# Supplementary material for: Comparative Transcriptome Profiling of Human Foreskin Fibroblasts Infected with the Sylvio and Y Strains of Trypanosoma cruzi
Source: PLoS One. 2016 Aug 9;11(8):e0159197. doi: 10.1371/journal.pone.0159197 (PMC4978399; doi:10.1371/journal.pone.0159197)
Supplement: S1 Table — This table describes metadata information, total sequenced reads, and mapped reads; these are defined by number and percentage aligned to human, Sylvio, and the Y reference genomes for each sample. (XLSX) [file pone.0159197.s002.xlsx]

## Sheet: Table S1
Table S1. Summary of samples collected and mapping statistics
Lab sample ID	Accession Number	Alias used in some figures	Developmental stage	Infected	Batch	Trimmed	Number of reads that pass Illumina filter	Total number of reads mapped	% of total reads mapped	Reads mapped to T. cruzi Esmeraldo haplotype	Reads mapped to T. cruzi Sylvio	Reads mapped to hg19	% of mapped reads belonging to T. cruzi Esmeraldo haplotype	% of mapped reads belonging to T. cruzi Sylvio	% of mapped reads belonging to hg19
HPGL0281	SRR2177733	C4-G	Amastigote 4 hpi	N	G		79067424	75287116	0.952189			75287116			1
HPGL0285	SRR2177814	S4-G		Y	G		89217276	85411047	0.957338		1518168	83892879		0.0177748	0.982225
HPGL0356	SRR2180333	C4-H		N	H		67265482	64181204	0.954148			64181204			1
HPGL0360	SRR2180338	S4-H		Y	H		68534006	65084433	0.949666		1096879	63987554		0.0168532	0.983147
HPGL0282	SRR2177741	C24-G	Amastigote 24hr	N	G		74943922	72117136	0.962281			72117136			1
HPGL0286	SRR2177820	S24-G		Y	G		74121048	71231671	0.961018		2868893	68362778		0.0402755	0.959724
HPGL0288	SRR2180325	Y24-G		Y	G		62389102	59085297	0.947045	2663709		56421588	0.0450824		0.954918
HPGL0357	SRR2180334	C24-H		N	H		55024322	52609972	0.956122			52609972			1
HPGL0361	SRR2180340	S24-H		Y	H		59678804	56335758	0.943983		2433537	53902221		0.043197	0.956803
HPGL0283	SRR2177785	C72-G	Amastigote 72hr	N	G		82639838	79368408	0.960413			79368408			1
HPGL0287	SRR2177823	S72-G		Y	G		82587640	78034464	0.944869		25127565	52906899		0.322006	0.677994
HPGL0289	dropped	Y72-G		Y	G		66278984	56204739	0.848002	23908270		32296469	0.425378		0.574622
HPGL0358	SRR2180336	C72-H		N	H		59074892	56452620	0.955611			56452620			1
HPGL0362	dropped	S72-H		Y	H		53914928	50429401	0.935351		21234180	29195221		0.421067	0.578933
HPGL0284	SRR2177698	STCT-G	Trypomastigote	N	G		72374186	65770837	0.908761		65770837			1
HPGL0359	SRR2177699	STCT-H		N	H		65886362	59302606	0.900074		59302606			1
Total							1112998216	1046906709	0.940618	26571979	179352665	840982065	0.0253814	0.171317	0.803302
