# Supplementary material for: Comparative Transcriptome Profiling of Human Foreskin Fibroblasts Infected with the Sylvio and Y Strains of Trypanosoma cruzi
Source: PLoS One. 2016 Aug 9;11(8):e0159197. doi: 10.1371/journal.pone.0159197 (PMC4978399; doi:10.1371/journal.pone.0159197)
Supplement: S2 Table — Summary of differentially expressed genes with their direction (up- or downregulated) at various fold change cutoffs. (XLSX) [file pone.0159197.s003.xlsx]

## Sheet: Sheet1
n=13892 expressed (non-zero) genes
4 hpi	Sylvio DE genes	Y DE genes	Shared DE genes, no FC cutoff		Shared DE genes, -1<log2FC<1 (pink)		Shared DE genes, |log2 FC| > 1 (red)
Significant DE Genes	0	1617	0
Significant DE Genes, |log2FC|>1	0	441	0
24 hpi
Significant DE Genes	316	7690	289		176		113
Both Upregulated (Q1)	260	3512	243	0.84083	130	0.738636	113	1
Y Up, Sylvio Down (Q2)			0	0	0	0	0	0
Both Downregulated (Q3)	56	4178	46	0.15917	46	0.261364	0	0
Sylvio Up, Y Down (Q4)			0	0	0	0	0	0
72 hpi
Significant DE Genes	6526	4301	2227		1828		399
Both Upregulated (Q1)	2972	1930	944	0.423889	653	0.357221	291	0.729323
Y Up, Sylvio Down (Q2)			207	0.0929502	184	0.100656	23	0.0576441
Both Downregulated (Q3)	3554	2371	891	0.40009	824	0.450766	67	0.16792
Sylvio Up, Y Down (Q4)			185	0.0830714	167	0.0913567	18	0.0451128
	no FC cutoff				|log2 FC| > 1
Shared Over Time	24 hpi	72 hpi	Merge		24 hpi	72 hpi	Merge
Both Upregulated (Q1)	243	944	206	0.847737	113	291	102	0.902655
Both Downregulated (Q3)	46	891	9	0.195652	0	67	0
