# Supplementary material for: Comparative Transcriptome Profiling of Human Foreskin Fibroblasts Infected with the Sylvio and Y Strains of Trypanosoma cruzi
Source: PLoS One. 2016 Aug 9;11(8):e0159197. doi: 10.1371/journal.pone.0159197 (PMC4978399; doi:10.1371/journal.pone.0159197)
Supplement: S3 Table — List of all human genes at 24 hpi and 72 hpi along with significance (adjusted for multiple testing) and the fold change for each gene from cells infected with each of the two strains. For each quadrant in Fig 3 which had significantly differentially genes in infections with both strains, and which met the fold change cutoff of >2 (shown in red), additional tabs are provided with a list of those genes. Where GO analysis returned enriched GO categories for those genes, this information is also provided in separate tabs. (XLSX) [file pone.0159197.s004.xlsx]

## Sheet: Human_24hpi_Allgenes
ENSEMBL_ID	Sylvio_logFC	Sylvio_qval	Y_logFC	Y_qval	Annotation
ENSG00000000003	-0.290854	0.17392	-0.328813	0.015562	tetraspanin_6
ENSG00000000419	0.0110723	0.664039	-0.0522956	0.278073	dolichyl-phosphate_mannosyltransferase_polypeptide_1,_catalytic_subunit
ENSG00000000457	0.0177833	0.665367	-0.234417	0.029497	SCY1-like_3_(S._cerevisiae)
ENSG00000000460	-0.152057	0.444699	1.3218	0.000385533	chromosome_1_open_reading_frame_112
ENSG00000000971	0.183942	0.397132	-0.214917	0.182866	complement_factor_H
ENSG00000001036	0.0757493	0.514285	0.206126	0.050022	fucosidase,_alpha-L-_2,_plasma
ENSG00000001084	-0.097049	0.57666	-0.158957	0.114185	glutamate-cysteine_ligase,_catalytic_subunit
ENSG00000001167	0.100214	0.537798	0.112919	0.111872	nuclear_transcription_factor_Y,_alpha
ENSG00000001460	0.0289822	0.644031	0.258728	0.0417398	chromosome_1_open_reading_frame_201
ENSG00000001461	-0.152304	0.39208	-0.302762	0.0133558	NIPA-like_domain_containing_3
ENSG00000001497	-0.00806155	0.669035	0.491043	0.000966382	LAS1-like_(S._cerevisiae)
ENSG00000001561	0.201124	0.546558	0.973313	0.00769897	ectonucleotide_pyrophosphatase/phosphodiesterase_4_(putative)
ENSG00000001617	-0.194829	0.410437	0.315651	0.0605488	sema_domain,_immunoglobulin_domain_(Ig),_short_basic_domain,_secreted,_(semaphorin)_3F
ENSG00000001629	0.386337	0.100263	0.401999	0.012344	ankyrin_repeat_and_IBR_domain_containing_1
ENSG00000001631	-0.123756	0.421933	-0.321968	0.0335485	KRIT1,_ankyrin_repeat_containing
ENSG00000002016	0.00655891	0.676822	-0.332614	0.0156943	RAD52_homolog_(S._cerevisiae)
ENSG00000002330	0.11831	0.514613	-1.17662	0.0141559	BCL2-associated_agonist_of_cell_death
ENSG00000002549	1.26858	0.00187051	2.55255	2.10445e-05	leucine_aminopeptidase_3
ENSG00000002746	-0.0817102	0.59089	-0.410179	0.0311153	HECT,_C2_and_WW_domain_containing_E3_ubiquitin_protein_ligase_1
ENSG00000002822	0.0197027	0.656055	0.19409	0.121543	MAD1_mitotic_arrest_deficient-like_1_(yeast)
ENSG00000002834	0.0841781	0.483766	-0.0914554	0.146091	LIM_and_SH3_protein_1
ENSG00000002919	0.175606	0.344504	0.546744	0.000986608	sorting_nexin_11
ENSG00000003056	0.114058	0.417886	0.625507	0.000216144	mannose-6-phosphate_receptor_(cation_dependent)
ENSG00000003096	-0.630058	0.310044	-1.03277	0.0253125	kelch-like_13_(Drosophila)
ENSG00000003249	-0.115915	0.516851	-0.511086	0.0169719	dysbindin_(dystrobrevin_binding_protein_1)_domain_containing_1
ENSG00000003393	-0.0464785	0.574197	-0.0817043	0.1612	amyotrophic_lateral_sclerosis_2_(juvenile)
ENSG00000003400	0.0372027	0.658492	-0.118105	0.257762	caspase_10,_apoptosis-related_cysteine_peptidase
ENSG00000003402	0.385129	0.0892677	0.392709	0.0151761	CASP8_and_FADD-like_apoptosis_regulator
ENSG00000003436	-0.262724	0.202595	-0.534159	0.0019518	tissue_factor_pathway_inhibitor_(lipoprotein-associated_coagulation_inhibitor)
ENSG00000003509	-0.28583	0.181463	-0.133928	0.102041	chromosome_2_open_reading_frame_56
ENSG00000003756	-0.164637	0.370229	-0.483426	0.000941846	RNA_binding_motif_protein_5
ENSG00000003987	-0.0888565	0.625847	0.0614403	0.277011	myotubularin_related_protein_7
ENSG00000004059	-0.282319	0.151488	-0.422193	0.0121898	ADP-ribosylation_factor_5
ENSG00000004139	0.422617	0.160407	-0.213281	0.130034	sterile_alpha_and_TIR_motif_containing_1
ENSG00000004142	-0.0693372	0.51894	0.047585	0.225093	polymerase_(DNA-directed),_delta_interacting_protein_2
ENSG00000004399	-0.214352	0.184201	-0.378661	0.0128813	plexin_D1
ENSG00000004455	0.0402564	0.612016	0.407596	0.00224803	adenylate_kinase_2
ENSG00000004478	0.181425	0.403795	0.776378	0.000362322	FK506_binding_protein_4,_59kDa
ENSG00000004487	-0.128765	0.38842	0.0452213	0.246968	lysine_(K)-specific_demethylase_1A
ENSG00000004534	-0.0947572	0.478681	-0.175118	0.0615449	RNA_binding_motif_protein_6
ENSG00000004660	-0.0549901	0.612813	0.704282	0.0192482	calcium/calmodulin-dependent_protein_kinase_kinase_1,_alpha
ENSG00000004700	0.0433567	0.603404	0.311994	0.0258224	RecQ_protein-like_(DNA_helicase_Q1-like)
ENSG00000004766	-0.138977	0.414588	0.0464554	0.280501	coiled-coil_domain_containing_132
ENSG00000004776	-0.227411	0.341604	-0.467493	0.013576	heat_shock_protein,_alpha-crystallin-related,_B6
ENSG00000004777	-0.29775	0.335636	0.794117	0.00387355	Rho_GTPase_activating_protein_33
ENSG00000004779	-0.0506877	0.589249	0.202966	0.0776228	NADH_dehydrogenase_(ubiquinone)_1,_alpha/beta_subcomplex,_1,_8kDa
ENSG00000004838	-0.831948	0.203007	-0.0583664	0.307133	zinc_finger,_MYND-type_containing_10
ENSG00000004864	0.536981	0.0487932	1.31771	0.000122177	solute_carrier_family_25,_member_13_(citrin)
ENSG00000004866	0.106338	0.477797	-0.194887	0.0784879	suppression_of_tumorigenicity_7
ENSG00000004897	0.0487482	0.596924	0.354645	0.0210527	cell_division_cycle_27_homolog_(S._cerevisiae)
ENSG00000004961	0.0707407	0.555148	0.426322	0.00152279	holocytochrome_c_synthase
ENSG00000004975	-0.211515	0.270481	0.0146751	0.321931	dishevelled,_dsh_homolog_2_(Drosophila)
ENSG00000005007	-0.00730201	0.668566	0.0234057	0.313331	UPF1_regulator_of_nonsense_transcripts_homolog_(yeast)
ENSG00000005020	-0.0102397	0.668075	-0.343811	0.0228538	src_kinase_associated_phosphoprotein_2
ENSG00000005022	-0.164995	0.286586	0.284986	0.0329568	solute_carrier_family_25_(mitochondrial_carrier;_adenine_nucleotide_translocator),_member_5
ENSG00000005059	0.222737	0.322814	0.580327	0.00311812	coiled-coil_domain_containing_109B
ENSG00000005073	-0.446028	0.119904	-0.74552	0.000491948	homeobox_A11
ENSG00000005075	-0.0770871	0.575581	0.319331	0.118701	polymerase_(RNA)_II_(DNA_directed)_polypeptide_J,_13.3kDa
ENSG00000005100	0.204849	0.263806	0.207936	0.0349243	DEAH_(Asp-Glu-Ala-His)_box_polypeptide_33
ENSG00000005156	0.328806	0.188383	0.411342	0.00217562	ligase_III,_DNA,_ATP-dependent
ENSG00000005175	0.110177	0.455274	0.226937	0.129513	RNA_polymerase_II_associated_protein_3
ENSG00000005189	-0.246177	0.313964	0.479298	0.0158769	Putative_RNA_exonuclease_NEF-sp
ENSG00000005194	0.0456971	0.593087	0.36622	0.00396667	cytokine_induced_apoptosis_inhibitor_1
ENSG00000005206	-0.0941511	0.523479	-0.347418	0.0913494	Signal_peptide_peptidase-like_2B
ENSG00000005238	0.0738436	0.538003	-0.0239886	0.293564	KIAA1539
ENSG00000005243	-0.0355838	0.604256	-0.32838	0.0207548	coatomer_protein_complex,_subunit_zeta_2
ENSG00000005249	-0.0608637	0.612921	0.17877	0.116535	protein_kinase,_cAMP-dependent,_regulatory,_type_II,_beta
ENSG00000005302	-0.0150752	0.658546	0.0737503	0.207857	male-specific_lethal_3_homolog_(Drosophila)
ENSG00000005339	-0.0483276	0.605759	-0.341725	0.00967414	CREB_binding_protein
ENSG00000005379	-0.344052	0.258869	-0.531463	0.00736448	benzodiazapine_receptor_(peripheral)_associated_protein_1
ENSG00000005436	0.0844802	0.555878	-0.219427	0.0649946	chromosome_2_open_reading_frame_3
ENSG00000005448	-0.0536535	0.620922	0.335536	0.0155323	WD_repeat_domain_54
ENSG00000005469	-0.294999	0.18439	-0.317945	0.0491149	carnitine_O-octanoyltransferase
ENSG00000005471	0.197338	0.564917	-0.0137575	0.329385	ATP-binding_cassette,_sub-family_B_(MDR/TAP),_member_4
ENSG00000005483	-0.189942	0.332262	-0.431673	0.00498066	myeloid/lymphoid_or_mixed-lineage_leukemia_5_(trithorax_homolog,_Drosophila)
ENSG00000005486	-0.165997	0.342986	-0.415905	0.0117985	rhomboid_domain_containing_2
ENSG00000005700	0.142329	0.407244	0.0253316	0.30528	inhibitor_of_Bruton_agammaglobulinemia_tyrosine_kinase
ENSG00000005801	0.224042	0.27912	0.166817	0.145526	zinc_finger_protein_195
ENSG00000005810	0.442474	0.0695317	0.319967	0.0382193	MYC_binding_protein_2
ENSG00000005812	-0.332014	0.189254	-0.295593	0.0128417	F-box_and_leucine-rich_repeat_protein_3
ENSG00000005882	-0.545351	0.0839383	-0.621744	0.00634327	pyruvate_dehydrogenase_kinase,_isozyme_2
ENSG00000005884	0.18354	0.381541	0.800287	0.00129032	integrin,_alpha_3_(antigen_CD49C,_alpha_3_subunit_of_VLA-3_receptor)
ENSG00000005889	-0.330889	0.178357	-0.271799	0.0436118	zinc_finger_protein,_X-linked
ENSG00000005893	-0.0279203	0.634538	0.11396	0.124831	lysosomal-associated_membrane_protein_2
ENSG00000005955	-0.0918058	0.483339	-0.0341412	0.263237	gametogenetin_binding_protein_2
ENSG00000006007	-0.184436	0.234064	-0.199432	0.0203325	glycerophosphodiester_phosphodiesterase_1
ENSG00000006015	-0.026871	0.647343	-0.168736	0.236174	chromosome_19_open_reading_frame_60
ENSG00000006016	0.151591	0.479372	1.33892	0.0158666	cytokine_receptor-like_factor_1
ENSG00000006025	-0.30948	0.258869	-0.472478	0.0195552	oxysterol_binding_protein-like_7
ENSG00000006042	-0.262579	0.192705	-0.334226	0.00893545	transmembrane_protein_98
ENSG00000006062	0.0508452	0.605507	0.0239409	0.288408	mitogen-activated_protein_kinase_kinase_kinase_14
ENSG00000006114	0.0160967	0.655679	0.0343254	0.252698	synergin,_gamma
ENSG00000006118	0.150563	0.39208	0.756426	0.00183139	transmembrane_protein_132A
ENSG00000006125	-0.0549782	0.546415	-0.0269901	0.275158	adaptor-related_protein_complex_2,_beta_1_subunit
ENSG00000006194	0.100339	0.500251	-0.0712822	0.194066	zinc_finger_protein_263
ENSG00000006282	-0.19065	0.288865	-0.40438	0.012228	spermatogenesis_associated_20
ENSG00000006283	-0.322439	0.511626	0.460869	0.198961	calcium_channel,_voltage-dependent,_T_type,_alpha_1G_subunit
ENSG00000006327	0.112605	0.512051	0.669735	0.00881422	tumor_necrosis_factor_receptor_superfamily,_member_12A
ENSG00000006432	0.130223	0.546847	0.540815	0.0100853	mitogen-activated_protein_kinase_kinase_kinase_9
ENSG00000006451	0.087449	0.484658	0.0696987	0.187043	v-ral_simian_leukemia_viral_oncogene_homolog_A_(ras_related)
ENSG00000006453	0.0702173	0.568521	-0.30051	0.0442553	Brain-specific_angiogenesis_inhibitor_1-associated_protein_2-like_protein_1
ENSG00000006459	0.0169161	0.672646	-0.655257	0.00117318	jumonji_C_domain_containing_histone_demethylase_1_homolog_D_(S._cerevisiae)
ENSG00000006468	0.202301	0.324987	0.572677	0.00677199	ets_variant_1
ENSG00000006530	0.0232657	0.649168	0.0120037	0.314338	acylglycerol_kinase
ENSG00000006534	-0.236524	0.198612	-0.623886	0.00570832	aldehyde_dehydrogenase_3_family,_member_B1
ENSG00000006576	0.104677	0.481442	0.227167	0.0364425	putative_homeodomain_transcription_factor_2
ENSG00000006607	0.279085	0.314607	-0.22736	0.0189539	FERM,_RhoGEF_and_pleckstrin_domain_protein_2
ENSG00000006625	0.128492	0.475177	0.844956	0.000467634	gamma-glutamylcyclotransferase
ENSG00000006634	-0.270736	0.261195	0.743604	0.00120041	DBF4_homolog_(S._cerevisiae)
ENSG00000006638	-0.0969709	0.567886	-0.0368251	0.307914	thromboxane_A2_receptor
ENSG00000006652	0.0873558	0.505745	-0.0229856	0.289137	interferon-related_developmental_regulator_1
ENSG00000006695	0.211037	0.335636	0.313535	0.0104151	COX10_homolog,_cytochrome_c_oxidase_assembly_protein,_heme_A:_farnesyltransferase_(yeast)
ENSG00000006704	-0.195373	0.425764	-0.33817	0.0137848	GTF2I_repeat_domain_containing_1
ENSG00000006712	-0.211275	0.246636	0.00511227	0.331469	Paf1,_RNA_polymerase_II_associated_factor,_homolog_(S._cerevisiae)
ENSG00000006715	-0.0991678	0.512276	-0.0990033	0.146293	vacuolar_protein_sorting_41_homolog_(S._cerevisiae)
ENSG00000006740	-0.227418	0.477797	0.569002	0.0544789	Rho_GTPase_activating_protein_44
ENSG00000006744	0.149456	0.329254	0.55749	0.000202674	elaC_homolog_2_(E._coli)
ENSG00000006747	0.185019	0.483577	1.1849	0.0211762	scinderin
ENSG00000006756	-0.0858029	0.518642	-0.628768	0.00188854	arylsulfatase_D
ENSG00000006757	-0.209487	0.318591	-0.310799	0.0166971	patatin-like_phospholipase_domain_containing_4
ENSG00000006831	-0.0456802	0.578523	0.056863	0.19734	adiponectin_receptor_2
ENSG00000006837	-0.596998	0.147347	0.0532766	0.282783	cyclin-dependent_kinase-like_3
ENSG00000007047	-0.124851	0.472787	-0.209998	0.0856203	MAP/microtubule_affinity-regulating_kinase_4
ENSG00000007080	-0.0659746	0.589249	-0.329412	0.112249	coiled-coil_domain_containing_124
ENSG00000007168	-0.0645366	0.530555	-0.278398	0.0111961	platelet-activating_factor_acetylhydrolase_1b,_regulatory_subunit_1_(45kDa)
ENSG00000007202	0.0723117	0.509489	0.0513216	0.201933	KIAA0100
ENSG00000007237	-0.174221	0.523941	-1.4012	0.000187464	growth_arrest-specific_7
ENSG00000007255	-0.301775	0.318701	-0.476614	0.0919947	trafficking_protein_particle_complex_6A
ENSG00000007341	0.0609346	0.58692	-0.45238	0.00548839	suppression_of_tumorigenicity_7_like
ENSG00000007376	-0.0548111	0.607142	0.0565264	0.286378	RNA_pseudouridylate_synthase_domain_containing_1
ENSG00000007384	-0.226652	0.248876	-0.461539	0.0198702	rhomboid_5_homolog_1_(Drosophila)
ENSG00000007392	-0.262365	0.184201	-0.323622	0.00438675	LUC7-like_(S._cerevisiae)
ENSG00000007402	-0.874556	0.125036	-1.52419	0.0133745	calcium_channel,_voltage-dependent,_alpha_2/delta_subunit_2
ENSG00000007520	0.049832	0.586161	0.0124596	0.3258	chromosome_16_open_reading_frame_42
ENSG00000007541	-0.0699878	0.574197	-0.026862	0.315343	phosphatidylinositol_glycan_anchor_biosynthesis,_class_Q
ENSG00000007545	0.00935746	0.670559	-0.288417	0.0182572	Crm,_cramped-like_(Drosophila)
ENSG00000007866	0.022467	0.645729	-0.287044	0.0320952	TEA_domain_family_member_3
ENSG00000007923	0.186574	0.307971	0.390782	0.00175641	DnaJ_(Hsp40)_homolog,_subfamily_C,_member_11
ENSG00000007944	-0.154103	0.593087	-0.905683	0.000161734	myosin_regulatory_light_chain_interacting_protein
ENSG00000007968	-0.182459	0.482462	1.98943	0.000157766	E2F_transcription_factor_2
ENSG00000008018	-0.0656666	0.534885	0.14425	0.070805	proteasome_(prosome,_macropain)_subunit,_beta_type,_1
ENSG00000008083	-0.137876	0.509763	-0.895366	0.000143531	jumonji,_AT_rich_interactive_domain_2
ENSG00000008086	0.554958	0.25877	0.149436	0.161523	cyclin-dependent_kinase-like_5
ENSG00000008118	-0.559814	0.194906	-1.03235	0.000600901	calcium/calmodulin-dependent_protein_kinase_IG
ENSG00000008128	-0.119574	0.465755	-0.210017	0.0388235	cyclin-dependent_kinase_11A
ENSG00000008130	0.0876164	0.480806	0.26626	0.0248572	NAD_kinase
ENSG00000008256	-0.119356	0.464636	-0.650089	0.000425713	cytohesin_3
ENSG00000008282	-0.0492029	0.574197	0.173838	0.0783729	synaptophysin-like_1
ENSG00000008283	0.158411	0.454193	0.421411	0.00258625	cytochrome_b-561
ENSG00000008294	0.18256	0.282346	0.0326706	0.274764	sperm_associated_antigen_9
ENSG00000008300	0.166827	0.457552	0.033151	0.306037	cadherin,_EGF_LAG_seven-pass_G-type_receptor_3_(flamingo_homolog,_Drosophila)
ENSG00000008311	-0.0968854	0.525453	-0.511567	0.0208562	aminoadipate-semialdehyde_synthase
ENSG00000008324	0.0815947	0.578719	0.707006	0.00116403	synovial_sarcoma_translocation_gene_on_chromosome_18-like_2
ENSG00000008382	0.0274079	0.647879	0.244887	0.0579019	MPN_domain_containing
ENSG00000008394	-0.108134	0.466319	0.460172	0.0117617	microsomal_glutathione_S-transferase_1
ENSG00000008405	0.278645	0.205006	0.573308	0.004103	cryptochrome_1_(photolyase-like)
ENSG00000008441	-0.116118	0.382311	-0.58025	0.00145889	nuclear_factor_I/X_(CCAAT-binding_transcription_factor)
ENSG00000008513	0.511897	0.0243432	0.39251	0.00896597	ST3_beta-galactoside_alpha-2,3-sialyltransferase_1
ENSG00000008516	-0.0863757	0.607534	-0.338713	0.139588	matrix_metallopeptidase_25
ENSG00000008517	0.726789	0.122816	1.66913	0.000112266	interleukin_32
ENSG00000008710	0.118029	0.538123	-0.247276	0.182582	polycystic_kidney_disease_1_(autosomal_dominant)
ENSG00000008735	0.395054	0.42003	1.39545	0.000658128	mitogen-activated_protein_kinase_8_interacting_protein_2
ENSG00000008838	-0.00238184	0.679041	0.314938	0.0083044	mediator_complex_subunit_24
ENSG00000008853	-0.0315856	0.634252	0.0957769	0.199892	Rho-related_BTB_domain_containing_2
ENSG00000008869	0.0186228	0.653745	-0.138001	0.107642	HEAT_repeat_containing_5B
ENSG00000008952	-0.0722736	0.512548	-0.129488	0.148395	SEC62_homolog_(S._cerevisiae)
ENSG00000008988	-0.204091	0.219788	-0.445034	0.000912815	ribosomal_protein_S20
ENSG00000009307	-0.0530808	0.566763	-0.206977	0.05145	cold_shock_domain_containing_E1,_RNA-binding
ENSG00000009335	0.184027	0.220746	0.159099	0.0417709	ubiquitin_protein_ligase_E3C
ENSG00000009413	-0.130194	0.543888	-0.89029	0.00403106	REV3-like,_catalytic_subunit_of_DNA_polymerase_zeta_(yeast)
ENSG00000009724	-0.267051	0.498983	-0.395618	0.0728365	mannan-binding_lectin_serine_peptidase_2
ENSG00000009780	0.398335	0.196328	0.322662	0.0353957	family_with_sequence_similarity_76,_member_A
ENSG00000009790	0.222184	0.557314	0.207473	0.230003	TRAF3_interacting_protein_3
ENSG00000009830	0.142166	0.398071	0.126109	0.0759269	protein-O-mannosyltransferase_2
ENSG00000009844	0.0522556	0.574499	0.433956	0.00981088	Vps20-associated_1_homolog_(S._cerevisiae)
ENSG00000009954	-0.0567377	0.5813	0.0839671	0.152222	bromodomain_adjacent_to_zinc_finger_domain,_1B
ENSG00000010017	-0.0747233	0.524233	-0.100375	0.138147	RAN_binding_protein_9
ENSG00000010030	2.56756	0.000226872	3.84842	8.41316e-05	ets_variant_7
ENSG00000010072	-0.0162509	0.662801	0.225907	0.0622725	chromosome_1_open_reading_frame_124
ENSG00000010165	-0.0929932	0.498983	0.352477	0.0103812	methyltransferase_like_13
ENSG00000010219	-0.312307	0.201324	-0.36071	0.00767976	dual-specificity_tyrosine-(Y)-phosphorylation_regulated_kinase_4
ENSG00000010244	-0.0166339	0.651424	0.18299	0.0488767	zinc_finger_protein_207
ENSG00000010256	-0.100124	0.473857	0.100587	0.175446	ubiquinol-cytochrome_c_reductase_core_protein_I
ENSG00000010270	-0.00964058	0.66585	0.272015	0.0419599	STARD3_N-terminal_like
ENSG00000010278	-0.124896	0.435734	-0.213271	0.0370389	CD9_molecule
ENSG00000010292	-0.326297	0.139458	0.69783	0.000605841	non-SMC_condensin_I_complex,_subunit_D2
ENSG00000010295	-0.21719	0.23647	-0.415671	0.0456453	intermediate_filament_family_orphan_1
ENSG00000010310	-0.54511	0.228926	-0.959795	0.0240199	gastric_inhibitory_polypeptide_receptor
ENSG00000010318	-0.223955	0.41625	0.242973	0.0855978	PHD_finger_protein_7
ENSG00000010322	-0.301049	0.151488	-0.767731	0.000708381	nischarin
ENSG00000010361	-0.488268	0.0506102	-0.310052	0.0428228	fuzzy_homolog_(Drosophila)
ENSG00000010404	-0.172476	0.368554	-0.439316	0.00231805	iduronate_2-sulfatase
ENSG00000010438	-0.170977	0.530798	0.253699	0.10612	protease,_serine,_3
ENSG00000010539	0.0797944	0.565565	0.104481	0.195238	zinc_finger_protein_200
ENSG00000010610	-0.129793	0.591243	-0.525486	0.0950153	CD4_molecule
ENSG00000010626	-0.360515	0.207547	-0.362343	0.0360238	leucine_rich_repeat_containing_23
ENSG00000010704	-0.120673	0.409924	0.18456	0.0890395	hemochromatosis
ENSG00000010803	0.0349676	0.623621	0.209637	0.0405211	sex_comb_on_midleg_homolog_1_(Drosophila)
ENSG00000010810	0.0149244	0.665475	-0.424727	0.00820888	FYN_oncogene_related_to_SRC,_FGR,_YES
ENSG00000010818	0.304619	0.226803	0.196553	0.05202	human_immunodeficiency_virus_type_I_enhancer_binding_protein_2
ENSG00000011007	0.118996	0.411143	0.311057	0.00894883	transcription_elongation_factor_B_(SIII),_polypeptide_3_(110kDa,_elongin_A)
ENSG00000011009	-0.067564	0.589567	0.154611	0.154334	lysophospholipase_II
ENSG00000011021	0.183189	0.333908	-0.099532	0.175923	chloride_channel_6
ENSG00000011028	-0.0284657	0.630111	-0.414098	0.0104217	mannose_receptor,_C_type_2
ENSG00000011105	-0.23899	0.160504	-0.792512	0.000891851	tetraspanin_9
ENSG00000011114	0.03709	0.622545	-0.374965	0.00390862	BTB_(POZ)_domain_containing_7
ENSG00000011132	-0.00230313	0.67971	-0.0205847	0.321369	amyloid_beta_(A4)_precursor_protein-binding,_family_A,_member_3
ENSG00000011143	-0.374111	0.135974	0.0438752	0.247779	Meckel_syndrome,_type_1
ENSG00000011198	0.0877129	0.543647	0.522296	0.00109909	abhydrolase_domain_containing_5
ENSG00000011201	0.31472	0.419373	0.198667	0.0838193	Kallmann_syndrome_1_sequence
ENSG00000011243	-0.096523	0.457563	-0.101248	0.141396	A_kinase_(PRKA)_anchor_protein_8-like
ENSG00000011258	-0.15597	0.467323	-0.481994	0.00129978	mbt_domain_containing_1
ENSG00000011260	0.20901	0.237268	0.783771	0.000125101	UTP18,_small_subunit_(SSU)_processome_component,_homolog_(yeast)
ENSG00000011275	-0.00378041	0.67501	-0.135491	0.086715	ring_finger_protein_216
ENSG00000011295	-0.0280478	0.632362	-0.153064	0.0773184	tetratricopeptide_repeat_domain_19
ENSG00000011304	0.0334163	0.609142	0.326714	0.0115584	polypyrimidine_tract_binding_protein_1
ENSG00000011332	0.113695	0.574641	0.797037	0.00605401	D4,_zinc_and_double_PHD_fingers_family_1
ENSG00000011376	0.171891	0.296588	0.59946	0.000324999	leucyl-tRNA_synthetase_2,_mitochondrial
ENSG00000011405	0.293455	0.220321	0.034149	0.300355	phosphoinositide-3-kinase,_class_2,_alpha_polypeptide
ENSG00000011422	0.521763	0.104928	0.762958	0.000387272	plasminogen_activator,_urokinase_receptor
ENSG00000011426	-0.0505721	0.618735	1.73916	0.000335062	anillin,_actin_binding_protein
ENSG00000011451	-0.0287986	0.625309	-0.310659	0.0747075	widely_interspaced_zinc_finger_motifs
ENSG00000011454	-0.127673	0.413865	-0.229072	0.0305912	RAB_GTPase_activating_protein_1
ENSG00000011465	-0.357938	0.286308	-0.79309	0.00194503	decorin
ENSG00000011478	0.0783841	0.544989	-0.245988	0.073992	glutaminyl-peptide_cyclotransferase-like
ENSG00000011485	-0.00968008	0.666531	0.346462	0.0186291	protein_phosphatase_5,_catalytic_subunit
ENSG00000011523	-0.443991	0.137776	-0.71702	0.000144294	centrosomal_protein_68kDa
ENSG00000011566	0.0965878	0.532011	-0.2789	0.0651288	mitogen-activated_protein_kinase_kinase_kinase_kinase_3
ENSG00000011638	-0.202857	0.2709	-0.00621602	0.328409	transmembrane_protein_159
ENSG00000012048	-0.000680861	0.682123	1.34413	0.000363015	breast_cancer_1,_early_onset
ENSG00000012061	-0.115778	0.457552	-0.145738	0.102295	excision_repair_cross-complementing_rodent_repair_deficiency,_complementation_group_1_(includes_overlapping_antisense_sequence)
ENSG00000012171	-0.270998	0.149705	-0.953853	0.00135075	sema_domain,_immunoglobulin_domain_(Ig),_short_basic_domain,_secreted,_(semaphorin)_3B
ENSG00000012174	0.17154	0.320396	0.0205729	0.298777	membrane-bound_transcription_factor_peptidase,_site_2
ENSG00000012211	0.170943	0.501463	0.236821	0.0463932	prickle_homolog_3_(Drosophila)
ENSG00000012232	-0.0274005	0.631918	-0.3357	0.00475656	exostoses_(multiple)-like_3
ENSG00000012660	0.00412135	0.67591	-0.245009	0.0299233	ELOVL_fatty_acid_elongase_5
ENSG00000012817	-0.158266	0.347808	-0.215838	0.0501446	lysine_(K)-specific_demethylase_5D
ENSG00000012822	-0.453081	0.0644277	-0.678833	0.000821137	calcium_binding_and_coiled-coil_domain_1
ENSG00000012963	-0.136433	0.417883	0.284448	0.0258889	ubiquitin_protein_ligase_E3_component_n-recognin_7_(putative)
ENSG00000012983	0.12404	0.421752	-0.220235	0.0573641	mitogen-activated_protein_kinase_kinase_kinase_kinase_5
ENSG00000013016	-0.35258	0.100366	-0.469613	0.00898192	EH-domain_containing_3
ENSG00000013275	0.0720518	0.554497	0.345051	0.00720092	proteasome_(prosome,_macropain)_26S_subunit,_ATPase,_4
ENSG00000013288	-0.0586913	0.567886	-0.361173	0.0152231	mannosidase,_alpha,_class_2B,_member_2
ENSG00000013293	-0.223258	0.547243	-1.66949	0.000482571	solute_carrier_family_7_(orphan_transporter),_member_14
ENSG00000013297	-0.570413	0.121337	-0.969376	0.00141592	claudin_11
ENSG00000013306	-0.0303366	0.633958	0.13536	0.154017	solute_carrier_family_25,_member_39
ENSG00000013364	-0.00419791	0.67501	0.343964	0.0369276	major_vault_protein
ENSG00000013374	0.151721	0.338681	0.0279482	0.303637	negative_regulator_of_ubiquitin-like_proteins_1
ENSG00000013375	0.118568	0.458384	0.0460463	0.264169	phosphoglucomutase_3
ENSG00000013392	-0.187825	0.392283	-0.515315	0.00311821	RWD_domain_containing_2A
ENSG00000013441	-0.533049	0.0275371	-1.01789	0.000425631	CDC-like_kinase_1
ENSG00000013503	0.182885	0.338724	0.0738193	0.20267	polymerase_(RNA)_III_(DNA_directed)_polypeptide_B
ENSG00000013523	-0.074454	0.551846	-0.218567	0.0455705	angel_homolog_1_(Drosophila)
ENSG00000013561	-0.0415161	0.593407	-0.0417859	0.24929	ring_finger_protein_14
ENSG00000013563	0.00716113	0.674044	-0.292653	0.0528177	deoxyribonuclease_I-like_1
ENSG00000013573	0.0842661	0.530127	0.913563	0.000431138	DEAD/H_(Asp-Glu-Ala-Asp/His)_box_polypeptide_11
ENSG00000013583	-0.173287	0.341816	-0.288441	0.0120034	heme_binding_protein_1
ENSG00000013588	0.098289	0.567548	-0.194087	0.106139	G_protein-coupled_receptor,_family_C,_group_5,_member_A
ENSG00000013619	0.0722435	0.568594	-0.487268	0.0164572	mastermind-like_domain_containing_1
ENSG00000013810	-0.178624	0.352838	1.69061	2.74555e-05	transforming,_acidic_coiled-coil_containing_protein_3
ENSG00000014123	-0.124207	0.455272	-0.426966	0.00982211	KIAA0776
ENSG00000014138	0.225955	0.272956	1.71777	1.28685e-05	polymerase_(DNA_directed),_alpha_2_(70kD_subunit)
ENSG00000014164	0.0102393	0.668866	-0.186295	0.18324	zinc_finger_CCCH-type_containing_3
ENSG00000014216	-0.0371142	0.612254	-0.114072	0.187715	calpain_1,_(mu/I)_large_subunit
ENSG00000014641	-0.202118	0.206033	0.223104	0.0304917	malate_dehydrogenase_1,_NAD_(soluble)
ENSG00000014824	-0.0801486	0.501463	-0.0978759	0.178189	solute_carrier_family_30_(zinc_transporter),_member_9
ENSG00000014914	-0.0910321	0.498985	-0.0346516	0.282565	myotubularin_related_protein_11
ENSG00000014919	-0.180297	0.361708	-0.293248	0.00835508	COX15_homolog,_cytochrome_c_oxidase_assembly_protein_(yeast)
ENSG00000015153	-0.0588221	0.587873	0.0845543	0.230925	YY1_associated_factor_2
ENSG00000015171	-0.119897	0.453404	-0.44134	0.00166102	zinc_finger,_MYND-type_containing_11
ENSG00000015475	0.224722	0.227114	0.405722	0.00254206	BH3_interacting_domain_death_agonist
ENSG00000015479	-0.138708	0.368554	0.0210591	0.308347	matrin_3
ENSG00000015532	-0.0184789	0.660812	-0.159393	0.165231	xylosyltransferase_II
ENSG00000015676	-0.0264385	0.627572	0.205179	0.0419599	NudC_domain_containing_3
ENSG00000016082	-0.132768	0.577903	-0.595488	0.00547164	ISL_LIM_homeobox_1
ENSG00000016391	-0.343079	0.453404	-0.271868	0.113413	choline_dehydrogenase
ENSG00000016864	-0.16961	0.271077	-0.476822	0.00101518	glycosyltransferase_8_domain_containing_1
ENSG00000017260	0.0485043	0.581178	0.0122147	0.315289	ATPase,_Ca++_transporting,_type_2C,_member_1
ENSG00000017483	0.113836	0.57193	1.118	0.000219768	solute_carrier_family_38,_member_5
ENSG00000017797	-0.0987593	0.453053	-0.117277	0.0771323	ralA_binding_protein_1
ENSG00000018189	-0.103536	0.52044	-0.497021	0.00689029	RUN_and_FYVE_domain_containing_3
ENSG00000018408	0.101641	0.533868	-0.375522	0.00554861	WW_domain_containing_transcription_regulator_1
ENSG00000018510	-0.0275374	0.633912	0.188401	0.136129	alkylglycerone_phosphate_synthase
ENSG00000018610	-0.000570635	0.682452	0.0768317	0.213655	chromosome_X_open_reading_frame_56
ENSG00000018699	0.409248	0.116565	0.452313	0.00390269	tetratricopeptide_repeat_domain_27
ENSG00000018869	-0.0697655	0.631202	0.00703107	0.331702	zinc_finger_protein_582
ENSG00000019144	-0.191197	0.232054	-0.444962	0.0107202	pleckstrin_homology-like_domain,_family_B,_member_1
ENSG00000019485	0.112357	0.605759	0.231826	0.141402	PR_domain_containing_11
ENSG00000019549	-0.258915	0.226417	-0.794226	0.00265615	snail_homolog_2_(Drosophila)
ENSG00000019991	-0.0539604	0.641167	-0.882916	0.0140502	hepatocyte_growth_factor_(hepapoietin_A;_scatter_factor)
ENSG00000019995	-0.141398	0.3804	-0.0949324	0.163811	zinc_finger,_RAN-binding_domain_containing_1
ENSG00000020129	0.0425834	0.605759	-0.0945947	0.223714	neurochondrin
ENSG00000020181	-0.0960081	0.522741	-0.361945	0.0410771	G_protein-coupled_receptor_124
ENSG00000020256	-0.0824607	0.528935	-0.177067	0.0854062	zinc_finger_protein_64_homolog_(mouse)
ENSG00000020426	0.130585	0.442149	0.222688	0.0747455	menage_a_trois_homolog_1,_cyclin_H_assembly_factor_(Xenopus_laevis)
ENSG00000020577	0.183027	0.287816	-0.245385	0.0330487	sterile_alpha_motif_domain_containing_4A
ENSG00000020633	0.6422	0.188398	-0.0260604	0.317296	runt-related_transcription_factor_3
ENSG00000020922	0.0680422	0.585154	0.631992	0.00252276	MRE11_meiotic_recombination_11_homolog_A_(S._cerevisiae)
ENSG00000021355	-0.119291	0.467286	-0.0426293	0.278006	serpin_peptidase_inhibitor,_clade_B_(ovalbumin),_member_1
ENSG00000021574	-0.0829755	0.574257	-0.515664	0.00649527	spastin
ENSG00000021645	0.415508	0.330562	-0.767648	0.0426137	neurexin_3
ENSG00000021762	-0.157563	0.305687	-0.254502	0.107172	oxysterol_binding_protein-like_5
ENSG00000021776	0.0699641	0.558875	0.0349512	0.276514	aquarius_homolog_(mouse)
ENSG00000021826	-0.174526	0.383415	-0.0845487	0.227359	carbamoyl-phosphate_synthase_1,_mitochondrial
ENSG00000022267	-0.254392	0.210452	-0.886036	6.96079e-05	four_and_a_half_LIM_domains_1
ENSG00000022277	-0.0687191	0.529493	-0.145547	0.0886065	chromosome_20_open_reading_frame_43
ENSG00000022567	0.0013667	0.681314	0.377589	0.0186088	solute_carrier_family_45,_member_4
ENSG00000022840	-0.104017	0.45873	-0.0903642	0.120542	ring_finger_protein_10
ENSG00000022976	-0.11529	0.501463	-0.111253	0.160068	zinc_finger_protein_839
ENSG00000023041	-0.026579	0.630638	0.217373	0.0287593	zinc_finger,_DHHC-type_containing_6
ENSG00000023171	0.156647	0.383018	0.354085	0.0219574	GRAM_domain_containing_1B
ENSG00000023191	-0.0127572	0.662007	0.0177165	0.325037	ribonuclease/angiogenin_inhibitor_1
ENSG00000023228	0.00836098	0.666968	0.291159	0.0144082	NADH_dehydrogenase_(ubiquinone)_Fe-S_protein_1,_75kDa_(NADH-coenzyme_Q_reductase)
ENSG00000023287	-0.177464	0.414588	-0.570893	0.00643151	RB1-inducible_coiled-coil_1
ENSG00000023318	0.160061	0.323455	0.157275	0.0735615	endoplasmic_reticulum_protein_44
ENSG00000023330	0.151722	0.317206	0.455488	0.00379289	aminolevulinate,_delta-,_synthase_1
ENSG00000023445	1.10279	0.0289018	1.56193	0.000602357	baculoviral_IAP_repeat_containing_3
ENSG00000023516	0.068143	0.577413	0.0543603	0.250878	A_kinase_(PRKA)_anchor_protein_11
ENSG00000023572	0.201839	0.358618	0.551222	0.028412	glutaredoxin_2
ENSG00000023608	-0.141665	0.478728	0.364609	0.00890822	small_nuclear_RNA_activating_complex,_polypeptide_1,_43kDa
ENSG00000023697	-0.0202829	0.647679	0.0944035	0.178877	deoxyribose-phosphate_aldolase_(putative)
ENSG00000023734	0.0472225	0.582181	0.0241032	0.283708	serine/threonine_kinase_receptor_associated_protein
ENSG00000023839	0.194331	0.526714	0.646401	0.0229125	ATP-binding_cassette,_sub-family_C_(CFTR/MRP),_member_2
ENSG00000023892	-0.229463	0.40311	-0.0106401	0.323911	differentially_expressed_in_FDCP_6_homolog_(mouse)
ENSG00000023902	0.244901	0.206033	0.379565	0.0363227	pleckstrin_homology_domain_containing,_family_O_member_1
ENSG00000023909	0.0200469	0.649118	0.0976724	0.210817	glutamate-cysteine_ligase,_modifier_subunit
ENSG00000024048	-0.0691694	0.544146	-0.319662	0.0120402	ubiquitin_protein_ligase_E3_component_n-recognin_2
ENSG00000024422	-0.0267452	0.628351	-0.456916	0.0124476	EH-domain_containing_2
ENSG00000024526	-0.213188	0.403935	1.98104	0.000359105	DEP_domain_containing_1
ENSG00000024862	-0.386591	0.185794	-0.417153	0.00175906	coiled-coil_domain_containing_28A
ENSG00000025156	0.0481088	0.622606	0.298997	0.0661129	heat_shock_transcription_factor_2
ENSG00000025293	-0.0719547	0.521665	-0.0605386	0.187358	PHD_finger_protein_20
ENSG00000025423	0.289946	0.405411	0.170212	0.20374	hydroxysteroid_(17-beta)_dehydrogenase_6_homolog_(mouse)
ENSG00000025434	-0.476727	0.121337	-0.763212	0.00135416	nuclear_receptor_subfamily_1,_group_H,_member_3
ENSG00000025708	1.67726	0.00428675	3.07592	3.70112e-06	thymidine_phosphorylase
ENSG00000025770	0.0125566	0.663735	1.01084	0.000447927	non-SMC_condensin_II_complex,_subunit_H2
ENSG00000025772	-0.0209212	0.64771	0.440818	0.00264743	translocase_of_outer_mitochondrial_membrane_34
ENSG00000025796	-0.0530778	0.579048	-0.406938	0.00760805	SEC63_homolog_(S._cerevisiae)
ENSG00000025800	0.00680915	0.668905	-0.129519	0.0868698	karyopherin_alpha_6_(importin_alpha_7)
ENSG00000026025	-0.0481798	0.600027	0.138547	0.125938	vimentin
ENSG00000026036	-0.0165812	0.654307	0.387696	0.0395164	no_fct
ENSG00000026103	0.118902	0.415311	0.0579921	0.269389	Fas_(TNF_receptor_superfamily,_member_6)
ENSG00000026297	0.0154288	0.665522	-0.912608	0.000383311	ribonuclease_T2
ENSG00000026508	-0.100378	0.463205	-0.121015	0.0998182	CD44_molecule_(Indian_blood_group)
ENSG00000026652	0.0425706	0.644547	-0.244625	0.0216943	1-acylglycerol-3-phosphate_O-acyltransferase_4_(lysophosphatidic_acid_acyltransferase,_delta)
ENSG00000026950	0.517732	0.0494595	0.666359	0.0024291	butyrophilin,_subfamily_3,_member_A1
ENSG00000027001	0.0472576	0.612492	0.0747273	0.222745	mitochondrial_intermediate_peptidase
ENSG00000027075	-0.885322	0.198381	0.104921	0.274255	protein_kinase_C,_eta
ENSG00000027697	0.0259694	0.638753	-0.120867	0.116023	interferon_gamma_receptor_1
ENSG00000027847	0.0677774	0.579803	0.0437172	0.285421	xylosylprotein_beta_1,4-galactosyltransferase,_polypeptide_7_(galactosyltransferase_I)
ENSG00000028116	0.231495	0.258036	0.492266	0.0123659	vaccinia_related_kinase_2
ENSG00000028137	0.752079	0.115113	2.14763	3.2713e-05	tumor_necrosis_factor_receptor_superfamily,_member_1B
ENSG00000028203	0.0104826	0.66585	-0.259641	0.025875	vezatin,_adherens_junctions_transmembrane_protein
ENSG00000028277	0.218849	0.304611	-0.540648	0.00985127	POU_class_2_homeobox_2
ENSG00000028310	0.0359425	0.611116	0.109028	0.150214	bromodomain_containing_9
ENSG00000028528	-0.185505	0.263429	-0.0820143	0.133264	sorting_nexin_1
ENSG00000028839	0.00944149	0.668326	0.115163	0.171574	TBP-like_1
ENSG00000029153	0.324586	0.228467	0.684896	0.000994705	aryl_hydrocarbon_receptor_nuclear_translocator-like_2
ENSG00000029363	-0.115133	0.423436	-0.0849949	0.22166	BCL2-associated_transcription_factor_1
ENSG00000029364	0.0214714	0.640526	-0.2456	0.0145637	solute_carrier_family_39_(zinc_transporter),_member_9
ENSG00000029534	-0.129223	0.399279	-0.702232	0.00485336	ankyrin_1,_erythrocytic
ENSG00000029639	0.111364	0.519457	0.535092	0.00735218	transcription_factor_B1,_mitochondrial
ENSG00000029725	-0.0156376	0.654799	-0.0417599	0.258862	rabaptin,_RAB_GTPase_binding_effector_protein_1
ENSG00000029993	-0.253932	0.271923	0.0107043	0.325161	high_mobility_group_box_3
ENSG00000030066	0.253387	0.175594	0.58156	0.00145131	nucleoporin_160kDa
ENSG00000030110	0.118574	0.489492	0.442067	0.0123662	BCL2-antagonist/killer_1
ENSG00000030419	0.290643	0.221901	0.205018	0.209589	IKAROS_family_zinc_finger_2_(Helios)
ENSG00000030582	-0.0824878	0.547071	-0.241938	0.0827745	granulin
ENSG00000031003	-0.0314123	0.628351	-0.261639	0.0315622	family_with_sequence_similarity_13,_member_B
ENSG00000031081	0.193284	0.256252	-0.0853624	0.223603	Rho_GTPase_activating_protein_31
ENSG00000031691	-0.170968	0.442527	1.38572	0.000220618	centromere_protein_Q
ENSG00000031698	-0.0275234	0.646138	-0.18197	0.0748852	seryl-tRNA_synthetase
ENSG00000031823	-0.0479547	0.58226	-0.0813685	0.198762	RAN_binding_protein_3
ENSG00000032219	-0.309631	0.222375	-1.08963	0.000593778	AT_rich_interactive_domain_4A_(RBP1-like)
ENSG00000032389	-0.00268536	0.679483	0.355158	0.00768024	tumor_suppressing_subtransferable_candidate_1
ENSG00000032444	-0.0917053	0.501517	-0.277244	0.105774	patatin-like_phospholipase_domain_containing_6
ENSG00000032742	-0.148623	0.473784	-0.286954	0.0458824	intraflagellar_transport_88_homolog_(Chlamydomonas)
ENSG00000033011	0.0999872	0.521119	-0.0452651	0.266355	asparagine-linked_glycosylation_1,_beta-1,4-mannosyltransferase_homolog_(S._cerevisiae)
ENSG00000033030	-0.125815	0.457552	-0.0143831	0.306288	zinc_finger,_CCHC_domain_containing_8
ENSG00000033050	0.105461	0.486522	0.3421	0.00497279	ATP-binding_cassette,_sub-family_F_(GCN20),_member_2
ENSG00000033100	0.099672	0.439325	0.119736	0.159718	chondroitin_polymerizing_factor_2
ENSG00000033170	-0.119931	0.429135	-0.45606	0.00948076	fucosyltransferase_8_(alpha_(1,6)_fucosyltransferase)
ENSG00000033178	0.142728	0.439325	0.391091	0.0175134	ubiquitin-like_modifier_activating_enzyme_6
ENSG00000033327	-0.0453081	0.606049	-0.167037	0.146477	GRB2-associated_binding_protein_2
ENSG00000033627	-0.0419233	0.616677	-0.0381638	0.27495	ATPase,_H+_transporting,_lysosomal_V0_subunit_a1
ENSG00000033800	-0.111501	0.437017	-0.180548	0.0735615	protein_inhibitor_of_activated_STAT,_1
ENSG00000033867	0.135518	0.362577	0.166906	0.0552249	solute_carrier_family_4,_sodium_bicarbonate_cotransporter,_member_7
ENSG00000034053	0.119959	0.496153	0.0285753	0.304757	amyloid_beta_(A4)_precursor_protein-binding,_family_A,_member_2
ENSG00000034063	-0.0962818	0.538003	1.39489	3.49395e-05	ubiquitin-like_with_PHD_and_ring_finger_domains_1
ENSG00000034152	0.0945966	0.519378	0.512252	0.00782022	mitogen-activated_protein_kinase_kinase_3
ENSG00000034510	0.028877	0.643812	0.294037	0.0159921	thymosin_beta_10
ENSG00000034533	-0.135528	0.501658	-0.139227	0.163174	asteroid_homolog_1_(Drosophila)
ENSG00000034677	0.0515408	0.597428	-0.215485	0.0522833	ring_finger_protein_19A
ENSG00000034693	0.124716	0.509072	0.280048	0.0782847	peroxisomal_biogenesis_factor_3
ENSG00000034713	-0.203625	0.206033	-0.266438	0.0110845	GABA(A)_receptor-associated_protein-like_2
ENSG00000035115	0.0232903	0.646713	-0.89509	0.000350713	SH3_domain_containing,_Ysc84-like_1_(S._cerevisiae)
ENSG00000035141	-0.01376	0.661812	0.200447	0.0769788	family_with_sequence_similarity_136,_member_A
ENSG00000035403	0.302429	0.130816	-0.183091	0.074468	vinculin
ENSG00000035499	-0.109849	0.564165	1.88717	0.000402816	DEP_domain_containing_1B
ENSG00000035664	-0.155637	0.472343	-0.683511	0.00279361	death-associated_protein_kinase_2
ENSG00000035681	-0.00319649	0.678586	0.0774599	0.161719	neutral_sphingomyelinase_(N-SMase)_activation_associated_factor
ENSG00000035687	-0.0118397	0.662181	0.326915	0.0206071	adenylosuccinate_synthase
ENSG00000035862	0.0155026	0.655715	-0.301289	0.00422745	TIMP_metallopeptidase_inhibitor_2
ENSG00000035928	-0.0817145	0.514959	0.0350814	0.26955	replication_factor_C_(activator_1)_1,_145kDa
ENSG00000036054	-0.0879256	0.507513	0.0534332	0.256025	TBC1_domain_family,_member_23
ENSG00000036257	-0.206569	0.256252	-0.19147	0.0734462	cullin_3
ENSG00000036549	0.0135526	0.662426	-0.0776516	0.211456	zinc_finger,_ZZ-type_containing_3
ENSG00000036672	0.232436	0.518539	0.330007	0.0406229	ubiquitin_specific_peptidase_2
ENSG00000037042	-0.175226	0.320208	-0.434517	0.0298708	tubulin,_gamma_2
ENSG00000037241	0.18691	0.40577	0.283787	0.0523253	ribosomal_protein_L26-like_1
ENSG00000037474	0.339143	0.0664347	0.509915	0.00122526	NOP2/Sun_domain_family,_member_2
ENSG00000037637	-0.239035	0.202937	-0.154035	0.0573033	F-box_protein_42
ENSG00000037749	-0.00450354	0.675715	-0.0916046	0.185753	microfibrillar-associated_protein_3
ENSG00000037757	-0.100321	0.434473	-0.113557	0.103693	methylthioribose-1-phosphate_isomerase_homolog_(S._cerevisiae)
ENSG00000037897	0.436704	0.0922341	1.39469	2.74555e-05	methyltransferase_like_1
ENSG00000037965	0.366806	0.341209	-0.726811	0.00363471	homeobox_C8
ENSG00000038002	-0.0347082	0.619053	0.0624823	0.249232	aspartylglucosaminidase
ENSG00000038210	0.619842	0.0819055	1.20875	0.000814392	phosphatidylinositol_4-kinase_type_2_beta
ENSG00000038219	0.100687	0.535083	-0.162885	0.133308	biorientation_of_chromosomes_in_cell_division_1-like
ENSG00000038274	-0.117025	0.439171	-0.0147956	0.311096	methionine_adenosyltransferase_II,_beta
ENSG00000038295	-0.022887	0.670559	0.171834	0.201305	tolloid-like_1
ENSG00000038358	-0.0418343	0.598522	0.0949426	0.214259	enhancer_of_mRNA_decapping_4
ENSG00000038382	0.224536	0.175905	0.24339	0.0316607	triple_functional_domain_(PTPRF_interacting)
ENSG00000038427	0.121537	0.583378	-0.0338542	0.314538	versican
ENSG00000038532	0.114879	0.426597	0.0412956	0.267795	C-type_lectin_domain_family_16,_member_A
ENSG00000039123	0.0843169	0.512023	0.0285199	0.283362	superkiller_viralicidic_activity_2-like_2_(S._cerevisiae)
ENSG00000039139	0.311391	0.323735	0.0956774	0.255777	dynein,_axonemal,_heavy_chain_5
ENSG00000039319	0.0214062	0.64656	-0.0818649	0.230722	zinc_finger,_FYVE_domain_containing_16
ENSG00000039523	0.0506321	0.602623	0.0512533	0.282484	family_with_sequence_similarity_65,_member_A
ENSG00000039560	0.305073	0.0907934	0.142449	0.0867387	retinoic_acid_induced_14
ENSG00000039650	-0.00231642	0.679141	0.136105	0.186335	polynucleotide_kinase_3'-phosphatase
ENSG00000040199	0.206622	0.336383	0.147469	0.0631143	PH_domain_and_leucine_rich_repeat_protein_phosphatase_2
ENSG00000040275	-0.188236	0.275105	0.872911	0.000235932	coiled-coil_domain_containing_99
ENSG00000040341	-0.0211392	0.654464	-0.222188	0.0376168	staufen,_RNA_binding_protein,_homolog_2_(Drosophila)
ENSG00000040487	-0.0984934	0.525395	0.57858	0.0180682	PQ_loop_repeat_containing_2
ENSG00000040531	0.052431	0.59968	0.0781329	0.220302	cystinosin,_lysosomal_cystine_transporter
ENSG00000040608	0.0316295	0.662068	-0.899738	0.04371	reticulon_4_receptor
ENSG00000040633	-0.0765787	0.564169	0.0716034	0.231516	PHD_finger_protein_23
ENSG00000040933	0.1713	0.337407	0.0409016	0.266399	inositol_polyphosphate-4-phosphatase,_type_I,_107kDa
ENSG00000041353	-0.0231877	0.662899	1.20741	0.00233128	RAB27B,_member_RAS_oncogene_family
ENSG00000041357	0.0177864	0.653684	0.593122	0.00601758	proteasome_(prosome,_macropain)_subunit,_alpha_type,_4
ENSG00000041802	0.218801	0.264436	0.476728	0.000641353	large_subunit_GTPase_1_homolog_(S._cerevisiae)
ENSG00000041880	-0.130251	0.413243	-0.0174384	0.308347	poly_(ADP-ribose)_polymerase_family,_member_3
ENSG00000041982	0.174463	0.352048	1.28836	0.000168044	tenascin_C
ENSG00000041988	0.124445	0.488904	0.13938	0.18628	THAP_domain_containing,_apoptosis_associated_protein_3
ENSG00000042062	-0.354896	0.532994	-0.532053	0.0208043	family_with_sequence_similarity_65,_member_C
ENSG00000042088	-0.240662	0.242981	0.533993	0.00602267	tyrosyl-DNA_phosphodiesterase_1
ENSG00000042286	0.0417103	0.62703	0.450461	0.00516162	apoptosis-inducing_factor,_mitochondrion-associated,_2
ENSG00000042317	-0.166168	0.48376	-0.750332	0.00462884	spermatogenesis_associated_7
ENSG00000042429	0.093686	0.504317	0.259119	0.0407365	mediator_complex_subunit_17
ENSG00000042445	-0.0927639	0.456502	-0.267651	0.0144747	retinol_saturase_(all-trans-retinol_13,14-reductase)
ENSG00000042493	-0.254605	0.213258	-0.144231	0.142386	capping_protein_(actin_filament),_gelsolin-like
ENSG00000042753	-0.0318277	0.63976	0.220033	0.0363227	adaptor-related_protein_complex_2,_sigma_1_subunit
ENSG00000042832	-0.358897	0.475177	-1.22807	0.00311703	thyroglobulin
ENSG00000043093	-0.147167	0.361188	-0.21818	0.0705176	DCN1,_defective_in_cullin_neddylation_1,_domain_containing_1_(S._cerevisiae)
ENSG00000043143	0.105484	0.478991	0.557484	0.000753949	PHD_finger_protein_15
ENSG00000043514	0.130662	0.447916	0.136385	0.0773963	tRNA_isopentenyltransferase_1
ENSG00000044090	-0.134528	0.377249	-0.324531	0.0175091	cullin_7
ENSG00000044115	-0.000125681	0.683048	-0.01149	0.315816	catenin_(cadherin-associated_protein),_alpha_1,_102kDa
ENSG00000044446	0.0442474	0.611317	-0.351627	0.0075563	phosphorylase_kinase,_alpha_2_(liver)
ENSG00000044459	-0.090985	0.558935	-0.088629	0.239223	centlein,_centrosomal_protein
ENSG00000044574	0.164671	0.45873	0.28729	0.0464943	heat_shock_70kDa_protein_5_(glucose-regulated_protein,_78kDa)
ENSG00000046647	-0.0256921	0.644031	-0.59302	0.000584643	gem_(nuclear_organelle)_associated_protein_8
ENSG00000046651	-0.0634757	0.60509	-0.78373	0.000137826	oral-facial-digital_syndrome_1
ENSG00000046653	-0.10095	0.613143	-0.813058	0.0107409	glycoprotein_M6B
ENSG00000046889	-0.24184	0.529409	-0.844348	0.0116032	phosphatidylinositol-3,4,5-trisphosphate-dependent_Rac_exchange_factor_2
ENSG00000047056	-0.11587	0.478856	-0.355293	0.00414353	WD_repeat_domain_37
ENSG00000047188	-0.094198	0.509046	-0.208963	0.0674966	YTH_domain_containing_2
ENSG00000047230	-0.00758594	0.671759	0.0142343	0.315009	CTP_synthase_II
ENSG00000047249	-0.0226968	0.642233	0.276036	0.0226603	ATPase,_H+_transporting,_lysosomal_50/57kDa,_V1_subunit_H
ENSG00000047315	-0.0107449	0.663545	0.00917927	0.325067	polymerase_(RNA)_II_(DNA_directed)_polypeptide_B,_140kDa
ENSG00000047346	-0.198884	0.456502	-1.0146	0.00139519	KIAA1370
ENSG00000047410	-0.0670622	0.554285	-0.134991	0.191619	translocated_promoter_region_(to_activated_MET_oncogene)
ENSG00000047578	-0.152654	0.357829	-0.201501	0.0431832	KIAA0556
ENSG00000047579	0.0585142	0.605013	0.278619	0.0253305	dystrobrevin_binding_protein_1
ENSG00000047621	0.211314	0.2542	0.367744	0.0295464	chromosome_12_open_reading_frame_4
ENSG00000047634	0.364997	0.198381	0.673899	0.000617211	sex_comb_on_midleg-like_1_(Drosophila)
ENSG00000047644	0.034216	0.622809	-0.458031	0.00689375	WWC_family_member_3
ENSG00000047648	0.254891	0.441789	-0.658112	0.000839277	Rho_GTPase_activating_protein_6
ENSG00000047662	-0.0932888	0.584729	-0.492167	0.00991132	family_with_sequence_similarity_184,_member_B
ENSG00000047849	0.0342243	0.605759	-0.112912	0.095867	microtubule-associated_protein_4
ENSG00000047932	0.0529099	0.589567	-0.276734	0.0509194	golgi-associated_PDZ_and_coiled-coil_motif_containing
ENSG00000047936	-0.822623	0.237149	0.586842	0.0457651	c-ros_oncogene_1_,_receptor_tyrosine_kinase
ENSG00000048028	0.32539	0.177535	0.513894	0.0038876	ubiquitin_specific_peptidase_28
ENSG00000048052	0.257478	0.372424	-0.10146	0.248974	histone_deacetylase_9
ENSG00000048140	-0.0658265	0.544012	0.0717206	0.203412	tetraspanin_17
ENSG00000048162	0.361684	0.198057	0.947838	0.000110416	NOP16_nucleolar_protein_homolog_(yeast)
ENSG00000048342	-0.0790673	0.539022	-0.335934	0.00743946	coiled-coil_and_C2_domain_containing_2A
ENSG00000048392	-0.180303	0.352095	-0.589826	0.00587023	ribonucleotide_reductase_M2_B_(TP53_inducible)
ENSG00000048405	0.289393	0.234157	0.0307662	0.307365	zinc_finger_protein_800
ENSG00000048471	-0.309956	0.119026	-0.995613	5.21313e-05	sorting_nexin_29
ENSG00000048544	0.00619658	0.672308	0.0751218	0.184172	mitochondrial_ribosomal_protein_S10
ENSG00000048649	0.100936	0.516851	-0.371593	0.0287225	remodeling_and_spacing_factor_1
ENSG00000048707	0.27493	0.219636	-0.126746	0.132281	vacuolar_protein_sorting_13_homolog_D_(S._cerevisiae)
ENSG00000048740	0.119312	0.574197	0.0331301	0.304543	CUGBP,_Elav-like_family_member_2
ENSG00000048828	-0.0389516	0.59089	-0.125704	0.0740142	family_with_sequence_similarity_120A
ENSG00000048991	0.0113169	0.662373	-0.0777666	0.169917	R3H_domain_containing_1
ENSG00000049089	-0.393693	0.453796	-0.0349925	0.318769	collagen,_type_IX,_alpha_2
ENSG00000049130	0.0148337	0.662212	0.156287	0.118114	KIT_ligand
ENSG00000049167	-0.0285723	0.649136	0.136824	0.152361	excision_repair_cross-complementing_rodent_repair_deficiency,_complementation_group_8
ENSG00000049192	0.248354	0.302424	0.225582	0.113374	ADAM_metallopeptidase_with_thrombospondin_type_1_motif,_6
ENSG00000049239	-0.0490928	0.612227	-0.616857	0.00266551	hexose-6-phosphate_dehydrogenase_(glucose_1-dehydrogenase)
ENSG00000049245	-0.140614	0.313519	-0.204676	0.0454001	vesicle-associated_membrane_protein_3_(cellubrevin)
ENSG00000049246	-0.105803	0.545153	-0.428191	0.0137534	period_homolog_3_(Drosophila)
ENSG00000049319	-0.394569	0.418319	-0.227088	0.179283	steroid-5-alpha-reductase,_alpha_polypeptide_2_(3-oxo-5_alpha-steroid_delta_4-dehydrogenase_alpha_2)
ENSG00000049323	0.132234	0.361569	0.00761855	0.331577	latent_transforming_growth_factor_beta_binding_protein_1
ENSG00000049449	0.0726405	0.534969	-0.365017	0.00679617	reticulocalbin_1,_EF-hand_calcium_binding_domain
ENSG00000049540	0.0908722	0.587591	1.17587	0.0078361	elastin
ENSG00000049541	0.130987	0.468178	1.21637	0.000109465	replication_factor_C_(activator_1)_2,_40kDa
ENSG00000049618	-0.06871	0.532397	-0.189195	0.0261321	AT_rich_interactive_domain_1B_(SWI1-like)
ENSG00000049656	0.127172	0.406565	0.414529	0.00411983	CLPTM1-like
ENSG00000049759	0.175704	0.282346	0.144763	0.0935406	neural_precursor_cell_expressed,_developmentally_down-regulated_4-like
ENSG00000049769	-0.165303	0.411769	-0.0366586	0.287325	protein_phosphatase_1,_regulatory_(inhibitor)_subunit_3F
ENSG00000049860	-0.0134307	0.654663	0.25483	0.0248121	hexosaminidase_B_(beta_polypeptide)
ENSG00000049883	-0.0903115	0.543888	-0.223388	0.0981069	pentatricopeptide_repeat_domain_2
ENSG00000050130	-0.0268545	0.631076	-0.00175688	0.336364	JNK1/MAPK8-associated_membrane_protein
ENSG00000050165	-0.054571	0.59574	0.186303	0.0433358	dickkopf_homolog_3_(Xenopus_laevis)
ENSG00000050327	0.06015	0.605399	-0.466051	0.0200548	Rho_guanine_nucleotide_exchange_factor_(GEF)_5
ENSG00000050344	0.393851	0.17584	0.520474	0.00766789	nuclear_factor_(erythroid-derived_2)-like_3
ENSG00000050393	0.0452449	0.623494	0.256704	0.0361765	coiled-coil_domain_containing_90A
ENSG00000050405	0.196657	0.42199	-0.00725662	0.332516	LIM_domain_and_actin_binding_1
ENSG00000050426	-0.245697	0.208048	-0.232464	0.0290271	LETM1_domain_containing_1
ENSG00000050438	0.180576	0.326734	0.434727	0.0103478	solute_carrier_family_4,_sodium_bicarbonate_cotransporter,_member_8
ENSG00000050748	-0.0148142	0.657568	0.068945	0.19859	mitogen-activated_protein_kinase_9
ENSG00000050820	0.0611611	0.5813	-0.0975654	0.251918	breast_cancer_anti-estrogen_resistance_1
ENSG00000051009	-0.0157551	0.656307	-0.0637613	0.211676	family_with_sequence_similarity_160,_member_A2
ENSG00000051108	-0.150466	0.476298	-0.401713	0.00708176	homocysteine-inducible,_endoplasmic_reticulum_stress-inducible,_ubiquitin-like_domain_member_1
ENSG00000051128	-0.0663623	0.564917	-0.0149537	0.324501	homer_homolog_3_(Drosophila)
ENSG00000051180	0.164766	0.411751	1.53982	8.97039e-05	RAD51_homolog_(S._cerevisiae)
ENSG00000051341	0.0484334	0.617553	2.13107	0.000116575	polymerase_(DNA_directed),_theta
ENSG00000051382	-0.0122867	0.665367	-0.0796363	0.229336	phosphoinositide-3-kinase,_catalytic,_beta_polypeptide
ENSG00000051523	-0.126628	0.410428	-0.151247	0.248728	cytochrome_b-245,_alpha_polypeptide
ENSG00000051596	-0.106545	0.510466	0.662084	0.000436446	THO_complex_3
ENSG00000051620	-0.117765	0.425764	-0.10486	0.149224	heme_binding_protein_2
ENSG00000051825	-0.189696	0.430977	0.552121	0.00721533	M-phase_phosphoprotein_9
ENSG00000052126	-0.417156	0.181463	-1.08345	0.000185666	pleckstrin_homology_domain_containing,_family_A_member_5
ENSG00000052723	0.0356627	0.617549	-0.27922	0.0441298	suppressor_of_IKBKE_1
ENSG00000052749	0.570373	0.0271232	0.719299	0.00104346	ribosomal_RNA_processing_12_homolog_(S._cerevisiae)
ENSG00000052795	0.306243	0.181416	0.04561	0.277476	folliculin_interacting_protein_2
ENSG00000052802	0.0780137	0.59656	-0.417646	0.00416784	sterol-C4-methyl_oxidase-like
ENSG00000052841	-0.0489004	0.597377	-0.300567	0.0121442	tetratricopeptide_repeat_domain_17
ENSG00000052850	-0.124729	0.567781	-1.20388	6.90293e-05	ALX_homeobox_4
ENSG00000053254	-0.109571	0.53774	-0.648655	0.000182507	forkhead_box_N3
ENSG00000053328	-0.245143	0.544848	-0.596117	0.0685636	chromosome_6_open_reading_frame_186
ENSG00000053371	-0.18564	0.266848	-0.364553	0.0139192	aldo-keto_reductase_family_7,_member_A2_(aflatoxin_aldehyde_reductase)
ENSG00000053372	0.359222	0.0829532	0.771185	0.000176701	mRNA_turnover_4_homolog_(S._cerevisiae)
ENSG00000053438	0.981538	0.117079	-0.577594	0.00985127	neuronatin
ENSG00000053501	-0.121323	0.52775	-0.141401	0.123964	unconventional_SNARE_in_the_ER_1_homolog_(S._cerevisiae)
ENSG00000053702	-0.250126	0.470374	-0.581653	0.0341859	nuclear_receptor_interacting_protein_2
ENSG00000053747	0.317047	0.352048	0.0690204	0.276379	laminin,_alpha_3
ENSG00000053770	-0.100082	0.480363	-0.46932	0.00746492	MU-2/AP1M2_domain_containing,_death-inducing
ENSG00000053900	-0.0543381	0.592222	0.0269788	0.286358	anaphase_promoting_complex_subunit_4
ENSG00000054116	-0.0567562	0.557216	0.324147	0.00343316	trafficking_protein_particle_complex_3
ENSG00000054118	-0.0823523	0.49017	0.195751	0.0203816	thyroid_hormone_receptor_associated_protein_3
ENSG00000054148	-0.165624	0.399065	-0.34434	0.018117	phosphohistidine_phosphatase_1
ENSG00000054267	-0.00732666	0.671813	-0.369305	0.0341859	AT_rich_interactive_domain_4B_(RBP1-like)
ENSG00000054277	-0.0203053	0.659132	-0.52012	0.00938889	opsin_3
ENSG00000054282	-0.145196	0.436032	-0.294318	0.0229742	serologically_defined_colon_cancer_antigen_8
ENSG00000054356	0.153274	0.455274	1.10645	0.00760102	protein_tyrosine_phosphatase,_receptor_type,_N
ENSG00000054392	-0.264059	0.302102	-0.281586	0.0517332	hedgehog_acyltransferase
ENSG00000054523	0.0832406	0.514613	-0.137287	0.113413	kinesin_family_member_1B
ENSG00000054598	0.206999	0.317828	-0.806748	0.00108628	forkhead_box_C1
ENSG00000054611	-0.109141	0.430855	-0.2099	0.0407232	TBC1_domain_family,_member_22A
ENSG00000054654	0.206903	0.31511	0.770919	0.00385898	spectrin_repeat_containing,_nuclear_envelope_2
ENSG00000054793	-0.0592724	0.591503	-0.625162	0.000405261	ATPase,_class_II,_type_9A
ENSG00000054965	-0.179721	0.265942	-0.313275	0.00559051	family_with_sequence_similarity_168,_member_A
ENSG00000054967	0.349158	0.323735	1.31943	0.000114808	RELT_tumor_necrosis_factor_receptor
ENSG00000054983	0.0279281	0.643091	0.0018121	0.336522	galactosylceramidase
ENSG00000055044	0.21541	0.219788	0.445564	0.0116207	NOP58_ribonucleoprotein_homolog_(yeast)
ENSG00000055070	-0.0011097	0.680938	0.169006	0.0628027	chromosome_1_open_reading_frame_144
ENSG00000055130	-0.0941725	0.448997	-0.0696253	0.212043	cullin_1
ENSG00000055147	-0.0899692	0.510318	-0.0135385	0.3145	family_with_sequence_similarity_114,_member_A2
ENSG00000055163	-0.149177	0.442952	-1.24499	4.70871e-05	cytoplasmic_FMR1_interacting_protein_2
ENSG00000055208	0.00610711	0.671722	-0.101242	0.16345	TGF-beta_activated_kinase_1/MAP3K7_binding_protein_2
ENSG00000055211	-0.0779539	0.51138	-0.140179	0.0891795	chromosome_6_open_reading_frame_72
ENSG00000055332	1.65957	0.000175018	1.93436	3.27609e-05	eukaryotic_translation_initiation_factor_2-alpha_kinase_2
ENSG00000055483	0.217806	0.206033	0.250494	0.0355466	ubiquitin_specific_peptidase_36
ENSG00000055609	0.264079	0.271077	-0.227284	0.0530366	myeloid/lymphoid_or_mixed-lineage_leukemia_3
ENSG00000055732	0.0224877	0.67246	-0.176446	0.161793	mucolipin_3
ENSG00000055813	-0.0914366	0.605759	0.135643	0.168144	coiled-coil_domain_containing_85A
ENSG00000055917	-0.15012	0.386164	-0.0197397	0.301896	pumilio_homolog_2_(Drosophila)
ENSG00000055950	-0.138002	0.442993	-0.107104	0.146019	mitochondrial_ribosomal_protein_L43
ENSG00000056050	-0.0402772	0.620118	0.392986	0.0275757	chromosome_4_open_reading_frame_27
ENSG00000056097	-0.0092889	0.669313	-0.2151	0.042418	zinc_finger_RNA_binding_protein
ENSG00000056277	0.195278	0.40674	-0.407442	0.0282932	zinc_finger_protein_280C
ENSG00000056558	-0.184265	0.443401	-0.109765	0.204184	TNF_receptor-associated_factor_1
ENSG00000056586	0.0687691	0.53319	0.0208897	0.293126	ring_finger_and_CCCH-type_domains_2
ENSG00000056661	0.067785	0.562564	-0.0247547	0.29012	polycomb_group_ring_finger_2
ENSG00000056736	-0.350012	0.410867	-0.549037	0.00889857	interleukin_17_receptor_B
ENSG00000056972	-0.12136	0.45625	-0.244451	0.0544789	TRAF3_interacting_protein_2
ENSG00000056998	-0.328612	0.256474	-0.861821	0.00220664	glycogenin_2
ENSG00000057019	-0.0148067	0.656932	-0.103229	0.175923	discoidin,_CUB_and_LCCL_domain_containing_2
ENSG00000057252	0.39547	0.0328771	0.805883	0.000182439	sterol_O-acyltransferase_1
ENSG00000057608	0.046025	0.583608	0.00662752	0.328065	GDP_dissociation_inhibitor_2
ENSG00000057657	-0.224138	0.330265	-0.480281	0.00880487	PR_domain_containing_1,_with_ZNF_domain
ENSG00000057663	-0.0636494	0.56115	0.0447902	0.268923	ATG5_autophagy_related_5_homolog_(S._cerevisiae)
ENSG00000057757	-0.103924	0.441612	0.259176	0.0173862	PITH_(C-terminal_proteasome-interacting_domain_of_thioredoxin-like)_domain_containing_1
ENSG00000057935	-0.35026	0.119026	-0.577385	0.00168412	metastasis_associated_1_family,_member_3
ENSG00000058056	0.0436499	0.611798	0.22437	0.030315	ubiquitin_specific_peptidase_13_(isopeptidase_T-3)
ENSG00000058063	0.0558734	0.570997	-0.279723	0.0364542	ATPase,_class_VI,_type_11B
ENSG00000058085	-0.451067	0.160667	0.855936	0.0536849	laminin,_gamma_2
ENSG00000058091	0.0294532	0.646042	-0.0523847	0.227081	cyclin-dependent_kinase_14
ENSG00000058262	-0.0526518	0.559167	0.0217978	0.284861	Sec61_alpha_1_subunit_(S._cerevisiae)
ENSG00000058272	0.061915	0.551478	-0.10081	0.168297	protein_phosphatase_1,_regulatory_(inhibitor)_subunit_12A
ENSG00000058453	-0.103758	0.507513	-0.667854	0.0137148	ciliary_rootlet_coiled-coil,_rootletin
ENSG00000058600	0.33053	0.151488	0.14471	0.0890044	polymerase_(RNA)_III_(DNA_directed)_polypeptide_E_(80kD)
ENSG00000058668	0.116218	0.435949	-0.13385	0.0953486	ATPase,_Ca++_transporting,_plasma_membrane_4
ENSG00000058673	-0.0751363	0.534363	-0.57637	0.000877573	zinc_finger_CCCH-type_containing_11A
ENSG00000058729	-0.122837	0.419864	0.0849525	0.236923	RIO_kinase_2_(yeast)
ENSG00000058799	-0.241423	0.232223	-0.10011	0.131638	Yip1_domain_family,_member_1
ENSG00000058804	-0.0468607	0.606109	1.12183	0.000153584	transmembrane_protein_48
ENSG00000059122	-0.114154	0.48376	-0.682026	0.0116809	FLYWCH-type_zinc_finger_1
ENSG00000059145	-0.1666	0.420448	-0.577455	0.0106435	unkempt_homolog_(Drosophila)-like
ENSG00000059378	2.64552	0.000176743	2.82198	3.70112e-06	poly_(ADP-ribose)_polymerase_family,_member_12
ENSG00000059573	0.165533	0.268375	0.154005	0.0445891	aldehyde_dehydrogenase_18_family,_member_A1
ENSG00000059588	0.20752	0.322925	0.0418205	0.276989	TAR_(HIV-1)_RNA_binding_protein_1
ENSG00000059691	-0.035097	0.62703	0.135789	0.130622	PET112_homolog_(yeast)
ENSG00000059728	-0.292102	0.242795	-0.480092	0.00694139	MAX_dimerization_protein_1
ENSG00000059758	0.363682	0.125036	0.212334	0.0641237	cyclin-dependent_kinase_17
ENSG00000059769	0.126668	0.531672	0.210256	0.111341	DnaJ_(Hsp40)_homolog,_subfamily_C_,_member_25
ENSG00000059804	0.214537	0.274732	0.826859	0.000219278	solute_carrier_family_2_(facilitated_glucose_transporter),_member_3
ENSG00000059915	-0.222034	0.368723	-0.329486	0.205297	pleckstrin_and_Sec7_domain_containing
ENSG00000060069	-0.000200637	0.683048	-0.111583	0.217339	CTD_(carboxy-terminal_domain,_RNA_polymerase_II,_polypeptide_A)_phosphatase,_subunit_1
ENSG00000060138	0.208966	0.203007	0.339931	0.00322939	cold_shock_domain_protein_A
ENSG00000060140	0.716158	0.255274	0.866879	0.00709279	serine/threonine/tyrosine_kinase_1
ENSG00000060237	0.148674	0.394839	-0.034631	0.27147	WNK_lysine_deficient_protein_kinase_1
ENSG00000060339	-0.116434	0.405686	-0.151953	0.086715	cell_division_cycle_and_apoptosis_regulator_1
ENSG00000060491	0.849488	0.00124548	0.815792	0.00398441	opioid_growth_factor_receptor
ENSG00000060642	-0.413684	0.0595771	-0.404931	0.00225795	phosphatidylinositol_glycan_anchor_biosynthesis,_class_V
ENSG00000060656	-0.185446	0.384753	-0.886738	0.00634542	protein_tyrosine_phosphatase,_receptor_type,_U
ENSG00000060688	-0.15442	0.351492	0.236257	0.027483	small_nuclear_ribonucleoprotein_40kDa_(U5)
ENSG00000060718	0.412661	0.147006	-0.0486017	0.279914	collagen,_type_XI,_alpha_1
ENSG00000060749	0.0974491	0.510107	-0.130556	0.141038	glutamine_and_serine_rich_1
ENSG00000060762	-0.0626283	0.578898	0.166623	0.0594698	brain_protein_44-like
ENSG00000060971	0.0430143	0.593235	0.00747958	0.323619	acetyl-CoA_acyltransferase_1
ENSG00000060982	0.0532328	0.586457	-0.176706	0.0996365	branched_chain_amino-acid_transaminase_1,_cytosolic
ENSG00000061273	-0.229378	0.270564	-0.142815	0.174651	histone_deacetylase_7
ENSG00000061337	0.119479	0.543512	0.54752	0.00316962	leucine_zipper,_putative_tumor_suppressor_1
ENSG00000061656	0.0125876	0.672582	-0.0819172	0.249561	sperm_associated_antigen_4
ENSG00000061676	0.0659279	0.551846	0.105775	0.1442	NCK-associated_protein_1
ENSG00000061794	0.0438529	0.594452	0.105799	0.164461	mitochondrial_ribosomal_protein_S35
ENSG00000061918	-0.125167	0.566966	-0.967845	0.0052563	guanylate_cyclase_1,_soluble,_beta_3
ENSG00000061936	-0.0252788	0.633462	-0.26192	0.0277268	splicing_factor,_suppressor_of_white-apricot_homolog_(Drosophila)
ENSG00000061938	-0.135321	0.480502	-0.387735	0.0467325	tyrosine_kinase,_non-receptor,_2
ENSG00000061987	-0.0361724	0.630699	-0.231032	0.0461453	MON2_homolog_(S._cerevisiae)
ENSG00000062194	0.170703	0.314624	0.205727	0.0981138	GC-rich_promoter_binding_protein_1
ENSG00000062370	-0.136408	0.468178	-0.605057	0.00213484	zinc_finger_protein_285
ENSG00000062485	0.0530539	0.550756	0.197537	0.0456295	citrate_synthase
ENSG00000062524	0.143196	0.574197	-0.798151	0.0275313	leukocyte_receptor_tyrosine_kinase
ENSG00000062582	-0.213728	0.311	0.0485438	0.266528	mitochondrial_ribosomal_protein_S24
ENSG00000062598	0.298418	0.121337	0.395789	0.00403106	engulfment_and_cell_motility_2
ENSG00000062650	0.0193433	0.644142	0.0985186	0.175084	wings_apart-like_homolog_(Drosophila)
ENSG00000062716	-0.0496785	0.589249	0.0264054	0.299902	vacuole_membrane_protein_1
ENSG00000062725	-0.164218	0.348062	-0.347917	0.0125136	amyloid_beta_precursor_protein_(cytoplasmic_tail)_binding_protein_2
ENSG00000062822	0.0289953	0.636045	1.12985	0.00085602	polymerase_(DNA_directed),_delta_1,_catalytic_subunit_125kDa
ENSG00000063046	-0.308648	0.160591	-0.962067	4.82626e-05	eukaryotic_translation_initiation_factor_4B
ENSG00000063127	0.389008	0.403493	-1.11102	0.000978681	solute_carrier_family_6,_member_16
ENSG00000063169	-0.0285283	0.649113	-0.246999	0.107238	glioma_tumor_suppressor_candidate_region_gene_1
ENSG00000063176	-0.230487	0.257692	0.00468308	0.334064	sphingosine_kinase_2
ENSG00000063177	-0.131933	0.383415	-0.344652	0.0292516	ribosomal_protein_L18
ENSG00000063180	-0.465864	0.209406	-0.593751	0.0192876	carbonic_anhydrase_XI
ENSG00000063241	0.0355099	0.638085	0.510462	0.00760102	isochorismatase_domain_containing_2
ENSG00000063244	-0.0391892	0.605143	0.389924	0.0075563	U2_small_nuclear_RNA_auxiliary_factor_2
ENSG00000063245	-0.119059	0.480502	-0.263167	0.135062	epsin_1
ENSG00000063322	-0.201892	0.222282	-0.192513	0.03342	mediator_complex_subunit_29
ENSG00000063438	-0.35066	0.22752	-0.603272	0.00171781	aryl-hydrocarbon_receptor_repressor
ENSG00000063587	0.273885	0.164508	0.046086	0.272261	zinc_finger_protein_275
ENSG00000063601	0.0737336	0.546887	-0.0934765	0.130393	myotubularin_related_protein_1
ENSG00000063660	-0.0270624	0.643091	-0.2734	0.0918608	glypican_1
ENSG00000063761	0.0699473	0.595481	-0.183812	0.106697	aarF_domain_containing_kinase_1
ENSG00000063854	-0.0734725	0.573424	0.376971	0.0522179	hydroxyacylglutathione_hydrolase
ENSG00000063978	0.00460084	0.673605	0.155329	0.0888105	ring_finger_protein_4
ENSG00000064012	-0.0157175	0.663053	0.16255	0.0886065	caspase_8,_apoptosis-related_cysteine_peptidase
ENSG00000064042	0.0351566	0.611321	-0.68368	0.00954894	LIM_and_calponin_homology_domains_1
ENSG00000064102	-0.00231933	0.67971	-0.0595971	0.250924	chromosome_12_open_reading_frame_11
ENSG00000064115	0.0633579	0.555576	-0.0565928	0.204178	transmembrane_7_superfamily_member_3
ENSG00000064199	0.021354	0.665475	0.105375	0.266734	sperm_autoantigenic_protein_17
ENSG00000064205	-0.826564	0.211069	-1.74547	0.00602254	WNT1_inducible_signaling_pathway_protein_2
ENSG00000064270	-0.46429	0.405242	0.56129	0.123886	ATPase,_Ca++_transporting,_type_2C,_member_2
ENSG00000064309	-0.525133	0.263806	-0.728623	0.0139691	Cdon_homolog_(mouse)
ENSG00000064313	0.0347485	0.619886	0.099428	0.159116	TAF2_RNA_polymerase_II,_TATA_box_binding_protein_(TBP)-associated_factor,_150kDa
ENSG00000064393	0.386884	0.164794	0.198982	0.0768942	homeodomain_interacting_protein_kinase_2
ENSG00000064419	0.0788623	0.496153	0.243019	0.00880487	transportin_3
ENSG00000064490	-0.135006	0.45023	0.13302	0.128869	regulatory_factor_X-associated_ankyrin-containing_protein
ENSG00000064545	-0.109267	0.476756	-0.0551448	0.282293	transmembrane_protein_161A
ENSG00000064547	-0.211979	0.501517	-0.842099	0.00505872	lysophosphatidic_acid_receptor_2
ENSG00000064601	-0.169653	0.42003	-0.141326	0.106583	cathepsin_A
ENSG00000064607	-0.0559037	0.548483	0.168311	0.0548275	SURP_and_G_patch_domain_containing_2
ENSG00000064651	0.143679	0.429719	-0.470914	0.00200595	solute_carrier_family_12_(sodium/potassium/chloride_transporters),_member_2
ENSG00000064652	0.290028	0.22752	0.0799672	0.181584	sorting_nexin_24
ENSG00000064655	-0.242772	0.526826	-0.0272959	0.325779	eyes_absent_homolog_2_(Drosophila)
ENSG00000064666	0.0702355	0.519289	-0.334279	0.00657548	calponin_2
ENSG00000064687	-0.615149	0.0244746	-1.19583	0.00112769	ATP-binding_cassette,_sub-family_A_(ABC1),_member_7
ENSG00000064692	-0.0870011	0.633208	-0.619742	0.00618466	synuclein,_alpha_interacting_protein
ENSG00000064703	-0.116556	0.463505	0.164864	0.107055	DEAD_(Asp-Glu-Ala-Asp)_box_polypeptide_20
ENSG00000064726	-0.010317	0.666531	-0.189237	0.0794275	BTB_(POZ)_domain_containing_1
ENSG00000064763	0.319477	0.197349	0.0985875	0.23854	fatty_acyl_CoA_reductase_2
ENSG00000064932	-0.0069453	0.671095	0.23317	0.155676	strawberry_notch_homolog_2_(Drosophila)
ENSG00000064933	0.0336879	0.63891	-0.265107	0.0642669	PMS1_postmeiotic_segregation_increased_1_(S._cerevisiae)
ENSG00000064961	-0.297975	0.0909352	-0.320245	0.035978	high_mobility_group_20B
ENSG00000064989	-0.325621	0.488345	-0.614891	0.0791666	calcitonin_receptor-like
ENSG00000064995	-0.0748971	0.543893	0.0557404	0.256385	TAF11_RNA_polymerase_II,_TATA_box_binding_protein_(TBP)-associated_factor,_28kDa
ENSG00000064999	-0.106051	0.468176	-0.319133	0.010858	ankyrin_repeat_and_sterile_alpha_motif_domain_containing_1A
ENSG00000065000	0.105382	0.421933	0.111745	0.177358	adaptor-related_protein_complex_3,_delta_1_subunit
ENSG00000065029	-0.319007	0.128517	-0.284252	0.0302015	zinc_finger_protein_76
ENSG00000065054	-0.0393962	0.633402	-0.234954	0.163722	solute_carrier_family_9_(sodium/hydrogen_exchanger),_member_3_regulator_2
ENSG00000065057	-0.0613584	0.594444	0.0350261	0.300997	nth_endonuclease_III-like_1_(E._coli)
ENSG00000065060	0.740623	0.0260317	0.540321	0.041216	UHRF1_binding_protein_1
ENSG00000065135	-0.0497336	0.594444	0.151542	0.0995871	guanine_nucleotide_binding_protein_(G_protein),_alpha_inhibiting_activity_polypeptide_3
ENSG00000065150	0.0730893	0.518489	-0.00441394	0.33199	importin_5
ENSG00000065154	-0.0871623	0.47417	-0.0011648	0.336604	ornithine_aminotransferase
ENSG00000065183	0.115348	0.466319	0.274172	0.0147596	WD_repeat_domain_3
ENSG00000065243	0.0840756	0.520493	0.0347804	0.290263	protein_kinase_N2
ENSG00000065268	0.0114172	0.667302	0.0611439	0.284804	WD_repeat_domain_18
ENSG00000065308	-0.0516437	0.570806	0.0837129	0.1379	translocation_associated_membrane_protein_2
ENSG00000065320	0.788093	0.409092	-0.288952	0.166548	netrin_1
ENSG00000065328	0.125872	0.511626	2.29336	6.70666e-05	minichromosome_maintenance_complex_component_10
ENSG00000065357	-0.167975	0.381092	-0.461358	0.0041742	diacylglycerol_kinase,_alpha_80kDa
ENSG00000065361	-0.426786	0.151488	-0.580236	0.00912371	v-erb-b2_erythroblastic_leukemia_viral_oncogene_homolog_3_(avian)
ENSG00000065413	0.143751	0.511173	-0.737734	0.00858097	ankyrin_repeat_domain_44
ENSG00000065427	0.197973	0.241816	0.305923	0.016092	lysyl-tRNA_synthetase
ENSG00000065457	0.105025	0.538423	0.507186	0.00183139	adenosine_deaminase,_tRNA-specific_1
ENSG00000065485	0.150402	0.348062	0.221425	0.0184024	protein_disulfide_isomerase_family_A,_member_5
ENSG00000065491	-0.0729535	0.548198	-0.0870988	0.168472	TBC1_domain_family,_member_22B
ENSG00000065518	-0.174882	0.351588	0.066844	0.226443	NADH_dehydrogenase_(ubiquinone)_1_beta_subcomplex,_4,_15kDa
ENSG00000065526	0.214943	0.300133	0.121408	0.155965	spen_homolog,_transcriptional_regulator_(Drosophila)
ENSG00000065534	-0.268116	0.252899	-0.471129	0.0031828	myosin_light_chain_kinase
ENSG00000065548	0.0372462	0.609142	0.20019	0.0742935	zinc_finger_CCCH-type_containing_15
ENSG00000065559	-0.0857115	0.526981	0.0157293	0.314294	mitogen-activated_protein_kinase_kinase_4
ENSG00000065600	0.426794	0.192067	0.0436053	0.269569	transmembrane_protein_206
ENSG00000065613	0.113756	0.462645	-0.154373	0.0964194	STE20-like_kinase
ENSG00000065615	-0.000245011	0.683048	0.372315	0.00619478	cytochrome_b5_reductase_4
ENSG00000065621	0.0625976	0.589249	-0.39344	0.018462	glutathione_S-transferase_omega_2
ENSG00000065665	-0.100404	0.538721	0.0890317	0.171751	Sec61_alpha_2_subunit_(S._cerevisiae)
ENSG00000065717	-0.219575	0.540333	0.185916	0.234629	transducin-like_enhancer_of_split_2_(E(sp1)_homolog,_Drosophila)
ENSG00000065802	0.123267	0.423738	-0.290582	0.0250502	ankyrin_repeat_and_SOCS_box_containing_1
ENSG00000065809	0.257904	0.174937	-0.302949	0.0216516	family_with_sequence_similarity_107,_member_B
ENSG00000065833	0.124107	0.472297	-0.140963	0.153839	malic_enzyme_1,_NADP(+)-dependent,_cytosolic
ENSG00000065882	0.114517	0.435986	-0.254888	0.0191839	TBC1_(tre-2/USP6,_BUB2,_cdc16)_domain_family,_member_1
ENSG00000065883	-0.0908689	0.515846	-0.405228	0.00152279	cyclin-dependent_kinase_13
ENSG00000065911	0.145624	0.512091	0.0188866	0.322574	methylenetetrahydrofolate_dehydrogenase_(NADP+_dependent)_2,_methenyltetrahydrofolate_cyclohydrolase
ENSG00000065923	0.335742	0.196017	0.052316	0.262677	solute_carrier_family_9_(sodium/hydrogen_exchanger),_member_7
ENSG00000065970	-0.0703553	0.555148	-0.247826	0.0141322	forkhead_box_J2
ENSG00000065978	0.000672584	0.682123	0.0904262	0.209736	Y_box_binding_protein_1
ENSG00000065989	-0.190853	0.28325	-0.371342	0.00612532	phosphodiesterase_4A,_cAMP-specific
ENSG00000066027	-0.147406	0.428162	-0.582285	0.000605745	protein_phosphatase_2,_regulatory_subunit_B',_alpha
ENSG00000066044	0.051889	0.559222	0.201247	0.0460421	ELAV_(embryonic_lethal,_abnormal_vision,_Drosophila)-like_1_(Hu_antigen_R)
ENSG00000066084	0.426736	0.0769541	0.0167576	0.304749	DIP2_disco-interacting_protein_2_homolog_B_(Drosophila)
ENSG00000066117	-0.0863454	0.498985	0.101511	0.140784	SWI/SNF_related,_matrix_associated,_actin_dependent_regulator_of_chromatin,_subfamily_d,_member_1
ENSG00000066135	-0.104584	0.450156	-0.251486	0.0371356	lysine_(K)-specific_demethylase_4A
ENSG00000066136	-0.211645	0.25877	-0.3043	0.00692479	nuclear_transcription_factor_Y,_gamma
ENSG00000066230	-0.526616	0.121337	-1.05549	0.00509143	solute_carrier_family_9_(sodium/hydrogen_exchanger),_member_3
ENSG00000066279	-0.245984	0.275794	0.826147	0.0120845	asp_(abnormal_spindle)_homolog,_microcephaly_associated_(Drosophila)
ENSG00000066322	0.0322325	0.631127	0.294615	0.00805153	ELOVL_fatty_acid_elongase_1
ENSG00000066379	-0.16791	0.472787	0.0538701	0.28335	zinc_ribbon_domain_containing_1
ENSG00000066405	0.305114	0.520493	-0.0128091	0.330548	claudin_18
ENSG00000066422	0.00270671	0.679041	-0.0907113	0.213193	zinc_finger_and_BTB_domain_containing_11
ENSG00000066427	-0.235506	0.301402	-0.356636	0.0287593	ataxin_3
ENSG00000066455	0.00874981	0.667053	-0.30345	0.0230422	golgin_A5
ENSG00000066557	0.196308	0.365772	0.525874	0.0131492	leucine_rich_repeat_containing_40
ENSG00000066583	0.261333	0.283667	0.347242	0.0210939	isochorismatase_domain_containing_1
ENSG00000066629	-0.126718	0.455934	-0.415503	0.0229273	echinoderm_microtubule_associated_protein_like_1
ENSG00000066651	0.0396281	0.631918	0.238738	0.0262542	tRNA_methyltransferase_11_homolog_(S._cerevisiae)
ENSG00000066654	-0.0208541	0.648893	-0.131999	0.135453	THUMP_domain_containing_1
ENSG00000066697	0.234055	0.206108	0.495238	0.00711323	chromosome_9_open_reading_frame_30
ENSG00000066739	-0.192827	0.332262	-0.30238	0.0143996	ATG2_autophagy_related_2_homolog_B_(S._cerevisiae)
ENSG00000066777	0.0274155	0.640526	-0.216284	0.0353548	ADP-ribosylation_factor_guanine_nucleotide-exchange_factor_1(brefeldin_A-inhibited)
ENSG00000066827	-0.112119	0.49017	-0.220386	0.0633713	zinc_finger_and_AT_hook_domain_containing
ENSG00000066855	-0.0757949	0.543512	-0.0113225	0.319109	mitochondrial_fission_regulator_1
ENSG00000066923	-0.375195	0.31422	-0.398816	0.0288664	stromal_antigen_3
ENSG00000066926	-0.217606	0.209406	-0.364158	0.00120146	ferrochelatase
ENSG00000066933	0.18304	0.35163	-0.333975	0.0242595	myosin_IXA
ENSG00000067048	0.018529	0.649192	0.185777	0.0835085	DEAD_(Asp-Glu-Ala-Asp)_box_polypeptide_3,_Y-linked
ENSG00000067057	0.379255	0.0595771	0.990597	0.000412256	phosphofructokinase,_platelet
ENSG00000067064	0.0478835	0.625278	-0.307028	0.0534455	isopentenyl-diphosphate_delta_isomerase_1
ENSG00000067066	1.06403	0.000527396	1.49481	3.37325e-05	SP100_nuclear_antigen
ENSG00000067082	0.404157	0.245289	0.59427	0.00572395	Kruppel-like_factor_6
ENSG00000067113	-0.168168	0.348927	-0.605972	0.0026673	phosphatidic_acid_phosphatase_type_2A
ENSG00000067141	-0.0308018	0.647511	-0.195027	0.0297781	neogenin_1
ENSG00000067167	-0.0592585	0.564789	-0.321804	0.0407083	translocation_associated_membrane_protein_1
ENSG00000067177	0.242912	0.313456	-0.0924283	0.203189	phosphorylase_kinase,_alpha_1_(muscle)
ENSG00000067182	-0.209979	0.184201	-0.0549681	0.237158	tumor_necrosis_factor_receptor_superfamily,_member_1A
ENSG00000067191	-0.000844298	0.682452	-0.155655	0.127991	calcium_channel,_voltage-dependent,_beta_1_subunit
ENSG00000067208	0.0048725	0.676004	-0.843594	0.000453539	ecotropic_viral_integration_site_5
ENSG00000067221	-0.0192669	0.66118	0.299072	0.0345585	stomatin_(EPB72)-like_1
ENSG00000067225	0.00351787	0.678267	0.605798	0.0010352	pyruvate_kinase,_muscle
ENSG00000067248	-0.0294497	0.62905	0.0260259	0.300907	DEAH_(Asp-Glu-Ala-His)_box_polypeptide_29
ENSG00000067334	0.0790223	0.505562	0.338392	0.0273568	deoxynucleotidyltransferase,_terminal,_interacting_protein_2
ENSG00000067365	-0.0263679	0.645559	0.0893778	0.191616	methyltransferase_like_22
ENSG00000067369	-0.17059	0.285116	-0.139357	0.0685636	tumor_protein_p53_binding_protein_1
ENSG00000067445	-0.171673	0.359501	-0.517502	0.00144517	trophinin
ENSG00000067533	0.531724	0.0545108	0.56754	0.00081427	ribosomal_RNA_processing_15_homolog_(S._cerevisiae)
ENSG00000067560	-0.0950429	0.447866	0.0525553	0.216922	ras_homolog_gene_family,_member_A
ENSG00000067596	-0.103573	0.443219	0.0917967	0.138995	DEAH_(Asp-Glu-Ala-His)_box_polypeptide_8
ENSG00000067601	-0.302447	0.433868	-0.274714	0.101786	postmeiotic_segregation_increased_2_pseudogene_4
ENSG00000067606	-0.454497	0.234157	-0.463741	0.0659739	protein_kinase_C,_zeta
ENSG00000067646	-0.0504858	0.604686	-0.163275	0.0989622	zinc_finger_protein,_Y-linked
ENSG00000067704	-0.036594	0.609625	0.103621	0.11675	isoleucyl-tRNA_synthetase_2,_mitochondrial
ENSG00000067715	-0.166242	0.481442	-1.19768	0.00240599	synaptotagmin_I
ENSG00000067798	0.495985	0.0595771	0.194128	0.148054	neuron_navigator_3
ENSG00000067829	0.00422041	0.677035	0.00276585	0.335524	isocitrate_dehydrogenase_3_(NAD+)_gamma
ENSG00000067836	-0.361471	0.133085	-0.847558	0.000527924	rogdi_homolog_(Drosophila)
ENSG00000067840	0.216696	0.495953	-0.0412757	0.322599	PDZ_domain_containing_4
ENSG00000067900	0.203234	0.223588	-0.147751	0.158923	Rho-associated,_coiled-coil_containing_protein_kinase_1
ENSG00000067955	0.105501	0.459741	0.447178	0.00728607	core-binding_factor,_beta_subunit
ENSG00000067992	0.230773	0.478261	0.467695	0.0842514	pyruvate_dehydrogenase_kinase,_isozyme_3
ENSG00000068001	0.0748002	0.543888	0.550937	0.00534	hyaluronoglucosaminidase_2
ENSG00000068024	0.180491	0.438576	-0.341153	0.0208493	histone_deacetylase_4
ENSG00000068028	-0.00681389	0.66978	0.165902	0.11215	Ras_association_(RalGDS/AF-6)_domain_family_member_1
ENSG00000068078	0.343068	0.467181	0.0788258	0.289046	fibroblast_growth_factor_receptor_3
ENSG00000068079	2.30314	0.00077778	3.55667	2.10317e-06	interferon-induced_protein_35
ENSG00000068097	-0.16228	0.398858	-0.358561	0.00428585	HEAT_repeat_containing_6
ENSG00000068120	0.0139216	0.663371	0.226941	0.0355466	CoA_synthase
ENSG00000068137	-0.124811	0.506798	-0.354181	0.117023	pleckstrin_homology_domain_containing,_family_H_(with_MyTH4_domain)_member_3
ENSG00000068305	0.0540425	0.609142	-0.24609	0.0282637	myocyte_enhancer_factor_2A
ENSG00000068308	-0.163974	0.302424	-0.384821	0.00321747	OTU_domain_containing_5
ENSG00000068323	-0.123968	0.447817	-0.173728	0.0878632	transcription_factor_binding_to_IGHM_enhancer_3
ENSG00000068354	0.106698	0.506714	-0.100412	0.156302	TBC1_domain_family,_member_25
ENSG00000068366	0.254696	0.215502	0.274075	0.0464993	acyl-CoA_synthetase_long-chain_family_member_4
ENSG00000068383	0.0480229	0.576934	-0.489906	0.00182303	inositol_polyphosphate-5-phosphatase,_40kDa
ENSG00000068394	-0.00426481	0.676895	0.215119	0.0527083	G_patch_domain_and_KOW_motifs
ENSG00000068400	0.078734	0.526566	0.256467	0.032438	GRIP1_associated_protein_1
ENSG00000068438	0.00177409	0.679633	0.132025	0.0618635	FtsJ_homolog_1_(E._coli)
ENSG00000068489	0.133261	0.483028	1.37017	0.000513865	proline_rich_11
ENSG00000068650	0.189485	0.3192	-0.163105	0.0791207	ATPase,_class_VI,_type_11A
ENSG00000068654	0.374453	0.0830732	0.459532	0.000775691	polymerase_(RNA)_I_polypeptide_A,_194kDa
ENSG00000068697	-0.105994	0.413054	0.0238753	0.289139	lysosomal_protein_transmembrane_4_alpha
ENSG00000068724	-0.29342	0.130873	-0.330623	0.0282637	tetratricopeptide_repeat_domain_7A
ENSG00000068745	-0.457389	0.0207303	-0.316539	0.00629879	inositol_hexakisphosphate_kinase_2
ENSG00000068784	-0.111279	0.506914	0.0998075	0.190487	S1_RNA_binding_domain_1
ENSG00000068793	0.0718734	0.512091	-0.0645314	0.193611	cytoplasmic_FMR1_interacting_protein_1
ENSG00000068796	0.0596486	0.583318	0.0114147	0.318792	kinesin_heavy_chain_member_2A
ENSG00000068831	-0.338291	0.439966	-0.368669	0.12382	RAS_guanyl_releasing_protein_2_(calcium_and_DAG-regulated)
ENSG00000068878	0.137632	0.405242	0.137231	0.129873	proteasome_(prosome,_macropain)_activator_subunit_4
ENSG00000068885	-0.241618	0.345036	-0.8126	0.00093585	intraflagellar_transport_80_homolog_(Chlamydomonas)
ENSG00000068903	-0.128376	0.404737	-0.187265	0.0666755	sirtuin_2
ENSG00000068912	-0.0434254	0.598406	0.00978967	0.320387	endoplasmic_reticulum_lectin_1
ENSG00000068971	0.0557093	0.59574	-0.214155	0.0888279	protein_phosphatase_2,_regulatory_subunit_B',_beta
ENSG00000069011	0.355689	0.22628	-0.918132	0.0165673	paired-like_homeodomain_1
ENSG00000069020	-0.272075	0.249462	-1.23981	0.000474344	microtubule_associated_serine/threonine_kinase_family_member_4
ENSG00000069248	-0.098811	0.478681	0.0134636	0.314643	nucleoporin_133kDa
ENSG00000069275	-0.153791	0.384999	0.15265	0.0925384	nuclear_casein_kinase_and_cyclin-dependent_kinase_substrate_1
ENSG00000069329	-0.104752	0.443567	0.154887	0.101294	vacuolar_protein_sorting_35_homolog_(S._cerevisiae)
ENSG00000069345	0.025854	0.630008	-0.0445302	0.234416	DnaJ_(Hsp40)_homolog,_subfamily_A,_member_2
ENSG00000069399	-0.254497	0.256252	0.200037	0.164581	B-cell_CLL/lymphoma_3
ENSG00000069424	-0.230804	0.265814	0.122621	0.153434	potassium_voltage-gated_channel,_shaker-related_subfamily,_beta_member_2
ENSG00000069431	-0.337394	0.146311	-1.21993	0.000231571	ATP-binding_cassette,_sub-family_C_(CFTR/MRP),_member_9
ENSG00000069482	0.0661993	0.62703	0.892064	0.000771343	galanin_prepropeptide
ENSG00000069493	-0.218581	0.482668	-0.352463	0.0350214	C-type_lectin_domain_family_2,_member_D
ENSG00000069509	-0.0690878	0.59593	0.286122	0.0257633	FUN14_domain_containing_1
ENSG00000069667	0.0597181	0.646949	0.0766333	0.257205	RAR-related_orphan_receptor_A
ENSG00000069702	-0.188844	0.369037	-0.460559	0.0224737	transforming_growth_factor,_beta_receptor_III
ENSG00000069712	-0.448226	0.25556	-0.796866	0.0265865	KIAA1107
ENSG00000069849	-0.00630954	0.670045	0.536382	0.000930538	ATPase,_Na+/K+_transporting,_beta_3_polypeptide
ENSG00000069869	0.0927923	0.521823	0.124564	0.143406	neural_precursor_cell_expressed,_developmentally_down-regulated_4
ENSG00000069943	0.0104054	0.669526	0.156347	0.0651396	phosphatidylinositol_glycan_anchor_biosynthesis,_class_B
ENSG00000069956	0.233238	0.22936	0.399022	0.00805218	mitogen-activated_protein_kinase_6
ENSG00000069966	-0.138153	0.37704	-0.363774	0.00617786	guanine_nucleotide_binding_protein_(G_protein),_beta_5
ENSG00000069974	0.153002	0.468102	0.557101	0.00215107	RAB27A,_member_RAS_oncogene_family
ENSG00000069998	0.0189463	0.653187	0.801602	0.000289417	cat_eye_syndrome_chromosome_region,_candidate_5
ENSG00000070010	0.0129446	0.658629	0.132713	0.0674671	ubiquitin_fusion_degradation_1_like_(yeast)
ENSG00000070018	0.0346389	0.632268	-0.458652	0.00416923	low_density_lipoprotein_receptor-related_protein_6
ENSG00000070047	0.0787983	0.512091	0.0476635	0.289499	PHD_and_ring_finger_domains_1
ENSG00000070061	-0.0260027	0.630638	0.00881667	0.319611	inhibitor_of_kappa_light_polypeptide_gene_enhancer_in_B-cells,_kinase_complex-associated_protein
ENSG00000070081	-0.0173568	0.654464	0.0793438	0.239272	nucleobindin_2
ENSG00000070087	-0.112074	0.43863	-0.0470115	0.260346	profilin_2
ENSG00000070159	-0.128334	0.572276	0.497195	0.0467967	protein_tyrosine_phosphatase,_non-receptor_type_3
ENSG00000070182	0.355167	0.407094	0.707099	0.00805606	spectrin,_beta,_erythrocytic
ENSG00000070214	-0.115335	0.457552	-0.445637	0.0024347	solute_carrier_family_44,_member_1
ENSG00000070269	0.0434155	0.614673	-0.462126	0.00653009	chromosome_14_open_reading_frame_101
ENSG00000070366	-0.21151	0.202595	-0.281871	0.0209126	smg-6_homolog,_nonsense_mediated_mRNA_decay_factor_(C._elegans)
ENSG00000070367	0.0825782	0.501446	-0.350251	0.025505	exocyst_complex_component_5
ENSG00000070371	0.00521427	0.677308	0.0428192	0.286246	clathrin,_heavy_chain-like_1
ENSG00000070404	0.33525	0.173256	0.4884	0.0303535	follistatin-like_3_(secreted_glycoprotein)
ENSG00000070413	-0.179333	0.257317	-0.242018	0.0586809	DiGeorge_syndrome_critical_region_gene_2
ENSG00000070423	0.16803	0.400397	0.163532	0.187346	ring_finger_protein_126
ENSG00000070444	0.0770236	0.526518	0.257081	0.0798728	MAX_binding_protein
ENSG00000070476	-0.0240871	0.652309	-0.0128884	0.314643	ZXD_family_zinc_finger_C
ENSG00000070495	0.280557	0.269305	0.3837	0.00628972	jumonji_domain_containing_6
ENSG00000070501	-0.231781	0.311875	0.187438	0.0776947	polymerase_(DNA_directed),_beta
ENSG00000070540	-0.0735008	0.559983	-0.499109	0.00246206	WD_repeat_domain,_phosphoinositide_interacting_1
ENSG00000070610	0.000566116	0.682211	0.0890772	0.189963	glucosidase,_beta_(bile_acid)_2
ENSG00000070614	-0.0260557	0.62703	-0.54794	0.000421742	N-deacetylase/N-sulfotransferase_(heparan_glucosaminyl)_1
ENSG00000070669	0.0680038	0.63976	-0.168293	0.191616	asparagine_synthetase_(glutamine-hydrolyzing)
ENSG00000070718	0.194703	0.300041	0.656357	0.000177208	adaptor-related_protein_complex_3,_mu_2_subunit
ENSG00000070756	-0.181383	0.283945	-0.928093	5.84941e-05	poly(A)_binding_protein,_cytoplasmic_1
ENSG00000070759	-0.215207	0.444699	-0.0790283	0.213309	testis-specific_kinase_2
ENSG00000070761	0.0404872	0.611116	0.454429	0.00483773	chromosome_16_open_reading_frame_80
ENSG00000070770	0.0120132	0.663735	-0.417224	0.00340794	casein_kinase_2,_alpha_prime_polypeptide
ENSG00000070778	-0.024757	0.632754	-0.538543	0.000514592	protein_tyrosine_phosphatase,_non-receptor_type_21
ENSG00000070785	0.110221	0.512091	0.49864	0.00109777	eukaryotic_translation_initiation_factor_2B,_subunit_3_gamma,_58kDa
ENSG00000070814	0.0629426	0.542535	0.574254	0.00074005	Treacher_Collins-Franceschetti_syndrome_1
ENSG00000070831	-0.102257	0.447358	-0.0878241	0.166154	cell_division_cycle_42_(GTP_binding_protein,_25kDa)
ENSG00000070882	-0.0851322	0.510436	-0.350239	0.00811808	oxysterol_binding_protein-like_3
ENSG00000070950	0.129547	0.478751	0.630232	0.00170036	RAD18_homolog_(S._cerevisiae)
ENSG00000070961	-0.13216	0.520938	-0.263041	0.041922	ATPase,_Ca++_transporting,_plasma_membrane_1
ENSG00000071051	-0.0280964	0.640827	-0.353557	0.0233546	NCK_adaptor_protein_2
ENSG00000071054	0.0480858	0.589078	-0.155711	0.0459648	mitogen-activated_protein_kinase_kinase_kinase_kinase_4
ENSG00000071082	-0.297861	0.103168	-0.573948	0.00154841	ribosomal_protein_L31
ENSG00000071127	0.279726	0.151488	0.385209	0.00378892	WD_repeat_domain_1
ENSG00000071189	-0.0391932	0.619641	-0.139796	0.135124	sorting_nexin_13
ENSG00000071205	0.0657603	0.555912	-0.109666	0.176959	Rho_GTPase_activating_protein_10
ENSG00000071242	-0.0211941	0.65863	-0.582012	0.00129876	ribosomal_protein_S6_kinase,_90kDa,_polypeptide_2
ENSG00000071243	-0.0216736	0.653076	0.145223	0.119802	inhibitor_of_growth_family,_member_3
ENSG00000071246	-0.370353	0.291884	-0.851678	0.000601663	vasohibin_1
ENSG00000071282	-0.489377	0.0237835	-0.716632	0.00116283	LIM_and_cysteine-rich_domains_1
ENSG00000071462	0.0256384	0.638753	0.106857	0.119594	Williams_Beuren_syndrome_chromosome_region_22
ENSG00000071537	0.0275558	0.634434	-0.177492	0.0885838	sel-1_suppressor_of_lin-12-like_(C._elegans)
ENSG00000071539	0.00425964	0.676004	1.90387	7.10108e-05	thyroid_hormone_receptor_interactor_13
ENSG00000071553	-0.0253689	0.640526	0.0833283	0.179085	ATPase,_H+_transporting,_lysosomal_accessory_protein_1
ENSG00000071564	-0.12648	0.419944	-0.213945	0.098894	transcription_factor_3_(E2A_immunoglobulin_enhancer_binding_factors_E12/E47)
ENSG00000071575	-0.0636868	0.586145	-0.0326196	0.284861	tribbles_homolog_2_(Drosophila)
ENSG00000071626	0.0835748	0.510056	0.185719	0.0711769	DAZ_associated_protein_1
ENSG00000071655	-0.090206	0.495314	-0.00803121	0.333358	methyl-CpG_binding_domain_protein_3
ENSG00000071794	-0.207692	0.275014	-0.0364727	0.28151	helicase-like_transcription_factor
ENSG00000071859	-0.0477255	0.605759	0.233443	0.0670373	family_with_sequence_similarity_50,_member_A
ENSG00000071889	-0.171374	0.391654	-0.387775	0.0431691	family_with_sequence_similarity_3,_member_A
ENSG00000071894	-0.103986	0.419872	-0.0253908	0.314372	cleavage_and_polyadenylation_specific_factor_1,_160kDa
ENSG00000071967	-0.272755	0.309019	-0.995436	4.1484e-05	cytochrome_b_reductase_1
ENSG00000071994	0.0309043	0.628291	-0.095445	0.166573	programmed_cell_death_2
ENSG00000072042	0.188075	0.256252	0.225313	0.0365352	retinol_dehydrogenase_11_(all-trans/9-cis/11-cis)
ENSG00000072062	-0.226487	0.176461	-0.261921	0.0169323	protein_kinase,_cAMP-dependent,_catalytic,_alpha
ENSG00000072071	-0.227306	0.4057	-0.613251	0.00719428	latrophilin_1
ENSG00000072110	0.366954	0.105673	0.455989	0.00320847	actinin,_alpha_1
ENSG00000072121	0.701759	0.00118687	1.03423	7.32433e-05	zinc_finger,_FYVE_domain_containing_26
ENSG00000072133	0.376854	0.218266	0.297614	0.0426099	ribosomal_protein_S6_kinase,_90kDa,_polypeptide_6
ENSG00000072134	0.0112193	0.661612	-0.128514	0.133871	epsin_2
ENSG00000072135	-0.176787	0.346077	-0.12394	0.138593	protein_tyrosine_phosphatase,_non-receptor_type_18_(brain-derived)
ENSG00000072163	-0.0188819	0.657531	-0.717847	0.00988142	LIM_and_senescent_cell_antigen-like_domains_2
ENSG00000072195	-0.0179883	0.652495	-0.141693	0.183969	SPEG_complex_locus
ENSG00000072201	0.350974	0.467574	-0.376288	0.0193375	ligand_of_numb-protein_X_1
ENSG00000072210	-0.4072	0.0558248	-0.150477	0.0934357	aldehyde_dehydrogenase_3_family,_member_A2
ENSG00000072274	0.186473	0.331576	0.736102	0.00146331	transferrin_receptor_(p90,_CD71)
ENSG00000072310	-0.282457	0.17392	-0.534162	0.0106373	sterol_regulatory_element_binding_transcription_factor_1
ENSG00000072364	0.242468	0.232687	0.0406378	0.254462	AF4/FMR2_family,_member_4
ENSG00000072401	-0.0871947	0.526714	0.068229	0.236184	ubiquitin-conjugating_enzyme_E2D_1
ENSG00000072415	0.133062	0.477797	0.0229572	0.311978	membrane_protein,_palmitoylated_5_(MAGUK_p55_subfamily_member_5)
ENSG00000072422	-0.0249837	0.651424	-0.845618	0.000994014	Rho-related_BTB_domain_containing_1
ENSG00000072501	0.068562	0.532011	0.721366	0.000228426	structural_maintenance_of_chromosomes_1A
ENSG00000072506	-0.00149689	0.680921	0.280444	0.0314466	hydroxysteroid_(17-beta)_dehydrogenase_10
ENSG00000072518	0.180065	0.300697	0.0972317	0.157668	MAP/microtubule_affinity-regulating_kinase_2
ENSG00000072571	-0.461472	0.140991	1.85669	0.000618425	hyaluronan-mediated_motility_receptor_(RHAMM)
ENSG00000072609	0.17684	0.375869	-0.0674319	0.227203	checkpoint_with_forkhead_and_ring_finger_domains
ENSG00000072657	0.026971	0.63976	-0.343842	0.0165114	thyrotropin-releasing_hormone_degrading_enzyme
ENSG00000072682	0.14556	0.39294	0.159107	0.06333	prolyl_4-hydroxylase,_alpha_polypeptide_II
ENSG00000072736	0.386498	0.209576	0.220244	0.0629735	nuclear_factor_of_activated_T-cells,_cytoplasmic,_calcineurin-dependent_3
ENSG00000072756	0.193969	0.323735	0.216724	0.0847499	tRNA_nucleotidyl_transferase,_CCA-adding,_1
ENSG00000072778	-0.117691	0.407829	0.146974	0.0910785	acyl-CoA_dehydrogenase,_very_long_chain
ENSG00000072786	0.183048	0.302902	0.0968043	0.177981	serine/threonine_kinase_10
ENSG00000072803	0.007102	0.669316	-0.140054	0.0786127	F-box_and_WD_repeat_domain_containing_11
ENSG00000072818	-0.0631619	0.638196	-0.190035	0.228098	ArfGAP_with_coiled-coil,_ankyrin_repeat_and_PH_domains_1
ENSG00000072832	0.0552067	0.62519	-0.401013	0.0224505	collapsin_response_mediator_protein_1
ENSG00000072840	-0.0759684	0.585759	-0.406226	0.00914653	Ellis_van_Creveld_syndrome
ENSG00000072849	-0.0640165	0.578523	0.0492015	0.26406	Der1-like_domain_family,_member_2
ENSG00000072864	-0.22776	0.219788	0.0146647	0.314338	nudE_nuclear_distribution_gene_E_homolog_1_(A._nidulans)
ENSG00000072952	-0.138827	0.425184	-0.488661	0.000797209	murine_retrovirus_integration_site_1_homolog
ENSG00000072954	-0.314423	0.42041	0.236595	0.206338	transmembrane_protein_38A
ENSG00000072958	0.00767416	0.669252	0.330143	0.0117638	adaptor-related_protein_complex_1,_mu_1_subunit
ENSG00000073008	0.505094	0.0545108	0.586274	0.00162382	poliovirus_receptor
ENSG00000073009	-0.00505478	0.677105	0.234026	0.0819092	inhibitor_of_kappa_light_polypeptide_gene_enhancer_in_B-cells,_kinase_gamma
ENSG00000073050	-0.18367	0.290895	0.416089	0.00372379	X-ray_repair_complementing_defective_repair_in_Chinese_hamster_cells_1
ENSG00000073060	0.174455	0.31004	-0.127719	0.130508	scavenger_receptor_class_B,_member_1
ENSG00000073111	0.0354917	0.615453	1.44587	0.000137826	minichromosome_maintenance_complex_component_2
ENSG00000073146	-0.344009	0.278561	-0.670588	0.00296711	Mov10l1,_Moloney_leukemia_virus_10-like_1,_homolog_(mouse)
ENSG00000073150	-0.212028	0.408816	-0.397637	0.0530366	pannexin_2
ENSG00000073169	-0.0673246	0.558445	-0.133972	0.209687	Selenoprotein_O
ENSG00000073331	-0.129007	0.470628	-0.0391054	0.299444	alpha-kinase_1
ENSG00000073350	-0.908893	0.0675661	-0.576592	0.047472	lethal_giant_larvae_homolog_2_(Drosophila)
ENSG00000073417	0.172784	0.334036	-0.00938109	0.322848	phosphodiesterase_8A
ENSG00000073536	0.139501	0.409251	0.404112	0.0191323	notchless_homolog_1_(Drosophila)
ENSG00000073578	-0.0560076	0.54481	0.16479	0.0657021	succinate_dehydrogenase_complex,_subunit_A,_flavoprotein_(Fp)
ENSG00000073584	-0.185659	0.254132	-0.221897	0.0261237	SWI/SNF_related,_matrix_associated,_actin_dependent_regulator_of_chromatin,_subfamily_e,_member_1
ENSG00000073598	0.0965839	0.610813	0.550673	0.00128513	fibronectin_type_III_domain_containing_8
ENSG00000073605	-0.119852	0.510085	-0.547712	0.00868018	gasdermin_B
ENSG00000073614	-0.0377639	0.626475	-0.113396	0.104701	lysine_(K)-specific_demethylase_5A
ENSG00000073670	0.332263	0.519457	0.993096	0.000349851	ADAM_metallopeptidase_domain_11
ENSG00000073711	0.0166352	0.663371	-0.401249	0.00811808	protein_phosphatase_2,_regulatory_subunit_B'',_alpha
ENSG00000073712	0.140933	0.442376	-0.0440839	0.276567	fermitin_family_member_2
ENSG00000073756	0.585789	0.162827	-0.0422295	0.319809	prostaglandin-endoperoxide_synthase_2_(prostaglandin_G/H_synthase_and_cyclooxygenase)
ENSG00000073792	0.0709967	0.522755	-0.14893	0.082127	insulin-like_growth_factor_2_mRNA_binding_protein_2
ENSG00000073803	-0.169	0.399663	0.150069	0.0858281	mitogen-activated_protein_kinase_kinase_kinase_13
ENSG00000073849	-0.0877812	0.605759	-0.0278	0.307441	ST6_beta-galactosamide_alpha-2,6-sialyltranferase_1
ENSG00000073905	0.192699	0.323664	0.143426	0.119932	no_fct
ENSG00000073910	-0.0436249	0.618154	-0.77322	0.0109413	furry_homolog_(Drosophila)
ENSG00000073921	0.314796	0.100366	0.253949	0.0451858	phosphatidylinositol_binding_clathrin_assembly_protein
ENSG00000073969	0.0464734	0.574191	0.010929	0.318398	N-ethylmaleimide-sensitive_factor
ENSG00000074047	-0.153617	0.456502	-0.600706	0.0254211	GLI_family_zinc_finger_2
ENSG00000074054	0.0472439	0.574875	-0.120216	0.107938	cytoplasmic_linker_associated_protein_1
ENSG00000074071	-0.105517	0.478466	-0.128785	0.205776	mitochondrial_ribosomal_protein_S34
ENSG00000074181	0.0256685	0.629053	-0.299846	0.161171	notch_3
ENSG00000074201	-0.18418	0.254812	-0.208542	0.0280957	chloride_channel,_nucleotide-sensitive,_1A
ENSG00000074219	0.0325217	0.622606	-0.219116	0.0291775	TEA_domain_family_member_2
ENSG00000074266	0.174719	0.315274	0.741678	0.000212508	embryonic_ectoderm_development
ENSG00000074319	-0.00631017	0.67031	-0.000744966	0.337218	tumor_susceptibility_gene_101
ENSG00000074356	0.106519	0.452664	-0.0179877	0.300071	chromosome_17_open_reading_frame_85
ENSG00000074370	-0.0942456	0.584464	0.053012	0.297376	ATPase,_Ca++_transporting,_ubiquitous
ENSG00000074410	0.228623	0.346077	1.38296	0.000680307	carbonic_anhydrase_XII
ENSG00000074416	0.128005	0.366646	-0.0326066	0.288293	monoglyceride_lipase
ENSG00000074527	-0.20839	0.502964	-0.730589	0.00811808	netrin_4
ENSG00000074582	-0.149945	0.413791	0.452466	0.00198396	BCS1-like_(S._cerevisiae)
ENSG00000074590	-0.0847239	0.554248	-0.46508	0.0106138	NUAK_family,_SNF1-like_kinase,_1
ENSG00000074603	-0.0856477	0.524233	-0.196311	0.0638802	dipeptidyl-peptidase_8
ENSG00000074621	-0.0932785	0.5159	-0.542729	0.00486818	solute_carrier_family_24_(sodium/potassium/calcium_exchanger),_member_1
ENSG00000074657	-0.175143	0.289171	-0.477579	0.00249036	zinc_finger_protein_532
ENSG00000074660	0.0456183	0.651006	-0.626906	0.0196664	scavenger_receptor_class_F,_member_1
ENSG00000074695	0.0537423	0.580538	-0.0682829	0.222299	lectin,_mannose-binding,_1
ENSG00000074696	-0.130529	0.361708	0.299688	0.0189251	protein_tyrosine_phosphatase-like_A_domain_containing_1
ENSG00000074755	0.220251	0.237918	0.0100192	0.316127	zinc_finger,_ZZ-type_with_EF-hand_domain_1
ENSG00000074800	0.106918	0.457552	0.956242	0.000809935	enolase_1,_(alpha)
ENSG00000074842	0.147222	0.431322	0.659243	0.000885277	chromosome_19_open_reading_frame_10
ENSG00000074855	0.38535	0.109105	-0.0247924	0.308713	anoctamin_8
ENSG00000074935	-0.0839708	0.591243	-0.265611	0.0975647	tubulin,_epsilon_1
ENSG00000074964	-0.0251828	0.64771	0.0289829	0.306234	Rho_guanine_nucleotide_exchange_factor_(GEF)_10-like
ENSG00000075089	-0.200317	0.315166	0.272412	0.0588596	ARP6_actin-related_protein_6_homolog_(yeast)
ENSG00000075131	0.486957	0.084206	1.40819	0.000176434	TIMELESS_interacting_protein
ENSG00000075142	-0.0526235	0.574906	0.0361992	0.270565	sorcin
ENSG00000075151	0.131856	0.382108	-0.288681	0.014554	eukaryotic_translation_initiation_factor_4_gamma,_3
ENSG00000075188	-0.151745	0.453404	0.330704	0.0231936	nucleoporin_37kDa
ENSG00000075213	0.332168	0.161937	0.293	0.0420545	sema_domain,_immunoglobulin_domain_(Ig),_short_basic_domain,_secreted,_(semaphorin)_3A
ENSG00000075218	-0.198971	0.410867	2.01855	0.000128783	G-2_and_S-phase_expressed_1
ENSG00000075223	-0.078697	0.539249	-0.400896	0.0134918	sema_domain,_immunoglobulin_domain_(Ig),_short_basic_domain,_secreted,_(semaphorin)_3C
ENSG00000075234	0.342017	0.0829532	0.417173	0.00645558	tetratricopeptide_repeat_domain_38
ENSG00000075239	-0.191328	0.242147	0.164887	0.0664662	acetyl-CoA_acetyltransferase_1
ENSG00000075240	0.105927	0.506714	-0.374758	0.0321543	GRAM_domain_containing_4
ENSG00000075275	0.336094	0.222282	0.0668256	0.234811	cadherin,_EGF_LAG_seven-pass_G-type_receptor_1_(flamingo_homolog,_Drosophila)
ENSG00000075292	-0.17299	0.313127	-0.34148	0.0381465	zinc_finger_protein_638
ENSG00000075303	0.0582151	0.618558	0.583859	0.00531783	solute_carrier_family_25,_member_40
ENSG00000075336	-0.1429	0.417705	0.247006	0.0629263	chromosome_18_open_reading_frame_55
ENSG00000075391	-0.0181074	0.654307	-0.262036	0.019775	RAS_protein_activator_like_2
ENSG00000075399	-0.207506	0.339756	-0.572265	0.0120417	chromosome_16_open_reading_frame_7
ENSG00000075407	-0.0779297	0.536257	-0.336579	0.044124	zinc_finger_protein_37A
ENSG00000075413	-0.00726844	0.669133	-0.0505738	0.210614	MAP/microtubule_affinity-regulating_kinase_3
ENSG00000075415	-0.190492	0.214679	-0.252905	0.016092	solute_carrier_family_25_(mitochondrial_carrier;_phosphate_carrier),_member_3
ENSG00000075420	0.137167	0.372021	-0.252491	0.0218071	fibronectin_type_III_domain_containing_3B
ENSG00000075426	-0.00971481	0.669008	0.109359	0.100849	FOS-like_antigen_2
ENSG00000075539	0.307381	0.180601	0.35295	0.0157627	FRY-like
ENSG00000075568	0.121485	0.403253	-0.159884	0.0755368	transmembrane_protein_131
ENSG00000075618	0.0162916	0.655805	-0.334924	0.0525106	fascin_homolog_1,_actin-bundling_protein_(Strongylocentrotus_purpuratus)
ENSG00000075624	0.232228	0.359937	0.458201	0.00416591	actin,_beta
ENSG00000075643	0.356168	0.16442	0.378839	0.0409974	molybdenum_cofactor_sulfurase
ENSG00000075651	-0.312054	0.263429	-0.870194	0.000242501	phospholipase_D1,_phosphatidylcholine-specific
ENSG00000075702	0.0260289	0.649168	1.87693	5.84941e-05	WD_repeat_domain_62
ENSG00000075711	0.0713449	0.527462	-0.602321	0.00527488	discs,_large_homolog_1_(Drosophila)
ENSG00000075785	0.0523319	0.568211	0.344875	0.00418541	RAB7A,_member_RAS_oncogene_family
ENSG00000075790	0.0210872	0.652042	0.131828	0.163878	B-cell_receptor-associated_protein_29
ENSG00000075826	-0.375665	0.206033	-0.61292	0.00624276	SEC31_homolog_B_(S._cerevisiae)
ENSG00000075856	-0.0458387	0.584568	0.319667	0.00269038	squamous_cell_carcinoma_antigen_recognized_by_T_cells_3
ENSG00000075914	-0.0373561	0.620243	0.174096	0.0868578	exosome_component_7
ENSG00000075945	-0.18884	0.36118	-0.282227	0.0275681	kinesin-associated_protein_3
ENSG00000075975	-0.066627	0.543267	-0.0525208	0.210481	makorin_ring_finger_protein_2
ENSG00000076003	-0.0859972	0.520792	0.471917	0.00602803	minichromosome_maintenance_complex_component_6
ENSG00000076043	-0.0733472	0.515155	-0.099532	0.136908	REX2,_RNA_exonuclease_2_homolog_(S._cerevisiae)
ENSG00000076053	-0.0149693	0.659897	0.00388078	0.334336	RNA_binding_motif_protein_7
ENSG00000076067	0.210339	0.256252	-0.173062	0.115388	RNA_binding_motif,_single_stranded_interacting_protein_2
ENSG00000076108	0.218036	0.264436	0.12502	0.101974	bromodomain_adjacent_to_zinc_finger_domain,_2A
ENSG00000076201	0.0465888	0.610461	0.170702	0.113667	protein_tyrosine_phosphatase,_non-receptor_type_23
ENSG00000076242	-0.128098	0.364932	0.417533	0.00266551	mutL_homolog_1,_colon_cancer,_nonpolyposis_type_2_(E._coli)
ENSG00000076248	-0.0368695	0.612492	0.829828	0.000135225	uracil-DNA_glycosylase
ENSG00000076258	-0.560267	0.185929	-1.15174	0.00698756	flavin_containing_monooxygenase_4
ENSG00000076321	0.0262663	0.637481	-0.0772162	0.187198	kelch-like_20_(Drosophila)
ENSG00000076344	-0.205841	0.514081	-0.970423	0.0089911	regulator_of_G-protein_signaling_11
ENSG00000076351	0.245997	0.304283	0.314934	0.0621368	solute_carrier_family_46_(folate_transporter),_member_1
ENSG00000076356	0.0624832	0.586391	-0.208589	0.149572	plexin_A2
ENSG00000076382	-0.0801162	0.551589	2.00465	0.000153405	sperm_associated_antigen_5
ENSG00000076513	-0.0236586	0.634065	-0.366479	0.00591606	ankyrin_repeat_domain_13A
ENSG00000076554	0.126732	0.509395	0.174991	0.21881	tumor_protein_D52
ENSG00000076555	-0.440725	0.212066	-0.593524	0.0363576	acetyl-CoA_carboxylase_beta
ENSG00000076604	0.171305	0.342424	0.192027	0.0575687	TNF_receptor-associated_factor_4
ENSG00000076641	0.393449	0.244182	0.142742	0.0714289	phosphoprotein_associated_with_glycosphingolipid_microdomains_1
ENSG00000076650	0.10018	0.544012	0.160368	0.0613524	G_patch_domain_containing_1
ENSG00000076662	-0.0298386	0.651144	0.220421	0.126385	intercellular_adhesion_molecule_3
ENSG00000076685	-0.0524921	0.557216	-0.130939	0.0890835	5'-nucleotidase,_cytosolic_II
ENSG00000076706	0.337746	0.153569	0.787759	0.000576772	melanoma_cell_adhesion_molecule
ENSG00000076770	-0.149749	0.57193	0.771158	0.00346229	muscleblind-like_3_(Drosophila)
ENSG00000076924	-0.194261	0.283945	0.0289706	0.30864	XPA_binding_protein_2
ENSG00000076928	0.0406914	0.605399	0.07279	0.251837	Rho_guanine_nucleotide_exchange_factor_(GEF)_1
ENSG00000076944	-0.198402	0.384753	0.336002	0.028505	syntaxin_binding_protein_2
ENSG00000076984	-0.217771	0.235842	-0.335135	0.0601594	mitogen-activated_protein_kinase_kinase_7
ENSG00000077044	0.0862323	0.533876	0.0497445	0.262002	diacylglycerol_kinase,_delta_130kDa
ENSG00000077092	-0.448166	0.304353	-1.26806	0.000814631	retinoic_acid_receptor,_beta
ENSG00000077097	-0.115445	0.478728	-0.263779	0.0424629	topoisomerase_(DNA)_II_beta_180kDa
ENSG00000077147	-0.00233646	0.679041	0.0787499	0.217068	transmembrane_9_superfamily_member_3
ENSG00000077150	0.278642	0.195999	0.187157	0.0909545	nuclear_factor_of_kappa_light_polypeptide_gene_enhancer_in_B-cells_2_(p49/p100)
ENSG00000077152	-0.0700753	0.583458	1.61924	0.000337423	ubiquitin-conjugating_enzyme_E2T_(putative)
ENSG00000077157	0.0554325	0.609284	-0.829343	6.58852e-05	protein_phosphatase_1,_regulatory_(inhibitor)_subunit_12B
ENSG00000077232	0.0926709	0.483251	0.185397	0.104915	DnaJ_(Hsp40)_homolog,_subfamily_C,_member_10
ENSG00000077235	-0.0470098	0.573718	0.0213676	0.298798	general_transcription_factor_IIIC,_polypeptide_1,_alpha_220kDa
ENSG00000077238	0.267139	0.210804	0.567507	0.00743185	interleukin_4_receptor
ENSG00000077254	0.0197187	0.651338	0.036244	0.275686	ubiquitin_specific_peptidase_33
ENSG00000077312	-0.225769	0.28022	0.21031	0.0284283	small_nuclear_ribonucleoprotein_polypeptide_A
ENSG00000077348	0.144171	0.478466	1.13973	0.000177063	exosome_component_5
ENSG00000077380	0.101002	0.458913	-0.443838	0.0114093	dynein,_cytoplasmic_1,_intermediate_chain_2
ENSG00000077420	-0.224642	0.248876	-0.18748	0.02736	amyloid_beta_(A4)_precursor_protein-binding,_family_B,_member_1_interacting_protein
ENSG00000077454	0.0089262	0.67056	0.246091	0.0755988	leucine-rich_repeats_and_calponin_homology_(CH)_domain_containing_4
ENSG00000077458	0.0201469	0.661835	-0.0725373	0.254711	family_with_sequence_similarity_76,_member_B
ENSG00000077463	-0.22226	0.454193	0.0323627	0.313773	sirtuin_6
ENSG00000077514	-0.0327365	0.625531	1.15273	0.000122828	polymerase_(DNA-directed),_delta_3,_accessory_subunit
ENSG00000077549	-0.06525	0.531979	0.00785875	0.320593	capping_protein_(actin_filament)_muscle_Z-line,_beta
ENSG00000077585	-0.259715	0.356947	-0.261286	0.0188171	G_protein-coupled_receptor_137B
ENSG00000077684	0.0899654	0.501735	0.21831	0.021753	PHD_finger_protein_17
ENSG00000077713	-0.0020898	0.679141	-0.129623	0.0768824	solute_carrier_family_25,_member_43
ENSG00000077721	-0.0932554	0.477084	-0.178672	0.0593475	ubiquitin-conjugating_enzyme_E2A
ENSG00000077782	-0.0237811	0.643042	-0.0714504	0.216243	fibroblast_growth_factor_receptor_1
ENSG00000077809	-0.0154483	0.662426	-0.810478	0.000207146	general_transcription_factor_IIi
ENSG00000077942	-0.10009	0.576798	-0.888234	0.00135744	fibulin_1
ENSG00000077943	0.100399	0.609284	-1.56506	0.000935105	integrin,_alpha_8
ENSG00000078018	0.350657	0.283945	0.859325	0.00462298	microtubule-associated_protein_2
ENSG00000078043	0.0188156	0.659008	-0.128975	0.0957506	protein_inhibitor_of_activated_STAT,_2
ENSG00000078053	0.299268	0.204439	-0.154551	0.131587	amphiphysin
ENSG00000078061	-0.0332791	0.61785	-0.00907602	0.325067	v-raf_murine_sarcoma_3611_viral_oncogene_homolog
ENSG00000078070	-0.111135	0.44926	0.0153075	0.304608	methylcrotonoyl-CoA_carboxylase_1_(alpha)
ENSG00000078098	-0.178999	0.424921	-0.491106	0.00631715	fibroblast_activation_protein,_alpha
ENSG00000078124	0.175357	0.327102	0.141542	0.147215	alkaline_ceramidase_3
ENSG00000078140	0.0480198	0.59089	0.230904	0.0638943	ubiquitin-conjugating_enzyme_E2K
ENSG00000078142	-0.0302999	0.626817	-0.103362	0.160295	phosphoinositide-3-kinase,_class_3
ENSG00000078177	-0.152674	0.533312	-0.437406	0.0230027	NEDD4_binding_protein_2
ENSG00000078237	0.0605438	0.583458	0.0760718	0.233045	chromosome_12_open_reading_frame_5
ENSG00000078246	-0.122843	0.380356	-0.368229	0.00466916	tubby_like_protein_3
ENSG00000078269	-0.0116223	0.66286	-0.162129	0.113413	synaptojanin_2
ENSG00000078304	-0.171271	0.323664	-0.397765	0.00504196	protein_phosphatase_2,_regulatory_subunit_B',_gamma
ENSG00000078319	-0.0497037	0.631127	0.180386	0.0688408	postmeiotic_segregation_increased_2_pseudogene_1
ENSG00000078369	0.0523523	0.562484	0.196231	0.0217663	guanine_nucleotide_binding_protein_(G_protein),_beta_polypeptide_1
ENSG00000078399	-0.41709	0.142752	-0.710528	0.000304922	homeobox_A9
ENSG00000078401	0.756598	0.361271	0.334917	0.0965705	endothelin_1
ENSG00000078403	-0.0829617	0.569183	-0.252464	0.0142096	myeloid/lymphoid_or_mixed-lineage_leukemia_(trithorax_homolog,_Drosophila);_translocated_to,_10
ENSG00000078487	-0.432526	0.257692	-0.306145	0.0592743	zinc_finger,_CW_type_with_PWWP_domain_1
ENSG00000078618	-0.0204526	0.642494	0.121585	0.110613	nardilysin_(N-arginine_dibasic_convertase)
ENSG00000078668	-0.130442	0.377842	0.226951	0.0547418	voltage-dependent_anion_channel_3
ENSG00000078674	-0.124387	0.441979	-0.282415	0.0413413	pericentriolar_material_1
ENSG00000078687	-0.0743842	0.571217	-0.518712	0.0043548	trinucleotide_repeat_containing_6C
ENSG00000078699	-0.00630914	0.677035	-0.0518995	0.227454	core-binding_factor,_runt_domain,_alpha_subunit_2;_translocated_to,_2
ENSG00000078725	0.000473888	0.683048	-0.610384	0.106683	deleted_in_bladder_cancer_1
ENSG00000078747	0.165855	0.324707	-0.1957	0.0510306	itchy_E3_ubiquitin_protein_ligase_homolog_(mouse)
ENSG00000078804	-0.139618	0.355931	-0.658244	0.000135279	tumor_protein_p53_inducible_nuclear_protein_2
ENSG00000078808	-0.052413	0.568211	-0.0196172	0.312041	stromal_cell_derived_factor_4
ENSG00000078814	-0.355843	0.361776	-0.0735708	0.302564	myosin,_heavy_chain_7B,_cardiac_muscle,_beta
ENSG00000078902	-0.0334147	0.61597	0.159565	0.152743	toll_interacting_protein
ENSG00000078967	0.162952	0.499178	-0.294639	0.0161947	ubiquitin-conjugating_enzyme_E2D_4_(putative)
ENSG00000079101	-0.615592	0.318212	-0.543548	0.0444255	clusterin-like_1_(retinal)
ENSG00000079102	-0.268554	0.271441	-1.08631	0.000122217	runt-related_transcription_factor_1;_translocated_to,_1_(cyclin_D-related)
ENSG00000079134	-0.163485	0.343674	0.0668768	0.22385	THO_complex_1
ENSG00000079150	-0.144604	0.405294	-0.204012	0.0947242	FK506_binding_protein_7
ENSG00000079156	0.644435	0.012698	0.44583	0.0103931	oxysterol_binding_protein-like_6
ENSG00000079215	0.635849	0.420448	0.942018	0.00350122	solute_carrier_family_1_(glial_high_affinity_glutamate_transporter),_member_3
ENSG00000079246	-0.0271903	0.625678	0.395163	0.0151814	X-ray_repair_complementing_defective_repair_in_Chinese_hamster_cells_5_(double-strand-break_rejoining)
ENSG00000079257	-0.620494	0.153401	-1.62097	1.13795e-05	latexin
ENSG00000079277	-0.080919	0.566849	-0.274697	0.0176407	MAP_kinase_interacting_serine/threonine_kinase_1
ENSG00000079308	0.275906	0.210462	-0.0826996	0.213914	tensin_1
ENSG00000079313	0.0768539	0.550756	0.258502	0.11161	REX1,_RNA_exonuclease_1_homolog_(S._cerevisiae)
ENSG00000079332	-0.0646907	0.531094	-0.00828268	0.32488	SAR1_homolog_A_(S._cerevisiae)
ENSG00000079335	0.333407	0.342424	0.345342	0.0924866	CDC14_cell_division_cycle_14_homolog_A_(S._cerevisiae)
ENSG00000079337	-0.0434953	0.624984	0.321575	0.0985927	Rap_guanine_nucleotide_exchange_factor_(GEF)_3
ENSG00000079387	-0.0356312	0.620676	0.103141	0.183142	SUMO1/sentrin_specific_peptidase_1
ENSG00000079432	-0.0948189	0.498149	-0.123713	0.224372	capicua_homolog_(Drosophila)
ENSG00000079435	-0.0865709	0.594559	0.475085	0.028566	lipase,_hormone-sensitive
ENSG00000079459	-0.0311364	0.631127	-0.381965	0.00539329	farnesyl-diphosphate_farnesyltransferase_1
ENSG00000079462	-0.173247	0.428792	0.583572	0.00810327	platelet-activating_factor_acetylhydrolase_1b,_catalytic_subunit_3_(29kDa)
ENSG00000079482	0.183396	0.406446	-0.151497	0.130977	oligophrenin_1
ENSG00000079616	-0.320542	0.180978	1.59125	0.00011596	kinesin_family_member_22
ENSG00000079691	0.0856425	0.547696	-0.35209	0.00684745	leucine_rich_repeat_containing_16A
ENSG00000079739	0.0257271	0.627551	-0.0103874	0.319709	phosphoglucomutase_1
ENSG00000079785	0.0781558	0.502835	0.210674	0.0388934	DEAD_(Asp-Glu-Ala-Asp)_box_polypeptide_1
ENSG00000079805	-0.0644915	0.531675	0.0486563	0.25017	dynamin_2
ENSG00000079819	-0.0486701	0.598066	-0.183063	0.0476039	erythrocyte_membrane_protein_band_4.1-like_2
ENSG00000079841	0.330592	0.387511	-0.607305	0.07416	regulating_synaptic_membrane_exocytosis_1
ENSG00000079931	-0.119124	0.458814	-0.705124	0.000425631	monooxygenase,_DBH-like_1
ENSG00000079950	-0.0613967	0.574499	-0.218298	0.0321096	syntaxin_7
ENSG00000079974	0.0522937	0.61318	-0.182268	0.0569327	RAB,_member_of_RAS_oncogene_family-like_2B
ENSG00000079999	-0.152669	0.311655	0.0302618	0.297954	kelch-like_ECH-associated_protein_1
ENSG00000080031	0.181681	0.515846	-0.0931596	0.268396	protein_tyrosine_phosphatase,_receptor_type,_H
ENSG00000080189	-0.177634	0.282181	-0.0252567	0.298505	solute_carrier_family_35,_member_C2
ENSG00000080200	0.233735	0.347493	-0.357574	0.0514995	beta-gamma_crystallin_domain_containing_3
ENSG00000080298	-0.47621	0.222282	-0.396619	0.0264957	regulatory_factor_X,_3_(influences_HLA_class_II_expression)
ENSG00000080345	0.347967	0.15954	0.459727	0.0167251	RAP1_interacting_factor_homolog_(yeast)
ENSG00000080371	0.0931211	0.475177	0.320186	0.0100091	RAB21,_member_RAS_oncogene_family
ENSG00000080493	0.337058	0.227114	-0.0423193	0.307591	solute_carrier_family_4,_sodium_bicarbonate_cotransporter,_member_4
ENSG00000080503	-0.232133	0.263429	-0.968293	3.95142e-05	SWI/SNF_related,_matrix_associated,_actin_dependent_regulator_of_chromatin,_subfamily_a,_member_2
ENSG00000080546	-0.376877	0.134947	-1.11214	0.000242501	sestrin_1
ENSG00000080561	0.305204	0.270177	0.107935	0.177207	midline_2
ENSG00000080573	0.0712271	0.582414	-0.270897	0.128518	collagen,_type_V,_alpha_3
ENSG00000080603	0.0325977	0.631002	0.0844331	0.199987	Snf2-related_CREBBP_activator_protein
ENSG00000080608	0.483724	0.0879869	0.606738	0.00226831	KIAA0020
ENSG00000080709	-0.231296	0.360134	-0.512835	0.0236161	potassium_intermediate/small_conductance_calcium-activated_channel,_subfamily_N,_member_2
ENSG00000080802	-0.011261	0.66585	-0.263597	0.0316909	CCR4-NOT_transcription_complex,_subunit_4
ENSG00000080815	0.0115289	0.662007	-0.0526114	0.231723	presenilin_1
ENSG00000080819	-0.140912	0.42003	0.0288028	0.286641	coproporphyrinogen_oxidase
ENSG00000080822	0.210924	0.226508	0.441714	0.00736448	claudin_domain_containing_1
ENSG00000080823	-0.0296047	0.647732	0.235057	0.0475037	renal_tumor_antigen
ENSG00000080824	0.0056231	0.671813	0.387058	0.00617357	heat_shock_protein_90kDa_alpha_(cytosolic),_class_A_member_1
ENSG00000080839	-0.0285708	0.634065	1.43848	0.000150568	retinoblastoma-like_1_(p107)
ENSG00000080845	0.0339513	0.620243	-0.280642	0.0403311	discs,_large_(Drosophila)_homolog-associated_protein_4
ENSG00000080947	0.0898622	0.59009	-1.05865	0.00272879	ciliary_rootlet_coiled-coil,_rootletin_pseudogene_3
ENSG00000080986	-0.36831	0.137973	1.72252	0.000213726	NDC80_homolog,_kinetochore_complex_component_(S._cerevisiae)
ENSG00000081014	0.0873693	0.532011	0.102721	0.182582	adaptor-related_protein_complex_4,_epsilon_1_subunit
ENSG00000081019	-0.135814	0.488825	-0.0983455	0.165449	round_spermatid_basic_protein_1
ENSG00000081026	0.00987049	0.670202	-0.0307509	0.295528	membrane_associated_guanylate_kinase,_WW_and_PDZ_domain_containing_3
ENSG00000081059	-0.223678	0.399172	0.258802	0.0893632	transcription_factor_7_(T-cell_specific,_HMG-box)
ENSG00000081087	0.344139	0.079653	0.708554	0.00126256	osteopetrosis_associated_transmembrane_protein_1
ENSG00000081154	-0.176389	0.324707	-0.214402	0.0670914	PEST_proteolytic_signal_containing_nuclear_protein
ENSG00000081177	-0.0809931	0.514849	-0.327148	0.0102546	exonuclease_3'-5'_domain_containing_2
ENSG00000081181	-0.179177	0.48376	0.596683	0.00381923	arginase,_type_II
ENSG00000081189	0.492038	0.207658	0.469759	0.0362446	myocyte_enhancer_factor_2C
ENSG00000081307	-0.0515581	0.591636	-0.254949	0.0399388	ubiquitin-like_modifier_activating_enzyme_5
ENSG00000081320	-0.00817193	0.67246	-0.0719335	0.226477	serine/threonine_kinase_17b
ENSG00000081377	-0.115475	0.499876	-0.377147	0.00468924	CDC14_cell_division_cycle_14_homolog_B_(S._cerevisiae)
ENSG00000081386	-0.402668	0.219788	-0.538189	0.0259803	zinc_finger_protein_510
ENSG00000081665	-0.0741038	0.606006	-0.0574179	0.267553	zinc_finger_protein_506
ENSG00000081692	0.303107	0.292354	0.368057	0.0340359	jumonji_domain_containing_4
ENSG00000081721	0.0469835	0.600215	0.177162	0.0767575	dual_specificity_phosphatase_12
ENSG00000081760	0.0703049	0.536257	-0.268852	0.0144972	acetoacetyl-CoA_synthetase
ENSG00000081791	-0.10827	0.419373	-0.296464	0.0106415	KIAA0141
ENSG00000081803	-0.293139	0.523969	0.277639	0.0957705	Ca++-dependent_secretion_activator_2
ENSG00000081853	-0.178526	0.496153	-0.406876	0.0604329	protocadherin_gamma_subfamily_A,_2
ENSG00000081870	-0.122954	0.429871	0.333244	0.0196896	heat_shock_protein_family_B_(small),_member_11
ENSG00000081913	0.20028	0.421897	-0.173957	0.12771	PH_domain_and_leucine_rich_repeat_protein_phosphatase_1
ENSG00000081923	0.163373	0.36604	0.0182899	0.308534	ATPase,_aminophospholipid_transporter,_class_I,_type_8B,_member_1
ENSG00000082014	-0.0494336	0.598429	-0.252293	0.0197341	SWI/SNF_related,_matrix_associated,_actin_dependent_regulator_of_chromatin,_subfamily_d,_member_3
ENSG00000082068	-0.0867419	0.519457	-0.231099	0.0218198	WD_repeat_domain_70
ENSG00000082126	0.239464	0.466525	0.624008	0.021352	membrane_protein,_palmitoylated_4_(MAGUK_p55_subfamily_member_4)
ENSG00000082146	0.0501907	0.604847	-0.432437	0.00639895	STE20-related_kinase_adaptor_beta
ENSG00000082153	0.00839524	0.667655	0.0453729	0.258693	basic_leucine_zipper_and_W2_domains_1
ENSG00000082196	-0.49509	0.301333	-0.407053	0.106875	C1q_and_tumor_necrosis_factor_related_protein_3
ENSG00000082212	0.417732	0.0534219	0.586349	0.00451428	malic_enzyme_2,_NAD(+)-dependent,_mitochondrial
ENSG00000082213	0.272143	0.188433	0.160158	0.113993	chromosome_5_open_reading_frame_22
ENSG00000082258	0.105325	0.49699	-0.057167	0.23787	cyclin_T2
ENSG00000082269	0.111987	0.575429	-0.291245	0.0723779	family_with_sequence_similarity_135,_member_A
ENSG00000082397	0.191781	0.379609	-0.272914	0.0233934	erythrocyte_membrane_protein_band_4.1-like_3
ENSG00000082438	-0.246433	0.205115	-0.568346	0.028208	COBL-like_1
ENSG00000082458	-0.0815467	0.574875	-0.374861	0.00253937	discs,_large_homolog_3_(Drosophila)
ENSG00000082482	-0.267275	0.188433	0.370117	0.0122701	potassium_channel,_subfamily_K,_member_2
ENSG00000082497	-0.216857	0.480033	-0.330533	0.0455226	SERTA_domain_containing_4
ENSG00000082512	0.470521	0.0315772	-0.101156	0.163309	TNF_receptor-associated_factor_5
ENSG00000082515	-0.0560775	0.593235	0.420511	0.0115527	mitochondrial_ribosomal_protein_L22
ENSG00000082516	0.344007	0.109105	0.480874	0.000881529	gem_(nuclear_organelle)_associated_protein_5
ENSG00000082641	0.0146901	0.657316	0.162453	0.0665177	nuclear_factor_(erythroid-derived_2)-like_1
ENSG00000082701	0.0824096	0.509682	-0.377353	0.00816569	glycogen_synthase_kinase_3_beta
ENSG00000082781	-0.00321783	0.677035	-0.0686815	0.213625	integrin,_beta_5
ENSG00000082805	0.164305	0.320567	0.061603	0.187483	ELKS/RAB6-interacting/CAST_family_member_1
ENSG00000082898	0.0450391	0.593235	0.57716	0.00473574	exportin_1_(CRM1_homolog,_yeast)
ENSG00000082996	-0.0944001	0.511626	-0.282603	0.0107326	ring_finger_protein_13
ENSG00000083093	0.00819552	0.670812	0.516747	0.00104139	partner_and_localizer_of_BRCA2
ENSG00000083097	-0.00360039	0.678987	-0.57386	0.0101321	dopey_family_member_1
ENSG00000083099	-0.124461	0.387511	0.052357	0.25634	LYR_motif_containing_2
ENSG00000083123	-0.134537	0.413926	-0.339689	0.0185086	branched_chain_keto_acid_dehydrogenase_E1,_beta_polypeptide
ENSG00000083168	0.0957353	0.510107	-0.0211973	0.298336	K(lysine)_acetyltransferase_6A
ENSG00000083223	0.188337	0.349989	-0.258385	0.0773578	zinc_finger,_CCHC_domain_containing_6
ENSG00000083290	-0.207533	0.354944	-0.518907	0.000997404	unc-51-like_kinase_2_(C._elegans)
ENSG00000083312	-0.0384739	0.605759	-0.222658	0.0460035	transportin_1
ENSG00000083444	0.000627108	0.682123	0.355398	0.00799989	procollagen-lysine_1,_2-oxoglutarate_5-dioxygenase_1
ENSG00000083454	0.217724	0.49643	0.256086	0.152165	purinergic_receptor_P2X,_ligand-gated_ion_channel,_5
ENSG00000083457	-0.178932	0.361569	-0.24795	0.0356824	integrin,_alpha_E_(antigen_CD103,_human_mucosal_lymphocyte_antigen_1;_alpha_polypeptide)
ENSG00000083520	0.145847	0.3964	-0.0673607	0.256898	DIS3_mitotic_control_homolog_(S._cerevisiae)
ENSG00000083535	0.0584836	0.612227	-0.224166	0.140083	progesterone_immunomodulatory_binding_factor_1
ENSG00000083544	-0.277041	0.239684	-0.201391	0.0507693	tudor_domain_containing_3
ENSG00000083635	0.196047	0.440654	0.399917	0.0114159	nuclear_fragile_X_mental_retardation_protein_interacting_protein_1
ENSG00000083642	-0.106902	0.508901	-0.0311023	0.29234	PDS5,_regulator_of_cohesion_maintenance,_homolog_B_(S._cerevisiae)
ENSG00000083720	0.0142646	0.654307	0.317065	0.0304734	3-oxoacid_CoA_transferase_1
ENSG00000083750	-0.105531	0.526826	-0.228049	0.0238449	Ras-related_GTP_binding_B
ENSG00000083799	0.0316589	0.628584	0.179232	0.128973	cylindromatosis_(turban_tumor_syndrome)
ENSG00000083807	-0.231053	0.505837	-0.0894491	0.263272	solute_carrier_family_27_(fatty_acid_transporter),_member_5
ENSG00000083812	-0.100101	0.533987	0.0111287	0.323873	zinc_finger_protein_324
ENSG00000083814	-0.297162	0.271444	-0.512169	0.00422745	zinc_finger_protein_671
ENSG00000083817	-0.0283543	0.653386	-0.00149063	0.337218	zinc_finger_protein_416
ENSG00000083828	-0.0380748	0.641167	-0.206611	0.0314357	zinc_finger_protein_586
ENSG00000083838	-0.371441	0.155761	-0.521559	0.0159921	zinc_finger_protein_446
ENSG00000083842	0.00828952	0.675996	-0.0784366	0.185121	zinc_finger_protein_8
ENSG00000083844	-0.137976	0.412143	-0.32919	0.0145386	zinc_finger_protein_264
ENSG00000083845	-0.111571	0.440652	-0.16983	0.123848	ribosomal_protein_S5
ENSG00000083857	0.25184	0.347816	-0.488483	0.00881011	FAT_tumor_suppressor_homolog_1_(Drosophila)
ENSG00000083896	-0.13161	0.389222	-0.121287	0.164181	YTH_domain_containing_1
ENSG00000083937	-0.149794	0.369236	-0.119492	0.176494	chromatin_modifying_protein_2B
ENSG00000084070	0.199815	0.323664	0.11469	0.104976	small_ArfGAP2
ENSG00000084072	-0.0620275	0.552704	0.115502	0.112765	peptidylprolyl_isomerase_E_(cyclophilin_E)
ENSG00000084073	0.110731	0.450156	0.171445	0.105359	zinc_metallopeptidase_(STE24_homolog,_S._cerevisiae)
ENSG00000084090	-0.21922	0.168055	-0.279858	0.0132576	StAR-related_lipid_transfer_(START)_domain_containing_7
ENSG00000084092	-0.282728	0.176569	-0.685161	0.000167025	chromosome_4_open_reading_frame_14
ENSG00000084093	-0.172975	0.346347	-0.356292	0.0140666	RE1-silencing_transcription_factor
ENSG00000084112	0.0624851	0.530127	-0.165421	0.0594759	slingshot_homolog_1_(Drosophila)
ENSG00000084207	-0.178084	0.289698	0.0480374	0.244664	glutathione_S-transferase_pi_1
ENSG00000084234	-0.0433357	0.591381	-0.151282	0.0607964	amyloid_beta_(A4)_precursor-like_protein_2
ENSG00000084444	-0.0331523	0.649168	-0.185807	0.127487	KIAA1467
ENSG00000084463	-0.0944878	0.479018	0.490932	0.00103226	WW_domain_binding_protein_11
ENSG00000084623	-0.0660671	0.551249	0.13441	0.0755173	eukaryotic_translation_initiation_factor_3,_subunit_I
ENSG00000084636	-0.0796345	0.570332	-0.421449	0.00921767	collagen,_type_XVI,_alpha_1
ENSG00000084652	-0.0546358	0.547696	-0.0691743	0.189049	taxilin_alpha
ENSG00000084676	0.019169	0.655545	-0.44432	0.0032503	nuclear_receptor_coactivator_1
ENSG00000084693	-0.239281	0.233883	-0.47391	0.000930538	ATP/GTP_binding_protein-like_5
ENSG00000084710	-0.0257175	0.67246	0.557213	0.0678643	EFR3_homolog_B_(S._cerevisiae)
ENSG00000084731	-0.083546	0.505737	-0.000807077	0.33756	kinesin_family_member_3C
ENSG00000084733	0.0145676	0.652384	0.00616557	0.327082	RAB10,_member_RAS_oncogene_family
ENSG00000084754	-0.138642	0.320935	-0.307214	0.00474835	hydroxyacyl-CoA_dehydrogenase/3-ketoacyl-CoA_thiolase/enoyl-CoA_hydratase_(trifunctional_protein),_alpha_subunit
ENSG00000084764	-0.29433	0.152819	-0.0294405	0.304647	microtubule-associated_protein,_RP/EB_family,_member_3
ENSG00000084774	0.190131	0.274732	0.431885	0.01258	carbamoyl-phosphate_synthetase_2,_aspartate_transcarbamylase,_and_dihydroorotase
ENSG00000085063	-0.114851	0.423738	0.225055	0.0307166	CD59_molecule,_complement_regulatory_protein
ENSG00000085117	-0.151013	0.441789	0.391292	0.0638384	CD82_molecule
ENSG00000085185	0.00305529	0.680837	-0.456051	0.00400627	BCL6_corepressor-like_1
ENSG00000085224	-0.0156425	0.665475	-0.617683	0.00824954	alpha_thalassemia/mental_retardation_syndrome_X-linked
ENSG00000085231	-0.112577	0.418409	0.263633	0.0394333	TAF9_RNA_polymerase_II,_TATA_box_binding_protein_(TBP)-associated_factor,_32kDa
ENSG00000085274	-0.0586677	0.594444	-0.254013	0.030081	myoneurin
ENSG00000085276	0.381335	0.217644	-0.0385563	0.312631	MDS1_and_EVI1_complex_locus
ENSG00000085365	0.214948	0.234064	0.271407	0.0920793	secretory_carrier_membrane_protein_1
ENSG00000085377	0.0500212	0.590651	-0.000330205	0.338214	prolyl_endopeptidase
ENSG00000085382	0.0127112	0.665367	-0.113744	0.141958	HECT_domain_and_ankyrin_repeat_containing,_E3_ubiquitin_protein_ligase_1
ENSG00000085415	0.174654	0.285113	0.0972731	0.185573	SEH1-like_(S._cerevisiae)
ENSG00000085433	0.0263509	0.638753	0.0307898	0.276379	WD_repeat_domain_47
ENSG00000085449	0.0835081	0.480322	0.15009	0.106803	WD_repeat_and_FYVE_domain_containing_1
ENSG00000085465	-0.377576	0.456238	-1.24161	0.0136437	oviductal_glycoprotein_1,_120kDa
ENSG00000085491	0.0976836	0.48376	0.31481	0.0348161	solute_carrier_family_25_(mitochondrial_carrier;_phosphate_carrier),_member_24
ENSG00000085511	0.0335173	0.639267	-0.0647911	0.223286	mitogen-activated_protein_kinase_kinase_kinase_4
ENSG00000085563	0.153445	0.568211	1.18163	0.0668326	ATP-binding_cassette,_sub-family_B_(MDR/TAP),_member_1
ENSG00000085644	-0.17233	0.447522	-0.333816	0.0989622	zinc_finger_protein_213
ENSG00000085662	-0.336869	0.0667715	0.484371	0.00262578	aldo-keto_reductase_family_1,_member_B1_(aldose_reductase)
ENSG00000085719	-0.0406917	0.611116	-0.251396	0.0149094	copine_III
ENSG00000085721	0.119968	0.425184	0.225377	0.0503108	RRN3_RNA_polymerase_I_transcription_factor_homolog_(S._cerevisiae)
ENSG00000085733	0.0628853	0.540008	0.21351	0.0336091	cortactin
ENSG00000085741	-0.548327	0.456456	-1.23712	0.00883493	wingless-type_MMTV_integration_site_family,_member_11
ENSG00000085760	-0.189751	0.277883	-0.286668	0.017656	mitochondrial_translational_initiation_factor_2
ENSG00000085788	0.0220671	0.649168	-0.224482	0.0388494	DDHD_domain_containing_2
ENSG00000085832	-0.101508	0.488825	-0.341487	0.013483	epidermal_growth_factor_receptor_pathway_substrate_15
ENSG00000085840	0.439992	0.171117	2.21881	3.90948e-05	origin_recognition_complex,_subunit_1
ENSG00000085871	-0.228779	0.411143	-0.114254	0.180921	microsomal_glutathione_S-transferase_2
ENSG00000085872	0.0378246	0.62938	-0.0638596	0.259662	calcium_homeostasis_endoplasmic_reticulum_protein
ENSG00000085978	-0.0788153	0.514702	-0.0379215	0.252168	ATG16_autophagy_related_16-like_1_(S._cerevisiae)
ENSG00000085982	-0.328106	0.124404	-0.374566	0.00586739	ubiquitin_specific_peptidase_40
ENSG00000085998	0.116779	0.43253	0.328101	0.0108601	protein_O-linked_mannose_beta1,2-N-acetylglucosaminyltransferase
ENSG00000085999	0.100512	0.533198	2.13939	5.85766e-06	RAD54-like_(S._cerevisiae)
ENSG00000086015	0.0185155	0.650241	-0.116756	0.155469	microtubule_associated_serine/threonine_kinase_2
ENSG00000086061	0.453965	0.0141203	1.01369	0.000130277	DnaJ_(Hsp40)_homolog,_subfamily_A,_member_1
ENSG00000086062	0.159416	0.313127	0.0232704	0.280968	UDP-Gal:betaGlcNAc_beta_1,4-_galactosyltransferase,_polypeptide_1
ENSG00000086065	0.304283	0.151488	0.749334	0.000352296	chromatin_modifying_protein_5
ENSG00000086102	-0.0729957	0.520792	0.0108383	0.31392	nuclear_transcription_factor,_X-box_binding_1
ENSG00000086189	0.179089	0.33877	-0.0724661	0.22745	DIM1_dimethyladenosine_transferase_1-like_(S._cerevisiae)
ENSG00000086200	0.0250799	0.648094	0.264221	0.0406691	importin_11
ENSG00000086232	-0.120501	0.377193	-0.176358	0.0409033	eukaryotic_translation_initiation_factor_2-alpha_kinase_1
ENSG00000086289	0.0818077	0.598406	0.283511	0.035698	ependymin_related_protein_1_(zebrafish)
ENSG00000086475	-0.169965	0.323878	0.1335	0.086715	selenophosphate_synthetase_1
ENSG00000086504	-0.114917	0.507267	0.0606453	0.2675	mitochondrial_ribosomal_protein_L28
ENSG00000086544	-0.208716	0.239957	-0.343761	0.0453493	inositol-trisphosphate_3-kinase_C
ENSG00000086570	-0.0672608	0.645729	0.110318	0.264485	FAT_tumor_suppressor_homolog_2_(Drosophila)
ENSG00000086589	-0.0550212	0.567617	0.128942	0.133597	RNA_binding_motif_protein_22
ENSG00000086598	-0.0674736	0.530963	-0.0538134	0.250583	transmembrane_emp24_domain_trafficking_protein_2
ENSG00000086619	0.136828	0.532181	0.544976	0.0133512	ERO1-like_beta_(S._cerevisiae)
ENSG00000086666	-0.227656	0.192705	-0.204201	0.0583622	zinc_finger,_AN1-type_domain_6
ENSG00000086696	-0.730137	0.277497	-2.50319	0.000434796	hydroxysteroid_(17-beta)_dehydrogenase_2
ENSG00000086712	-0.00318595	0.679041	-0.224723	0.0476533	taxilin_gamma
ENSG00000086730	0.0232481	0.669818	0.274295	0.182417	linker_for_activation_of_T_cells_family,_member_2
ENSG00000086758	0.168636	0.306699	0.0956726	0.135617	HECT,_UBA_and_WWE_domain_containing_1
ENSG00000086827	0.0331359	0.622873	0.428855	0.0160464	ZW10,_kinetochore_associated,_homolog_(Drosophila)
ENSG00000086848	0.019675	0.649544	0.158617	0.0472426	asparagine-linked_glycosylation_9,_alpha-1,2-mannosyltransferase_homolog_(S._cerevisiae)
ENSG00000086991	0.00799626	0.678655	-0.269332	0.093653	NADPH_oxidase_4
ENSG00000087008	0.12347	0.430475	-0.0536817	0.230912	acyl-CoA_oxidase_3,_pristanoyl
ENSG00000087053	0.191953	0.290276	0.0795889	0.214536	myotubularin_related_protein_2
ENSG00000087074	0.0988639	0.51984	0.69361	0.00371271	protein_phosphatase_1,_regulatory_(inhibitor)_subunit_15A
ENSG00000087076	-0.17728	0.44926	-1.85953	0.000972716	hydroxysteroid_(17-beta)_dehydrogenase_14
ENSG00000087077	-0.146836	0.37704	0.0356099	0.302532	thyroid_hormone_receptor_interactor_6
ENSG00000087086	-0.186026	0.307971	0.0588651	0.235682	ferritin,_light_polypeptide
ENSG00000087087	-0.102205	0.455259	0.512437	0.00286149	serrate_RNA_effector_molecule_homolog_(Arabidopsis)
ENSG00000087088	-0.273517	0.204439	0.116661	0.192019	BCL2-associated_X_protein
ENSG00000087095	-0.131073	0.428792	-0.323473	0.0125568	nemo-like_kinase
ENSG00000087111	0.0142856	0.656698	-0.0532378	0.230873	phosphatidylinositol_glycan_anchor_biosynthesis,_class_S
ENSG00000087116	-0.0385171	0.607549	-0.395264	0.0139121	ADAM_metallopeptidase_with_thrombospondin_type_1_motif,_2
ENSG00000087152	-0.109661	0.41829	-0.104579	0.14526	ataxin_7-like_3
ENSG00000087157	-0.101057	0.487738	-0.00172438	0.336711	phosphatidylglycerophosphate_synthase_1
ENSG00000087191	-0.141653	0.356966	0.238857	0.021753	proteasome_(prosome,_macropain)_26S_subunit,_ATPase,_5
ENSG00000087206	-0.0424402	0.598066	0.0354573	0.25908	ubiquitin_interaction_motif_containing_1
ENSG00000087245	-0.0897073	0.567548	0.198358	0.0794821	matrix_metallopeptidase_2_(gelatinase_A,_72kDa_gelatinase,_72kDa_type_IV_collagenase)
ENSG00000087253	-0.159858	0.378924	-0.207424	0.0562541	lysophosphatidylcholine_acyltransferase_2
ENSG00000087263	0.113367	0.407304	0.423793	0.00561859	2-oxoglutarate_and_iron-dependent_oxygenase_domain_containing_1
ENSG00000087266	-0.19843	0.35264	0.013492	0.322848	SH3-domain_binding_protein_2
ENSG00000087269	0.237318	0.215502	0.380938	0.00817979	NOP14_nucleolar_protein_homolog_(yeast)
ENSG00000087274	-0.132941	0.333539	-0.138823	0.0708408	adducin_1_(alpha)
ENSG00000087299	0.255782	0.368554	0.679332	0.00853925	L-2-hydroxyglutarate_dehydrogenase
ENSG00000087301	0.169378	0.485654	0.103695	0.178189	thioredoxin_domain_containing_16
ENSG00000087302	-0.0633455	0.543686	0.0111545	0.321838	chromosome_14_open_reading_frame_166
ENSG00000087303	0.147033	0.288045	-0.0109556	0.317087	nidogen_2_(osteonidogen)
ENSG00000087338	-0.128925	0.454434	-0.0597062	0.254023	germ_cell-less_homolog_1_(Drosophila)
ENSG00000087365	-0.038505	0.598066	0.0988478	0.130874	splicing_factor_3b,_subunit_2,_145kDa
ENSG00000087448	0.108435	0.470318	-0.145443	0.0750133	kelch_domain_containing_5
ENSG00000087460	-0.0957526	0.441044	-0.211057	0.0317119	GNAS_complex_locus
ENSG00000087470	0.00367573	0.676004	0.289579	0.020402	dynamin_1-like
ENSG00000087502	-0.011019	0.66585	0.242348	0.0747091	ERGIC_and_golgi_2
ENSG00000087510	-0.07775	0.562564	-0.356006	0.0170257	transcription_factor_AP-2_gamma_(activating_enhancer_binding_protein_2_gamma)
ENSG00000087586	-0.24058	0.242795	1.51879	0.000110302	aurora_kinase_A
ENSG00000087589	-0.204532	0.520493	-0.436202	0.0365734	Cas_scaffolding_protein_family_member_4
ENSG00000087842	-0.13887	0.458913	-0.275729	0.0215541	pirin_(iron-binding_nuclear_protein)
ENSG00000087884	-0.121385	0.555864	0.225228	0.0494102	chromosome_11_open_reading_frame_67
ENSG00000087903	-0.163009	0.423989	0.0308428	0.303304	regulatory_factor_X,_2_(influences_HLA_class_II_expression)
ENSG00000087995	0.139164	0.428067	-0.13537	0.155422	methyltransferase_like_2A
ENSG00000088035	-0.0518758	0.617918	0.325772	0.0465454	asparagine-linked_glycosylation_6,_alpha-1,3-glucosyltransferase_homolog_(S._cerevisiae)
ENSG00000088038	-0.172199	0.396904	-0.201692	0.0921975	CCR4-NOT_transcription_complex,_subunit_3
ENSG00000088179	-0.122927	0.49699	-0.77532	0.000377653	protein_tyrosine_phosphatase,_non-receptor_type_4_(megakaryocyte)
ENSG00000088205	0.177863	0.299762	0.35702	0.0184472	DEAD_(Asp-Glu-Ala-Asp)_box_polypeptide_18
ENSG00000088247	-0.0432654	0.587591	0.122103	0.153072	KH-type_splicing_regulatory_protein
ENSG00000088256	0.247037	0.20326	0.192994	0.102787	guanine_nucleotide_binding_protein_(G_protein),_alpha_11_(Gq_class)
ENSG00000088280	-0.0932661	0.51469	-0.664474	0.0022489	ArfGAP_with_SH3_domain,_ankyrin_repeat_and_PH_domain_3
ENSG00000088298	-0.0939251	0.506911	-0.0720743	0.196371	ER_degradation_enhancer,_mannosidase_alpha-like_2
ENSG00000088305	0.0433039	0.638839	1.19652	0.00152505	DNA_(cytosine-5-)-methyltransferase_3_beta
ENSG00000088325	-0.258372	0.289513	1.35885	0.000168044	TPX2,_microtubule-associated,_homolog_(Xenopus_laevis)
ENSG00000088356	-0.0555023	0.609142	0.349152	0.0145487	p53_and_DNA-damage_regulated_1
ENSG00000088367	-0.229038	0.286492	-0.84195	0.000112266	erythrocyte_membrane_protein_band_4.1-like_1
ENSG00000088387	0.131357	0.42003	-0.330392	0.0386324	dedicator_of_cytokinesis_9
ENSG00000088448	-0.269483	0.260773	-0.458533	0.0029702	ankyrin_repeat_domain_10
ENSG00000088451	-0.252424	0.257264	0.282185	0.0509709	TDP-glucose_4,6-dehydratase
ENSG00000088538	-0.231278	0.522741	0.490946	0.0191591	dedicator_of_cytokinesis_3
ENSG00000088543	-0.529578	0.0903105	-0.143267	0.195703	chromosome_3_open_reading_frame_18
ENSG00000088682	-0.265767	0.211481	-0.0147029	0.308713	coenzyme_Q9_homolog_(S._cerevisiae)
ENSG00000088727	0.0797814	0.612227	0.390448	0.026829	kinesin_family_member_9
ENSG00000088756	-0.344734	0.34152	-1.36191	0.00226831	Rho_GTPase_activating_protein_28
ENSG00000088766	-0.0109758	0.667561	0.067745	0.20054	cardiolipin_synthase_1
ENSG00000088808	-0.0964441	0.592191	-0.313863	0.0734631	protein_phosphatase_1,_regulatory_(inhibitor)_subunit_13B
ENSG00000088812	-0.0022255	0.679252	-0.133038	0.0605721	attractin
ENSG00000088826	-0.133003	0.521855	-0.219045	0.141585	spermine_oxidase
ENSG00000088832	-0.0271875	0.63559	-0.189354	0.036065	FK506_binding_protein_1A,_12kDa
ENSG00000088833	0.0200418	0.642755	0.186688	0.051105	NSFL1_(p97)_cofactor_(p47)
ENSG00000088836	-0.19041	0.457781	-0.60641	0.00955665	solute_carrier_family_4,_sodium_borate_transporter,_member_11
ENSG00000088854	0.0799576	0.507621	-0.233216	0.0246725	chromosome_20_open_reading_frame_194
ENSG00000088876	-0.0331025	0.633958	-0.266491	0.0345638	zinc_finger_protein_343
ENSG00000088881	-0.155785	0.537095	-0.644254	0.0268319	early_B-cell_factor_4
ENSG00000088882	-0.203764	0.462224	-0.36137	0.0908151	carboxypeptidase_X_(M14_family),_member_1
ENSG00000088888	0.103586	0.506914	-0.123507	0.149287	mitochondrial_antiviral_signaling_protein
ENSG00000088899	0.0505829	0.605759	-0.263986	0.0465548	ProSAP-interacting_protein_1
ENSG00000088930	0.0148234	0.656307	0.339097	0.00948632	5'-3'_exoribonuclease_2
ENSG00000088970	-0.544271	0.100366	-1.1867	0.000118144	polo-like_kinase_1_substrate_1
ENSG00000088986	-0.0801039	0.54223	0.238376	0.036065	dynein,_light_chain,_LC8-type_1
ENSG00000089006	-0.20804	0.216818	-0.104887	0.158164	sorting_nexin_5
ENSG00000089009	-0.0666702	0.540322	-0.467473	0.00358785	ribosomal_protein_L6
ENSG00000089022	-0.0384872	0.615453	0.0848371	0.161273	mitogen-activated_protein_kinase-activated_protein_kinase_5
ENSG00000089048	0.298871	0.151488	0.337024	0.0422006	ESF1,_nucleolar_pre-rRNA_processing_protein,_homolog_(S._cerevisiae)
ENSG00000089050	-0.197406	0.311875	-0.00223507	0.335486	retinoblastoma_binding_protein_9
ENSG00000089053	-0.116648	0.38842	-0.0742117	0.15796	anaphase_promoting_complex_subunit_5
ENSG00000089057	0.0135361	0.663281	-0.157498	0.0534295	solute_carrier_family_23_(nucleobase_transporters),_member_2
ENSG00000089060	-0.108877	0.498983	-0.339568	0.0374419	solute_carrier_family_24_(sodium/potassium/calcium_exchanger),_member_6
ENSG00000089063	-0.17105	0.297537	-0.303985	0.007234	chromosome_20_open_reading_frame_30
ENSG00000089091	-0.122415	0.558301	-0.148497	0.188304	chromosome_20_open_reading_frame_12
ENSG00000089094	-0.114868	0.472297	0.0556971	0.220524	lysine_(K)-specific_demethylase_2B
ENSG00000089123	0.0800436	0.576747	0.13358	0.179188	taspase,_threonine_aspartase,_1
ENSG00000089127	5.72406	0.000427309	7.96747	1.42255e-06	2'-5'-oligoadenylate_synthetase_1,_40/46kDa
ENSG00000089154	0.126004	0.361188	0.246249	0.0341251	GCN1_general_control_of_amino-acid_synthesis_1-like_1_(yeast)
ENSG00000089157	-0.188469	0.238905	-0.95347	0.000978681	ribosomal_protein,_large,_P0
ENSG00000089159	-0.0257887	0.63691	-0.310113	0.051301	paxillin
ENSG00000089163	-0.390893	0.349479	-0.125594	0.234114	sirtuin_4
ENSG00000089177	0.0662706	0.612134	-0.0727365	0.205693	kinesin_family_member_16B
ENSG00000089195	0.328968	0.134947	0.609206	0.00183139	tRNA_methyltransferase_6_homolog_(S._cerevisiae)
ENSG00000089220	-0.121984	0.354682	-0.00493976	0.327422	phosphatidylethanolamine_binding_protein_1
ENSG00000089225	-0.314905	0.222792	-0.79468	0.000122828	T-box_5
ENSG00000089234	-0.0688645	0.546853	0.00483057	0.328577	BRCA1_associated_protein
ENSG00000089248	-0.0575953	0.575389	-0.0663352	0.21095	endoplasmic_reticulum_protein_29
ENSG00000089280	0.0352464	0.615453	1.00617	6.12906e-05	fused_in_sarcoma
ENSG00000089289	-0.252362	0.181838	-0.668875	0.000645191	immunoglobulin_(CD79A)_binding_protein_1
ENSG00000089327	-0.114276	0.510867	0.0241152	0.307569	FXYD_domain_containing_ion_transport_regulator_5
ENSG00000089335	-0.276119	0.238482	-0.43506	0.00649527	zinc_finger_protein_302
ENSG00000089351	-0.136668	0.454777	-0.283424	0.0845025	GRAM_domain_containing_1A
ENSG00000089472	0.21539	0.420448	0.637618	0.0164245	hephaestin
ENSG00000089486	-0.0452799	0.608979	-0.0695559	0.222373	chromosome_16_open_reading_frame_5
ENSG00000089505	-0.110205	0.626238	0.156349	0.238499	CKLF-like_MARVEL_transmembrane_domain_containing_1
ENSG00000089597	-0.019053	0.642694	0.167412	0.0373902	glucosidase,_alpha;_neutral_AB
ENSG00000089639	0.0979761	0.526022	-0.267343	0.099164	GEM_interacting_protein
ENSG00000089682	0.0895411	0.536391	-0.103404	0.236474	RNA_binding_motif_protein_41
ENSG00000089685	-0.261602	0.313964	1.79311	6.9746e-05	baculoviral_IAP_repeat_containing_5
ENSG00000089692	0.363356	0.462609	0.454746	0.163678	lymphocyte-activation_gene_3
ENSG00000089693	0.0208881	0.644784	0.0856848	0.193158	myeloid_leukemia_factor_2
ENSG00000089723	-0.312044	0.471976	-0.623473	0.00311627	OTU_domain,_ubiquitin_aldehyde_binding_2
ENSG00000089737	-0.0532691	0.576934	0.144829	0.0707579	DEAD_(Asp-Glu-Ala-Asp)_box_polypeptide_24
ENSG00000089775	0.0191844	0.665475	-0.426975	0.00864422	zinc_finger_and_BTB_domain_containing_25
ENSG00000089818	0.139922	0.390268	0.301784	0.0117197	NECAP_endocytosis_associated_1
ENSG00000089820	0.0996691	0.617553	-1.43686	0.00129929	Rho_GTPase_activating_protein_4
ENSG00000089876	-0.166697	0.358012	0.0847891	0.150707	DEAH_(Asp-Glu-Ala-His)_box_polypeptide_32
ENSG00000089902	0.0668517	0.542096	-0.167576	0.0533818	REST_corepressor_1
ENSG00000089916	0.144825	0.475177	-0.0255807	0.292357	chromosome_14_open_reading_frame_118
ENSG00000090006	-0.380733	0.0892124	-1.2097	0.00249036	latent_transforming_growth_factor_beta_binding_protein_4
ENSG00000090013	-0.109312	0.505432	0.154425	0.190128	biliverdin_reductase_B_(flavin_reductase_(NADPH))
ENSG00000090020	0.101274	0.460178	-0.027817	0.297696	solute_carrier_family_9_(sodium/hydrogen_exchanger),_member_1
ENSG00000090054	-0.143866	0.342424	-0.194627	0.0594418	serine_palmitoyltransferase,_long_chain_base_subunit_1
ENSG00000090060	-0.050292	0.580658	-0.000950588	0.337243	poly(A)_polymerase_alpha
ENSG00000090061	0.0735568	0.520493	-0.0310999	0.259387	cyclin_K
ENSG00000090097	-0.159377	0.352048	-0.560722	0.00298519	poly(rC)_binding_protein_4
ENSG00000090238	-0.803681	0.00455541	-1.43512	0.000324665	yippee-like_3_(Drosophila)
ENSG00000090263	-0.0882539	0.534969	-0.0624117	0.210586	mitochondrial_ribosomal_protein_S33
ENSG00000090266	-0.0676724	0.538551	0.217968	0.030702	NADH_dehydrogenase_(ubiquinone)_1_beta_subcomplex,_2,_8kDa
ENSG00000090273	0.0693897	0.543888	0.285224	0.0480076	nuclear_distribution_gene_C_homolog_(A._nidulans)
ENSG00000090316	-0.131001	0.381398	-0.121768	0.171721	macrophage_erythroblast_attacher
ENSG00000090339	0.370502	0.122816	1.31875	0.00019474	intercellular_adhesion_molecule_1
ENSG00000090372	0.0753571	0.516063	0.0895429	0.224589	striatin,_calmodulin_binding_protein_4
ENSG00000090376	-0.0761262	0.580538	0.0391806	0.296046	interleukin-1_receptor-associated_kinase_3
ENSG00000090432	-0.0591693	0.551478	0.109958	0.1379	mitochondrial_E3_ubiquitin_protein_ligase_1
ENSG00000090447	-0.216245	0.447866	-0.401741	0.0375947	transcription_factor_AP-4_(activating_enhancer_binding_protein_4)
ENSG00000090470	-0.0363492	0.623222	-0.288166	0.0102762	programmed_cell_death_7
ENSG00000090487	-0.0803067	0.509395	0.248715	0.0133101	spastic_paraplegia_21_(autosomal_recessive,_Mast_syndrome)
ENSG00000090520	0.0813916	0.561408	0.709556	0.000696291	DnaJ_(Hsp40)_homolog,_subfamily_B,_member_11
ENSG00000090530	0.721114	0.0351015	0.879679	0.000452642	leprecan-like_1
ENSG00000090539	-0.451905	0.339756	-0.551438	0.0567466	chordin
ENSG00000090554	0.369352	0.179316	0.22372	0.110577	fms-related_tyrosine_kinase_3_ligand
ENSG00000090565	-0.0189461	0.654471	-0.0327883	0.296253	RAB11_family_interacting_protein_3_(class_II)
ENSG00000090581	-0.0540781	0.582766	-0.234263	0.0603075	N-acetylglucosamine-1-phosphate_transferase,_gamma_subunit
ENSG00000090612	-0.150629	0.428575	-0.268499	0.0513682	zinc_finger_protein_268
ENSG00000090615	0.137372	0.324724	-0.0577666	0.237628	golgin_A3
ENSG00000090621	-0.123831	0.375869	-0.341084	0.0120494	poly(A)_binding_protein,_cytoplasmic_4_(inducible_form)
ENSG00000090661	-0.0109773	0.67501	-0.876132	0.00929979	ceramide_synthase_4
ENSG00000090674	-0.048594	0.611321	0.42633	0.0255912	mucolipin_1
ENSG00000090686	-0.118421	0.423738	-0.156049	0.063401	ubiquitin_specific_peptidase_48
ENSG00000090776	-0.195951	0.290756	-0.828728	0.00132193	ephrin-B1
ENSG00000090857	-0.0263407	0.649192	0.0444198	0.255375	pyruvate_dehydrogenase_phosphatase_regulatory_subunit
ENSG00000090861	-0.043522	0.63305	-0.138282	0.163596	alanyl-tRNA_synthetase
ENSG00000090863	-0.0071486	0.669301	-0.161989	0.0392086	golgi_glycoprotein_1
ENSG00000090889	-0.128828	0.47884	1.77655	0.00181447	kinesin_family_member_4A
ENSG00000090905	-0.0176911	0.652846	-0.208023	0.0360504	trinucleotide_repeat_containing_6A
ENSG00000090924	-0.19353	0.317874	-0.647078	0.0017543	pleckstrin_homology_domain_containing,_family_G_(with_RhoGef_domain)_member_2
ENSG00000090971	-0.2471	0.207658	-0.114778	0.187483	N-acetyltransferase_14_(GCN5-related,_putative)
ENSG00000090975	0.388945	0.333453	0.370653	0.0143085	phosphatidylinositol_transfer_protein,_membrane-associated_2
ENSG00000090989	-0.179838	0.272512	-0.00496068	0.329859	exocyst_complex_component_1
ENSG00000091009	0.0117216	0.663281	-0.0923402	0.151051	RNA_binding_motif_protein_27
ENSG00000091039	0.0221998	0.655474	-0.295749	0.0318426	oxysterol_binding_protein-like_8
ENSG00000091073	0.00833576	0.67246	0.372528	0.0275757	Protein_deltex-2
ENSG00000091127	0.542326	0.0729806	0.754936	0.00224826	pseudouridylate_synthase_7_homolog_(S._cerevisiae)
ENSG00000091129	-0.314706	0.447522	-0.0485983	0.280706	neuronal_cell_adhesion_molecule
ENSG00000091136	-0.0679267	0.589802	-0.421228	0.00232197	laminin,_beta_1
ENSG00000091140	-0.0249384	0.634065	0.237661	0.0447441	dihydrolipoamide_dehydrogenase
ENSG00000091157	0.0184341	0.656932	0.0366912	0.27753	WD_repeat_domain_7
ENSG00000091164	-0.115939	0.431817	-0.149025	0.101797	thioredoxin-like_1
ENSG00000091262	-0.122392	0.556553	-1.3498	0.0278682	ATP-binding_cassette,_sub-family_C_(CFTR/MRP),_member_6
ENSG00000091317	-0.0486928	0.588506	0.123314	0.153982	CKLF-like_MARVEL_transmembrane_domain_containing_6
ENSG00000091409	0.159652	0.457552	0.431114	0.0200548	integrin,_alpha_6
ENSG00000091428	-0.0161848	0.671562	0.294663	0.0827683	Rap_guanine_nucleotide_exchange_factor_(GEF)_4
ENSG00000091436	0.140543	0.355812	-0.0499066	0.241749	Mitogen-activated_protein_kinase_kinase_kinase_MLT
ENSG00000091483	0.0202274	0.642574	0.173975	0.0631442	fumarate_hydratase
ENSG00000091490	0.196684	0.470906	0.484738	0.0149976	sel-1_suppressor_of_lin-12-like_3_(C._elegans)
ENSG00000091527	0.204022	0.216482	-0.0655934	0.226579	CDV3_homolog_(mouse)
ENSG00000091536	-0.369346	0.326233	-0.790839	0.0335446	myosin_XVA
ENSG00000091542	-0.0848726	0.497216	-0.10049	0.164517	alkB,_alkylation_repair_homolog_5_(E._coli)
ENSG00000091592	-0.108048	0.530487	-0.116289	0.170609	NLR_family,_pyrin_domain_containing_1
ENSG00000091622	-0.224464	0.358012	0.308051	0.0893456	PITPNM_family_member_3
ENSG00000091640	-0.137024	0.41551	-0.0793996	0.196706	sperm_associated_antigen_7
ENSG00000091651	0.0901056	0.505747	2.25291	0.000115042	origin_recognition_complex,_subunit_6
ENSG00000091656	0.18046	0.478681	-0.509129	0.00788568	zinc_finger_homeobox_4
ENSG00000091732	-0.0120171	0.66829	0.29266	0.0159957	zinc_finger,_C3HC-type_containing_1
ENSG00000091831	0.286976	0.509072	0.0140103	0.32915	estrogen_receptor_1
ENSG00000091947	-0.182216	0.396738	0.0166964	0.309623	transmembrane_protein_101
ENSG00000091986	-0.0315407	0.614337	0.0871747	0.168222	coiled-coil_domain_containing_80
ENSG00000092010	0.182329	0.22752	0.635962	0.000182507	proteasome_(prosome,_macropain)_activator_subunit_1_(PA28_alpha)
ENSG00000092020	0.0725291	0.555912	0.491904	0.00224803	protein_phosphatase_2,_regulatory_subunit_B'',_gamma
ENSG00000092036	-0.22504	0.216818	0.0891123	0.211566	HAUS_augmin-like_complex,_subunit_4
ENSG00000092068	-0.319881	0.237352	-0.37465	0.0250413	solute_carrier_family_7_(amino_acid_transporter_light_chain,_L_system),_member_8
ENSG00000092094	-0.211752	0.297888	0.505482	0.00115096	O-sialoglycoprotein_endopeptidase
ENSG00000092096	-0.189405	0.280713	-0.745013	0.000987229	solute_carrier_family_22,_member_17
ENSG00000092098	0.610907	0.00655299	0.657166	0.000897202	ring_finger_protein_31
ENSG00000092108	-0.0270331	0.645832	-0.0494461	0.275955	sec1_family_domain_containing_1
ENSG00000092140	-0.0480725	0.612033	0.376924	0.0185714	G2/M-phase_specific_E3_ubiquitin_protein_ligase
ENSG00000092148	0.0774816	0.534969	-0.208562	0.044792	HECT_domain_containing_1
ENSG00000092199	-0.0844929	0.471088	0.149935	0.101777	heterogeneous_nuclear_ribonucleoprotein_C_(C1/C2)
ENSG00000092201	-0.0419397	0.597166	0.220747	0.0277986	suppressor_of_Ty_16_homolog_(S._cerevisiae)
ENSG00000092203	-0.13018	0.373774	-0.0840718	0.138135	TOX_high_mobility_group_box_family_member_4
ENSG00000092208	-0.0485644	0.638085	0.627885	0.010559	gem_(nuclear_organelle)_associated_protein_2
ENSG00000092295	0.478872	0.3192	0.113612	0.24895	transglutaminase_1_(K_polypeptide_epidermal_type_I,_protein-glutamine-gamma-glutamyltransferase)
ENSG00000092330	0.173086	0.300385	0.0758968	0.179147	TERF1_(TRF1)-interacting_nuclear_factor_2
ENSG00000092421	0.251474	0.531877	0.0978701	0.297847	sema_domain,_transmembrane_domain_(TM),_and_cytoplasmic_domain,_(semaphorin)_6A
ENSG00000092439	0.153958	0.402335	0.0505677	0.255291	transient_receptor_potential_cation_channel,_subfamily_M,_member_7
ENSG00000092445	0.00587565	0.672874	0.546554	0.0016703	TYRO3_protein_tyrosine_kinase
ENSG00000092470	0.116667	0.475924	1.44374	5.11711e-05	WD_repeat_domain_76
ENSG00000092529	0.0880482	0.556555	0.111818	0.224372	calpain_3,_(p94)
ENSG00000092531	-0.118566	0.423414	-0.369497	0.00269696	synaptosomal-associated_protein,_23kDa
ENSG00000092607	0.728764	0.0180575	0.489557	0.0016411	T-box_15
ENSG00000092621	-0.153387	0.551249	-0.120501	0.19313	phosphoglycerate_dehydrogenase
ENSG00000092820	0.11091	0.489211	0.57688	0.00132193	ezrin
ENSG00000092841	-0.0167107	0.658372	-0.00375381	0.331866	myosin,_light_chain_6,_alkali,_smooth_muscle_and_non-muscle
ENSG00000092847	-0.114784	0.448997	-0.171082	0.0612383	eukaryotic_translation_initiation_factor_2C,_1
ENSG00000092853	0.327082	0.152276	2.15111	1.81472e-05	claspin
ENSG00000092871	-0.0685105	0.555864	-0.339565	0.0175845	ring_finger_and_FYVE-like_domain_containing_1
ENSG00000092929	-0.449928	0.463336	-0.898969	0.0025788	unc-13_homolog_D_(C._elegans)
ENSG00000092931	-0.108437	0.469923	0.0177077	0.306037	major_facilitator_superfamily_domain_containing_11
ENSG00000092964	-0.164309	0.362577	-0.627608	0.0019866	dihydropyrimidinase-like_2
ENSG00000092969	0.275303	0.329254	-0.59294	0.0312962	transforming_growth_factor,_beta_2
ENSG00000092978	0.181962	0.342424	-0.0603009	0.201802	G_patch_domain_containing_2
ENSG00000093000	-0.0391094	0.609284	0.384574	0.00602267	nucleoporin_50kDa
ENSG00000093009	0.0476223	0.617857	2.31893	1.0497e-05	cell_division_cycle_45_homolog_(S._cerevisiae)
ENSG00000093010	-0.0168455	0.657318	-0.0372572	0.285504	catechol-O-methyltransferase
ENSG00000093072	-0.0352332	0.622606	-0.710547	0.00120041	cat_eye_syndrome_chromosome_region,_candidate_1
ENSG00000093100	0.30753	0.134947	0.140566	0.149411	no_fct
ENSG00000093144	-0.091008	0.462095	0.0525769	0.253199	enoyl_CoA_hydratase_domain_containing_1
ENSG00000093167	-0.00323885	0.676751	-0.112231	0.124497	leucine_rich_repeat_(in_FLII)_interacting_protein_2
ENSG00000093183	-0.0570349	0.551348	0.139431	0.080825	SEC22_vesicle_trafficking_protein_homolog_C_(S._cerevisiae)
ENSG00000093217	0.367508	0.231013	0.888415	4.53217e-05	xylulokinase_homolog_(H._influenzae)
ENSG00000094631	-0.120927	0.39791	0.0898608	0.148543	histone_deacetylase_6
ENSG00000094804	0.0599306	0.561671	1.87426	6.97889e-05	cell_division_cycle_6_homolog_(S._cerevisiae)
ENSG00000094841	-0.0594803	0.603918	0.338825	0.00648345	uracil_phosphoribosyltransferase_(FUR1)_homolog_(S._cerevisiae)
ENSG00000094880	-0.103617	0.454777	0.168265	0.105591	cell_division_cycle_23_homolog_(S._cerevisiae)
ENSG00000094914	-0.280596	0.147358	0.213883	0.0869135	achalasia,_adrenocortical_insufficiency,_alacrimia
ENSG00000094916	-0.109929	0.472787	0.0306267	0.279815	chromobox_homolog_5
ENSG00000094975	0.119763	0.456859	0.183665	0.108097	chromosome_1_open_reading_frame_9
ENSG00000095002	-0.108504	0.500251	0.836914	0.000222667	mutS_homolog_2,_colon_cancer,_nonpolyposis_type_1_(E._coli)
ENSG00000095015	-0.176583	0.491208	-0.56283	0.00821248	mitogen-activated_protein_kinase_kinase_kinase_1
ENSG00000095059	-0.0187827	0.656055	0.408693	0.00598751	deoxyhypusine_synthase
ENSG00000095066	-0.278331	0.248876	-0.283223	0.0660022	hook_homolog_2_(Drosophila)
ENSG00000095139	0.0771829	0.50861	0.109679	0.13349	archain_1
ENSG00000095203	0.533204	0.248632	0.390386	0.143542	erythrocyte_membrane_protein_band_4.1_like_4B
ENSG00000095209	0.185573	0.383003	1.02569	0.000344396	transmembrane_protein_38B
ENSG00000095261	-0.0850803	0.507621	0.0112804	0.320237	proteasome_(prosome,_macropain)_26S_subunit,_non-ATPase,_5
ENSG00000095303	-0.0984018	0.507621	0.0672587	0.201933	prostaglandin-endoperoxide_synthase_1_(prostaglandin_G/H_synthase_and_cyclooxygenase)
ENSG00000095319	0.154224	0.324771	0.870048	0.000203576	nucleoporin_188kDa
ENSG00000095321	-0.229429	0.232054	-0.644734	0.00280239	carnitine_O-acetyltransferase
ENSG00000095380	0.446973	0.220315	0.322788	0.00327937	N-acetylneuraminic_acid_synthase
ENSG00000095383	-0.236076	0.306699	0.120511	0.201825	TBC1_domain_family,_member_2
ENSG00000095397	-0.319576	0.337201	-0.417314	0.0207326	deafness,_autosomal_recessive_31
ENSG00000095485	0.0927377	0.546887	0.368578	0.00486196	CWF19-like_1,_cell_cycle_control_(S._pombe)
ENSG00000095539	-0.324271	0.347493	-0.966188	0.00115621	sema_domain,_immunoglobulin_domain_(Ig),_transmembrane_domain_(TM)_and_short_cytoplasmic_domain,_(semaphorin)_4G
ENSG00000095564	0.134273	0.483028	-0.0461603	0.258776	BTAF1_RNA_polymerase_II,_B-TFIID_transcription_factor-associated,_170kDa_(Mot1_homolog,_S._cerevisiae)
ENSG00000095574	-0.27367	0.220321	-0.249578	0.0501281	IKAROS_family_zinc_finger_5_(Pegasus)
ENSG00000095637	0.746925	0.245999	0.316661	0.230686	sorbin_and_SH3_domain_containing_1
ENSG00000095739	0.0468349	0.629214	-0.522389	0.0112689	BMP_and_activin_membrane-bound_inhibitor_homolog_(Xenopus_laevis)
ENSG00000095752	-0.0690948	0.625193	0.989579	0.00212027	interleukin_11
ENSG00000095787	-0.0423981	0.605399	-0.0561002	0.233428	WW_domain_containing_adaptor_with_coiled-coil
ENSG00000095794	0.307997	0.137776	-0.135856	0.134466	cAMP_responsive_element_modulator
ENSG00000095906	-0.267628	0.214679	-0.182861	0.232087	nucleotide_binding_protein_2
ENSG00000095951	0.426223	0.134993	-0.156771	0.173464	human_immunodeficiency_virus_type_I_enhancer_binding_protein_1
ENSG00000096060	0.517593	0.0664347	1.23198	0.000335561	FK506_binding_protein_5
ENSG00000096063	0.131829	0.361569	0.184112	0.0719408	SRSF_protein_kinase_1
ENSG00000096070	0.115249	0.433387	0.00988554	0.32211	bromodomain_and_PHD_finger_containing,_3
ENSG00000096080	0.0773417	0.594093	0.411459	0.00595623	mitochondrial_ribosomal_protein_S18A
ENSG00000096092	-0.208749	0.24339	-0.14709	0.102509	transmembrane_protein_14A
ENSG00000096093	-0.501714	0.0400033	-0.837754	7.43556e-05	EF-hand_domain_(C-terminal)_containing_1
ENSG00000096384	0.106246	0.406446	0.188588	0.0629748	heat_shock_protein_90kDa_alpha_(cytosolic),_class_B_member_1
ENSG00000096401	-0.0707506	0.522442	0.292632	0.0292516	CDC5_cell_division_cycle_5-like_(S._pombe)
ENSG00000096433	0.321227	0.159023	0.615341	0.00288735	inositol_1,4,5-trisphosphate_receptor,_type_3
ENSG00000096654	-0.335024	0.318558	-0.126861	0.149572	zinc_finger_protein_184
ENSG00000096696	0.702516	0.00417653	0.587562	0.00762636	desmoplakin
ENSG00000096717	0.0103152	0.668326	0.0651903	0.251632	sirtuin_1
ENSG00000096746	-0.132844	0.405242	0.58746	0.000638091	heterogeneous_nuclear_ribonucleoprotein_H3_(2H9)
ENSG00000096872	-0.207646	0.349693	-0.47568	0.0256814	intraflagellar_transport_74_homolog_(Chlamydomonas)
ENSG00000096968	0.403971	0.192067	0.419944	0.0516954	Janus_kinase_2
ENSG00000097007	-0.126829	0.349477	-0.256857	0.0626777	c-abl_oncogene_1,_non-receptor_tyrosine_kinase
ENSG00000097021	-0.0351388	0.635125	0.426563	0.023163	acyl-CoA_thioesterase_7
ENSG00000097033	0.147102	0.361708	-0.0174033	0.312351	SH3-domain_GRB2-like_endophilin_B1
ENSG00000097046	-0.235672	0.335567	0.995333	0.00146441	cell_division_cycle_7_homolog_(S._cerevisiae)
ENSG00000097096	0.324334	0.330265	-0.500234	0.0217794	synapse_defective_1,_Rho_GTPase,_homolog_2_(C._elegans)
ENSG00000099139	0.455605	0.264436	-0.475357	0.0143996	proprotein_convertase_subtilisin/kexin_type_5
ENSG00000099194	0.304024	0.201524	-0.27062	0.0634383	stearoyl-CoA_desaturase_(delta-9-desaturase)
ENSG00000099203	-0.0103769	0.666669	0.611448	0.00175146	transmembrane_emp24_protein_transport_domain_containing_1
ENSG00000099204	-0.118411	0.434473	-0.899782	0.000222818	actin_binding_LIM_protein_1
ENSG00000099219	-0.0990549	0.55827	-0.674494	0.000242501	endoplasmic_reticulum_metallopeptidase_1
ENSG00000099246	-0.0652735	0.547071	0.00579162	0.328637	RAB18,_member_RAS_oncogene_family
ENSG00000099250	-0.084145	0.51531	-0.155483	0.0619212	neuropilin_1
ENSG00000099251	-0.252027	0.428792	-1.11005	0.000278671	hydroxysteroid_(17-beta)_dehydrogenase_7_pseudogene_2
ENSG00000099256	-0.303162	0.206108	-0.128697	0.191282	phosphoribosyl_transferase_domain_containing_1
ENSG00000099284	0.248812	0.342788	-0.194765	0.0880301	H2A_histone_family,_member_Y2
ENSG00000099290	0.101125	0.538003	-0.282101	0.0776228	family_with_sequence_similarity_21,_member_A
ENSG00000099308	-0.26482	0.301451	-0.864416	0.00782022	microtubule_associated_serine/threonine_kinase_3
ENSG00000099326	-0.195955	0.319484	-0.674058	0.0100605	myeloid_zinc_finger_1
ENSG00000099330	-0.436422	0.119621	-0.977742	0.000165064	occludin/ELL_domain_containing_1
ENSG00000099331	0.176147	0.263831	0.171076	0.0996151	myosin_IXB
ENSG00000099337	0.417197	0.0963837	-0.147614	0.11627	potassium_channel,_subfamily_K,_member_6
ENSG00000099341	0.0785403	0.531881	0.27954	0.0130789	proteasome_(prosome,_macropain)_26S_subunit,_non-ATPase,_8
ENSG00000099364	0.0598403	0.589078	-0.221042	0.136569	F-box_and_leucine-rich_repeat_protein_19
ENSG00000099365	-0.247984	0.364752	-0.829667	0.00243125	syntaxin_1B
ENSG00000099377	-0.144662	0.383958	-0.0593491	0.255636	hydroxy-delta-5-steroid_dehydrogenase,_3_beta-_and_steroid_delta-isomerase_7
ENSG00000099381	-0.0908286	0.538003	-0.0503583	0.274513	SET_domain_containing_1A
ENSG00000099385	-0.0930345	0.517403	-0.36698	0.0411972	B-cell_CLL/lymphoma_7C
ENSG00000099622	-0.335818	0.085386	-0.530587	0.00350874	cold_inducible_RNA_binding_protein
ENSG00000099624	0.00672305	0.669963	-0.364242	0.037595	ATP_synthase,_H+_transporting,_mitochondrial_F1_complex,_delta_subunit
ENSG00000099625	0.150177	0.448997	-0.00598022	0.334571	chromosome_19_open_reading_frame_26
ENSG00000099725	-0.195577	0.407304	-0.0293782	0.292264	protein_kinase,_Y-linked
ENSG00000099749	0.114324	0.533497	-0.142263	0.201071	chromosome_Y_open_reading_frame_15A
ENSG00000099783	-0.0743442	0.519703	0.345361	0.0136113	heterogeneous_nuclear_ribonucleoprotein_M
ENSG00000099785	-0.0417589	0.630288	-0.530361	0.0106819	membrane-associated_ring_finger_(C3HC4)_2
ENSG00000099795	-0.116634	0.523349	-0.101921	0.229625	NADH_dehydrogenase_(ubiquinone)_1_beta_subcomplex,_7,_18kDa
ENSG00000099797	-0.15414	0.400272	0.146623	0.11207	trans-2,3-enoyl-CoA_reductase
ENSG00000099800	-0.134542	0.451786	0.15117	0.192281	translocase_of_inner_mitochondrial_membrane_13_homolog_(yeast)
ENSG00000099804	-0.109119	0.460251	-0.140125	0.207635	cell_division_cycle_34_homolog_(S._cerevisiae)
ENSG00000099810	0.206641	0.330265	0.493545	0.00183139	methylthioadenosine_phosphorylase
ENSG00000099814	0.180184	0.302902	-0.197875	0.173396	KIAA0284
ENSG00000099817	-0.122861	0.4231	-0.078483	0.258232	polymerase_(RNA)_II_(DNA_directed)_polypeptide_E,_25kDa
ENSG00000099821	0.0194747	0.655568	0.366245	0.042931	polymerase_(RNA)_mitochondrial_(DNA_directed)
ENSG00000099822	0.115898	0.563146	0.300242	0.112395	hyperpolarization_activated_cyclic_nucleotide-gated_potassium_channel_2
ENSG00000099840	0.299518	0.464372	-0.810734	0.0145487	IZUMO_family_member_4
ENSG00000099849	-0.00881466	0.671722	-0.335987	0.0772585	Ras_association_(RalGDS/AF-6)_domain_family_(N-terminal)_member_7
ENSG00000099860	0.147064	0.559616	0.0706722	0.223585	growth_arrest_and_DNA-damage-inducible,_beta
ENSG00000099864	-0.410394	0.273501	1.12485	0.0228318	paralemmin
ENSG00000099875	-0.289295	0.428792	-0.420037	0.0317449	MAP_kinase_interacting_serine/threonine_kinase_2
ENSG00000099889	-0.0102659	0.67246	-0.181227	0.222321	armadillo_repeat_gene_deleted_in_velocardiofacial_syndrome
ENSG00000099899	-0.18596	0.306411	0.134372	0.192608	TRM2_tRNA_methyltransferase_2_homolog_A_(S._cerevisiae)
ENSG00000099901	0.0835577	0.532673	0.600837	0.00679836	RAN_binding_protein_1
ENSG00000099904	-0.0457272	0.612932	-0.213123	0.165408	zinc_finger,_DHHC-type_containing_8
ENSG00000099910	-0.0919597	0.492235	-0.203228	0.0814375	kelch-like_22_(Drosophila)
ENSG00000099917	-0.0407455	0.613423	-0.00300917	0.335009	mediator_complex_subunit_15
ENSG00000099940	-0.141568	0.364932	-0.389338	0.00118981	synaptosomal-associated_protein,_29kDa
ENSG00000099942	0.0275745	0.631569	-0.0109388	0.320592	v-crk_sarcoma_virus_CT10_oncogene_homolog_(avian)-like
ENSG00000099949	-0.0171397	0.651823	-0.142881	0.160059	leucine-zipper-like_transcription_regulator_1
ENSG00000099953	-0.745714	0.457552	-2.4411	2.90214e-05	matrix_metallopeptidase_11_(stromelysin_3)
ENSG00000099956	-0.187268	0.279675	-0.136579	0.112821	SWI/SNF_related,_matrix_associated,_actin_dependent_regulator_of_chromatin,_subfamily_b,_member_1
ENSG00000099957	-0.249584	0.425184	-0.602969	0.00891112	purinergic_receptor_P2X,_ligand-gated_ion_channel,_6
ENSG00000099968	0.261028	0.173033	0.266868	0.0418627	BCL2-like_13_(apoptosis_facilitator)
ENSG00000099984	0.0175252	0.674864	0.276515	0.065607	glutathione_S-transferase_theta_2
ENSG00000099991	-0.0291577	0.628756	0.122794	0.16422	calcineurin_binding_protein_1
ENSG00000099992	0.0125605	0.66585	-0.405724	0.0224737	TBC1_domain_family,_member_10A
ENSG00000099994	0.0749395	0.58692	-0.0333066	0.307441	sushi_domain_containing_2
ENSG00000099995	-0.0771971	0.547071	0.156446	0.103079	splicing_factor_3a,_subunit_1,_120kDa
ENSG00000099998	0.21437	0.454654	2.06421	0.000339951	gamma-glutamyltransferase_5
ENSG00000099999	0.0300136	0.639769	-0.378338	0.0324021	ring_finger_protein_215
ENSG00000100003	-0.0482658	0.618599	-0.301905	0.0370121	SEC14-like_2_(S._cerevisiae)
ENSG00000100014	-0.0324853	0.61315	0.102795	0.135313	sperm_antigen_with_calponin_homology_and_coiled-coil_domains_1-like
ENSG00000100023	-0.0668627	0.537415	-0.0577743	0.222419	peptidylprolyl_isomerase_(cyclophilin)-like_2
ENSG00000100028	-0.135621	0.511626	0.0335618	0.278983	small_nuclear_ribonucleoprotein_D3_polypeptide_18kDa
ENSG00000100029	0.160705	0.385133	0.512618	0.00163961	pescadillo_homolog_1,_containing_BRCT_domain_(zebrafish)
ENSG00000100030	0.0892304	0.471299	0.00851072	0.320379	mitogen-activated_protein_kinase_1
ENSG00000100031	-0.501691	0.282346	-0.861773	0.0176214	gamma-glutamyltransferase_1
ENSG00000100034	0.11683	0.431641	-0.0102952	0.326062	protein_phosphatase,_Mg2+/Mn2+_dependent,_1F
ENSG00000100036	0.155776	0.461832	0.434984	0.0393907	solute_carrier_family_35,_member_E4
ENSG00000100038	-0.0326251	0.637481	0.0758476	0.22786	topoisomerase_(DNA)_III_beta
ENSG00000100056	-0.0702359	0.584091	0.226653	0.082005	DiGeorge_syndrome_critical_region_gene_14
ENSG00000100058	0.00327474	0.678655	-0.153361	0.133143	no_fct
ENSG00000100065	0.108229	0.48376	-0.113155	0.272364	caspase_recruitment_domain_family,_member_10
ENSG00000100068	0.196151	0.453404	-0.0052358	0.329704	low_density_lipoprotein_receptor-related_protein_5-like
ENSG00000100075	-0.152177	0.313896	-0.577532	0.00277052	solute_carrier_family_25_(mitochondrial_carrier;_citrate_transporter),_member_1
ENSG00000100077	0.00879162	0.675982	0.538723	0.0297469	adrenergic,_beta,_receptor_kinase_2
ENSG00000100083	-0.164796	0.357522	-0.196061	0.116535	golgi-associated,_gamma_adaptin_ear_containing,_ARF_binding_protein_1
ENSG00000100084	0.34257	0.207971	0.570902	0.00164184	HIR_histone_cell_cycle_regulation_defective_homolog_A_(S._cerevisiae)
ENSG00000100092	-0.0505963	0.629385	0.0581561	0.271028	SH3-domain_binding_protein_1
ENSG00000100097	-0.180924	0.384999	-0.0758805	0.238127	lectin,_galactoside-binding,_soluble,_1
ENSG00000100099	-0.122574	0.412361	-0.0253432	0.2821	Hermansky-Pudlak_syndrome_4
ENSG00000100100	-0.702984	0.109105	-1.47287	7.35314e-05	phosphoinositide-3-kinase_interacting_protein_1
ENSG00000100104	-0.0195888	0.660112	0.0740531	0.214981	SRR1_domain_containing
ENSG00000100105	-0.277829	0.231004	-0.27286	0.0348976	POZ_(BTB)_and_AT_hook_containing_zinc_finger_1
ENSG00000100106	-0.15888	0.36499	-0.329682	0.0361014	TRIO_and_F-actin_binding_protein
ENSG00000100109	-0.117034	0.397159	0.0979191	0.142647	tuftelin_interacting_protein_11
ENSG00000100116	0.111683	0.519703	0.472325	0.0158433	glycine_C-acetyltransferase
ENSG00000100124	-0.107999	0.472964	0.242572	0.0296924	ankyrin_repeat_domain_54
ENSG00000100129	-0.238896	0.156236	-0.554492	0.000541265	eukaryotic_translation_initiation_factor_3,_subunit_L
ENSG00000100138	0.0458548	0.605507	0.256967	0.020274	NHP2_non-histone_chromosome_protein_2-like_1_(S._cerevisiae)
ENSG00000100139	0.262827	0.181838	0.0603596	0.256668	MICAL-like_1
ENSG00000100142	-0.0273502	0.63976	0.328224	0.0413985	polymerase_(RNA)_II_(DNA_directed)_polypeptide_F
ENSG00000100147	0.0870188	0.605759	0.985585	0.000108658	coiled-coil_domain_containing_134
ENSG00000100150	-0.107623	0.520274	0.0741149	0.184425	DEP_domain_containing_5
ENSG00000100151	-0.135761	0.498983	0.157965	0.106009	protein_interacting_with_PRKCA_1
ENSG00000100154	0.0358426	0.627551	-0.524543	0.00093585	tetratricopeptide_repeat_domain_28
ENSG00000100162	-0.0730943	0.57755	1.83888	3.14837e-05	centromere_protein_M
ENSG00000100167	0.188462	0.566019	1.65669	0.00167286	septin_3
ENSG00000100196	0.115547	0.434152	-0.0942989	0.185015	KDEL_(Lys-Asp-Glu-Leu)_endoplasmic_reticulum_protein_retention_receptor_3
ENSG00000100197	-0.336	0.415237	-0.036423	0.298651	cytochrome_P450,_family_2,_subfamily_D,_polypeptide_6
ENSG00000100201	-0.120455	0.461634	-0.414275	0.00274857	DEAD_(Asp-Glu-Ala-Asp)_box_polypeptide_17
ENSG00000100206	-0.0488725	0.647255	1.30094	0.00264743	DMC1_dosage_suppressor_of_mck1_homolog,_meiosis-specific_homologous_recombination_(yeast)
ENSG00000100207	-0.0804676	0.565766	-0.325169	0.00265157	transcription_factor_20_(AR1)
ENSG00000100209	-0.0482067	0.625678	0.0788458	0.165797	HscB_iron-sulfur_cluster_co-chaperone_homolog_(E._coli)
ENSG00000100211	-0.208413	0.31422	-0.275629	0.0152853	chibby_homolog_1_(Drosophila)
ENSG00000100216	-0.073353	0.555864	0.107157	0.115519	translocase_of_outer_mitochondrial_membrane_22_homolog_(yeast)
ENSG00000100219	0.258016	0.284271	0.0652302	0.223692	X-box_binding_protein_1
ENSG00000100220	-0.0251884	0.629385	0.260778	0.015179	chromosome_22_open_reading_frame_28
ENSG00000100221	-0.0263884	0.625462	0.0589959	0.190718	Josephin_domain_containing_1
ENSG00000100225	-0.0586239	0.552948	-0.129316	0.0806211	F-box_protein_7
ENSG00000100226	0.787247	0.00235578	0.903645	0.000182585	GTP_binding_protein_1
ENSG00000100227	-0.174882	0.289846	0.0695583	0.198961	polymerase_(DNA-directed),_delta_interacting_protein_3
ENSG00000100228	-0.15212	0.403515	0.344779	0.00928278	RAB36,_member_RAS_oncogene_family
ENSG00000100234	-0.0305804	0.617918	-0.834279	0.000136219	TIMP_metallopeptidase_inhibitor_3
ENSG00000100239	-0.0658471	0.555864	-0.106233	0.172404	protein_phosphatase_6,_regulatory_subunit_2
ENSG00000100241	0.17403	0.335636	0.0458076	0.290932	SET_binding_factor_1
ENSG00000100242	0.0456016	0.589078	0.598769	0.00608397	Sad1_and_UNC84_domain_containing_2
ENSG00000100243	-0.15815	0.358894	-0.167122	0.106875	cytochrome_b5_reductase_3
ENSG00000100246	-0.274436	0.284271	-0.349774	0.0293757	dynein,_axonemal,_light_chain_4
ENSG00000100258	0.102997	0.474256	0.194091	0.178189	lipase_maturation_factor_2
ENSG00000100263	-0.0756313	0.570849	-0.317799	0.0551216	rhomboid_domain_containing_3
ENSG00000100266	0.0514681	0.579494	0.304231	0.0116144	protein_kinase_C_and_casein_kinase_substrate_in_neurons_2
ENSG00000100271	-0.28089	0.269639	-0.720329	0.00491566	tubulin_tyrosine_ligase-like_family,_member_1
ENSG00000100280	-0.0331304	0.634065	0.245562	0.0410151	adaptor-related_protein_complex_1,_beta_1_subunit
ENSG00000100281	0.129058	0.406761	0.397051	0.00752593	HMG_box_domain_containing_4
ENSG00000100284	-0.209076	0.34331	0.057653	0.277999	target_of_myb1_(chicken)
ENSG00000100292	-0.164651	0.52044	1.45706	0.000998006	heme_oxygenase_(decycling)_1
ENSG00000100294	-0.0228545	0.653689	0.364874	0.00685149	malonyl_CoA:ACP_acyltransferase_(mitochondrial)
ENSG00000100296	-0.261259	0.15215	-0.104823	0.125491	THO_complex_5
ENSG00000100297	-0.121183	0.447705	1.5185	0.000154124	minichromosome_maintenance_complex_component_5
ENSG00000100299	0.0244949	0.645559	-0.250924	0.142918	arylsulfatase_A
ENSG00000100300	-0.0717079	0.569307	-0.223169	0.183317	translocator_protein_(18kDa)
ENSG00000100304	0.226692	0.337265	0.180802	0.14522	tubulin_tyrosine_ligase-like_family,_member_12
ENSG00000100307	-0.527263	0.0664347	-0.698285	0.00462231	chromobox_homolog_7
ENSG00000100316	-0.235754	0.176303	-0.807439	0.000797665	ribosomal_protein_L3
ENSG00000100319	-0.0454665	0.632244	-0.0622802	0.229407	zinc_finger,_matrin-type_5
ENSG00000100320	0.106	0.443219	-0.171414	0.0690576	RNA_binding_protein,_fox-1_homolog_(C._elegans)_2
ENSG00000100321	-0.284897	0.141772	-0.824036	0.00576285	synaptogyrin_1
ENSG00000100324	-0.222318	0.2281	-0.193182	0.102576	TGF-beta_activated_kinase_1/MAP3K7_binding_protein_1
ENSG00000100325	0.0396691	0.609142	0.240266	0.0223796	activating_signal_cointegrator_1_complex_subunit_2
ENSG00000100330	-0.203415	0.251685	-0.495838	0.00115479	myotubularin_related_protein_3
ENSG00000100335	-0.0175995	0.650167	-0.128915	0.0767575	Smith-Magenis_syndrome_chromosome_region,_candidate_7-like
ENSG00000100342	1.42872	0.00280941	2.60022	2.28974e-05	apolipoprotein_L,_1
ENSG00000100344	0.336894	0.216818	-0.593591	0.000219766	patatin-like_phospholipase_domain_containing_3
ENSG00000100345	0.2635	0.151488	0.236567	0.0660974	myosin,_heavy_chain_9,_non-muscle
ENSG00000100347	-0.10061	0.454193	-0.0344833	0.263276	sorting_and_assembly_machinery_component_50_homolog_(S._cerevisiae)
ENSG00000100348	-0.226833	0.213258	-0.216272	0.0701187	thioredoxin_2
ENSG00000100350	0.0123067	0.669131	0.890906	0.000668224	FAD-dependent_oxidoreductase_domain_containing_2
ENSG00000100353	-0.0830654	0.501517	-0.0566507	0.236801	eukaryotic_translation_initiation_factor_3,_subunit_D
ENSG00000100354	0.0618261	0.570132	-0.169931	0.131794	trinucleotide_repeat_containing_6B
ENSG00000100359	0.00736538	0.670722	0.0593551	0.266291	small_G_protein_signaling_modulator_3
ENSG00000100360	-0.354855	0.124496	-0.73036	0.000789739	intraflagellar_transport_27_homolog_(Chlamydomonas)
ENSG00000100364	-0.0937662	0.454777	-0.351016	0.0137156	KIAA0930
ENSG00000100372	0.221775	0.25962	0.500169	0.00390862	solute_carrier_family_25_(mitochondrial_carrier;_peroxisomal_membrane_protein,_34kDa),_member_17
ENSG00000100376	0.0163513	0.660225	-0.25606	0.0110529	family_with_sequence_similarity_118,_member_A
ENSG00000100379	-0.00806827	0.669526	0.206088	0.10384	potassium_channel_tetramerisation_domain_containing_17
ENSG00000100380	-0.209346	0.228467	-0.229958	0.0220929	suppression_of_tumorigenicity_13_(colon_carcinoma)_(Hsp70_interacting_protein)
ENSG00000100387	0.00560245	0.679041	-0.0683889	0.261599	ring-box_1,_E3_ubiquitin_protein_ligase
ENSG00000100393	0.0595536	0.605759	-0.145151	0.0816533	E1A_binding_protein_p300
ENSG00000100395	0.0490151	0.609625	0.387091	0.00405703	l(3)mbt-like_2_(Drosophila)
ENSG00000100401	-0.142603	0.418409	0.626546	0.000707275	Ran_GTPase_activating_protein_1
ENSG00000100403	-0.0682293	0.533095	-0.135175	0.137264	zinc_finger_CCCH-type_containing_7B
ENSG00000100410	-0.129139	0.410743	0.508311	0.00635751	PHD_finger_protein_5A
ENSG00000100412	-0.0565034	0.573445	0.0513069	0.242772	aconitase_2,_mitochondrial
ENSG00000100413	0.209692	0.22752	0.151651	0.102733	polymerase_(RNA)_III_(DNA_directed)_polypeptide_H_(22.9kD)
ENSG00000100416	-0.0461633	0.609142	0.374263	0.00444006	tRNA_5-methylaminomethyl-2-thiouridylate_methyltransferase
ENSG00000100417	-0.247996	0.254092	-0.121856	0.168472	phosphomannomutase_1
ENSG00000100418	0.144414	0.361569	0.00742207	0.321821	PPPDE_peptidase_domain_containing_2
ENSG00000100422	-0.169543	0.31422	-0.696833	0.00085331	ceramide_kinase
ENSG00000100425	-0.0635743	0.545509	-0.229657	0.0387211	bromodomain_containing_1
ENSG00000100426	0.274963	0.162169	0.0733156	0.201538	zinc_finger,_BED-type_containing_4
ENSG00000100429	-0.189756	0.533868	-0.982762	0.0120034	histone_deacetylase_10
ENSG00000100439	-0.298576	0.207658	-0.684073	0.00036242	abhydrolase_domain_containing_4
ENSG00000100441	-0.122717	0.40311	-0.210958	0.0325275	KH_and_NYN_domain_containing
ENSG00000100442	-0.0790583	0.551348	0.332188	0.0416911	FK506_binding_protein_3,_25kDa
ENSG00000100445	-0.301823	0.267404	-0.429924	0.0341609	short_chain_dehydrogenase/reductase_family_39U,_member_1
ENSG00000100461	-0.241962	0.151488	-0.0684106	0.207819	RNA_binding_motif_protein_23
ENSG00000100462	0.22238	0.282346	0.446645	0.0012436	protein_arginine_methyltransferase_5
ENSG00000100478	-0.229034	0.353941	-0.100214	0.234736	adaptor-related_protein_complex_4,_sigma_1_subunit
ENSG00000100479	0.219568	0.391798	2.11904	0.000270677	polymerase_(DNA_directed),_epsilon_2_(p59_subunit)
ENSG00000100483	-0.0258886	0.654842	0.317443	0.0697661	methyltransferase_like_21D
ENSG00000100485	-0.0892333	0.543888	-0.362507	0.0159053	son_of_sevenless_homolog_2_(Drosophila)
ENSG00000100490	0.0828781	0.604791	-0.138205	0.17114	cyclin-dependent_kinase-like_1_(CDC2-related_kinase)
ENSG00000100503	0.0695035	0.587579	-0.199849	0.057723	ninein_(GSK3B_interacting_protein)
ENSG00000100504	-0.104482	0.527754	-0.269632	0.00693821	phosphorylase,_glycogen,_liver
ENSG00000100519	0.0302064	0.652042	-0.0333588	0.301221	proteasome_(prosome,_macropain)_26S_subunit,_ATPase,_6
ENSG00000100522	0.125616	0.411751	0.290393	0.020998	glucosamine-phosphate_N-acetyltransferase_1
ENSG00000100523	0.123389	0.487847	-0.247565	0.0354416	DDHD_domain_containing_1
ENSG00000100526	-0.267063	0.313896	1.37644	0.000320494	cyclin-dependent_kinase_inhibitor_3
ENSG00000100528	-0.135162	0.337265	0.0507827	0.247455	cornichon_homolog_(Drosophila)
ENSG00000100532	-0.249276	0.284271	0.0180517	0.319915	cell_growth_regulator_with_ring_finger_domain_1
ENSG00000100554	-0.0359213	0.617806	0.0972103	0.179551	ATPase,_H+_transporting,_lysosomal_34kDa,_V1_subunit_D
ENSG00000100558	0.0797969	0.613754	0.711072	0.00373321	pleckstrin_2
ENSG00000100564	-0.18902	0.443457	0.399862	0.0128239	phosphatidylinositol_glycan_anchor_biosynthesis,_class_H
ENSG00000100567	0.18843	0.307971	0.756591	0.00172157	proteasome_(prosome,_macropain)_subunit,_alpha_type,_3
ENSG00000100568	-0.0889979	0.502392	-0.133465	0.11625	vesicle_transport_through_interaction_with_t-SNAREs_homolog_1B_(yeast)
ENSG00000100575	-0.0901808	0.538706	0.0247113	0.292928	translocase_of_inner_mitochondrial_membrane_9_homolog_(yeast)
ENSG00000100577	-0.277678	0.228467	-0.217518	0.0604329	glutathione_transferase_zeta_1
ENSG00000100578	-0.0598311	0.592315	0.515174	0.00961491	KIAA0586
ENSG00000100580	0.64223	0.100775	1.07117	0.0001769	transmembrane_emp24_protein_transport_domain_containing_8
ENSG00000100583	-0.294296	0.482523	0.000208316	0.338551	sterile_alpha_motif_domain_containing_15
ENSG00000100591	0.0106197	0.663628	0.533506	0.000658128	AHA1,_activator_of_heat_shock_90kDa_protein_ATPase_homolog_1_(yeast)
ENSG00000100592	-0.0895917	0.558875	-0.63916	0.00413586	dishevelled_associated_activator_of_morphogenesis_1
ENSG00000100596	0.122945	0.39498	-0.047323	0.246037	serine_palmitoyltransferase,_long_chain_base_subunit_2
ENSG00000100599	-0.147459	0.330893	-0.238216	0.0428383	Ras_and_Rab_interactor_3
ENSG00000100600	0.242118	0.187977	0.363141	0.00667952	legumain
ENSG00000100601	-0.0430415	0.623742	0.0917048	0.191749	alkB,_alkylation_repair_homolog_1_(E._coli)
ENSG00000100603	-0.190206	0.233581	0.112418	0.108734	SNW_domain_containing_1
ENSG00000100605	-0.0826204	0.509798	0.0650744	0.261493	inositol-tetrakisphosphate_1-kinase
ENSG00000100612	-0.00147582	0.680197	-0.233972	0.0255421	dehydrogenase/reductase_(SDR_family)_member_7
ENSG00000100614	-0.231145	0.266476	-0.34147	0.0129658	protein_phosphatase,_Mg2+/Mn2+_dependent,_1A
ENSG00000100625	-0.144417	0.457552	-0.777369	0.000412256	SIX_homeobox_4
ENSG00000100626	0.0181197	0.670735	-0.763238	0.00718504	UDP-N-acetyl-alpha-D-galactosamine:polypeptide_N-acetylgalactosaminyltransferase-like_1
ENSG00000100629	0.203006	0.453991	1.45197	0.000140815	centrosomal_protein_128kDa
ENSG00000100632	-0.12438	0.417883	0.182995	0.0755506	enhancer_of_rudimentary_homolog_(Drosophila)
ENSG00000100644	0.0792756	0.517885	0.248931	0.0545202	hypoxia_inducible_factor_1,_alpha_subunit_(basic_helix-loop-helix_transcription_factor)
ENSG00000100647	0.267189	0.18439	0.0184306	0.305708	KIAA0247
ENSG00000100650	-0.342929	0.169482	-0.386638	0.00155253	serine/arginine-rich_splicing_factor_5
ENSG00000100664	-0.00946827	0.665669	0.120609	0.105774	eukaryotic_translation_initiation_factor_5
ENSG00000100697	0.15512	0.390408	-0.291757	0.0358746	dicer_1,_ribonuclease_type_III
ENSG00000100711	-0.201038	0.256425	-0.39821	0.00357865	zinc_finger,_FYVE_domain_containing_21
ENSG00000100714	0.171826	0.276418	0.922779	0.000200571	methylenetetrahydrofolate_dehydrogenase_(NADP+_dependent)_1,_methenyltetrahydrofolate_cyclohydrolase,_formyltetrahydrofolate_synthetase
ENSG00000100722	-0.0921721	0.490141	-0.0806634	0.172882	zinc_finger_CCCH-type_containing_14
ENSG00000100726	0.0866141	0.519703	0.525506	0.0572072	TEL2,_telomere_maintenance_2,_homolog_(S._cerevisiae)
ENSG00000100731	0.261794	0.137973	0.370963	0.0031287	pecanex_homolog_(Drosophila)
ENSG00000100739	0.191503	0.505432	1.47852	0.000230949	bradykinin_receptor_B1
ENSG00000100744	0.0055805	0.672803	0.0740767	0.213923	chromosome_14_open_reading_frame_129
ENSG00000100749	0.110411	0.525971	1.03206	0.00100939	vaccinia_related_kinase_1
ENSG00000100764	-0.134394	0.523234	0.0952581	0.250158	proteasome_(prosome,_macropain)_26S_subunit,_ATPase,_1
ENSG00000100767	-0.150754	0.510107	-0.518393	0.0410771	papilin,_proteoglycan-like_sulfated_glycoprotein
ENSG00000100784	0.0417305	0.657194	0.728471	0.0168982	ribosomal_protein_S6_kinase,_90kDa,_polypeptide_5
ENSG00000100796	-0.00253243	0.679041	-0.153153	0.100776	SMEK_homolog_1,_suppressor_of_mek1_(Dictyostelium)
ENSG00000100802	-0.144102	0.456502	-0.476728	0.00167098	chromosome_14_open_reading_frame_93
ENSG00000100804	-0.0706685	0.546847	0.431121	0.00526375	proteasome_(prosome,_macropain)_subunit,_beta_type,_5
ENSG00000100811	-0.143042	0.362257	-0.304174	0.013483	YY1_transcription_factor
ENSG00000100813	-0.0697482	0.533281	-0.0365871	0.26217	apoptotic_chromatin_condensation_inducer_1
ENSG00000100814	-0.219644	0.221901	-0.498813	0.00168414	cyclin_B1_interacting_protein_1,_E3_ubiquitin_protein_ligase
ENSG00000100815	-0.0840657	0.520792	-0.374576	0.0399122	thyroid_hormone_receptor_interactor_11
ENSG00000100823	-0.0120806	0.658474	0.213738	0.0279046	APEX_nuclease_(multifunctional_DNA_repair_enzyme)_1
ENSG00000100836	-0.196013	0.257314	-0.0664363	0.224488	poly(A)_binding_protein,_nuclear_1
ENSG00000100842	0.10322	0.55827	-0.042797	0.274403	embryonal_Fyn-associated_substrate
ENSG00000100852	0.164059	0.392884	-0.445189	0.0243656	Rho_GTPase_activating_protein_5
ENSG00000100865	-0.0644416	0.574197	0.0370034	0.261509	cyclin-dependent_kinase_2_interacting_protein
ENSG00000100883	0.0839478	0.516185	0.373278	0.0123084	signal_recognition_particle_54kDa
ENSG00000100888	0.069968	0.542096	0.10648	0.0972764	chromodomain_helicase_DNA_binding_protein_8
ENSG00000100889	0.0506629	0.650294	-0.109339	0.263092	phosphoenolpyruvate_carboxykinase_2_(mitochondrial)
ENSG00000100890	0.0534923	0.605399	0.452288	0.0099194	KIAA0391
ENSG00000100897	-0.201306	0.248876	0.12978	0.0834047	DDB1_and_CUL4_associated_factor_11
ENSG00000100902	0.112242	0.48395	-0.0640521	0.279775	proteasome_(prosome,_macropain)_subunit,_alpha_type,_6
ENSG00000100906	0.210982	0.344278	0.609116	0.00483773	nuclear_factor_of_kappa_light_polypeptide_gene_enhancer_in_B-cells_inhibitor,_alpha
ENSG00000100908	-0.0353144	0.64365	0.679603	0.00392079	family_with_sequence_similarity_158,_member_A
ENSG00000100911	0.479562	0.0692641	1.05	0.000504244	proteasome_(prosome,_macropain)_activator_subunit_2_(PA28_beta)
ENSG00000100916	-0.150848	0.458913	-0.178668	0.150079	breast_cancer_metastasis-suppressor_1-like
ENSG00000100918	1.05776	0.0110175	1.62521	7.53749e-05	REC8_homolog_(yeast)
ENSG00000100926	0.0828511	0.578523	0.446944	0.00441689	transmembrane_9_superfamily_member_1
ENSG00000100934	0.0721341	0.526714	0.0907424	0.163006	Sec23_homolog_A_(S._cerevisiae)
ENSG00000100938	-0.232223	0.168055	-0.220238	0.0186031	guanosine_monophosphate_reductase_2
ENSG00000100941	0.0143589	0.656186	0.0475962	0.262677	pinin,_desmosome_associated_protein
ENSG00000100949	0.0702581	0.549132	0.140746	0.114371	Rab_geranylgeranyltransferase,_alpha_subunit
ENSG00000100968	-0.557503	0.0452455	-0.973593	0.000401439	nuclear_factor_of_activated_T-cells,_cytoplasmic,_calcineurin-dependent_4
ENSG00000100979	0.04796	0.608519	-0.586129	0.00461636	phospholipid_transfer_protein
ENSG00000100982	-0.135399	0.397331	-0.0451487	0.268186	PDX1_C-terminal_inhibiting_factor_1
ENSG00000100983	0.0482942	0.593087	0.0756581	0.191298	glutathione_synthetase
ENSG00000100991	-0.0305931	0.61364	0.12808	0.0766768	transient_receptor_potential_cation_channel,_subfamily_C,_member_4_associated_protein
ENSG00000100994	0.0788473	0.532969	0.012253	0.321382	phosphorylase,_glycogen;_brain
ENSG00000100997	0.0529803	0.567548	0.58444	0.0002921	abhydrolase_domain_containing_12
ENSG00000101000	0.0591254	0.568947	0.248037	0.0173276	protein_C_receptor,_endothelial
ENSG00000101003	0.0457669	0.631696	1.86093	7.43556e-05	GINS_complex_subunit_1_(Psf1_homolog)
ENSG00000101004	-0.0916801	0.528454	-0.489943	0.00351119	ninein-like
ENSG00000101017	0.0268794	0.660618	0.138964	0.174667	CD40_molecule,_TNF_receptor_superfamily_member_5
ENSG00000101019	-0.0318883	0.625193	0.0372695	0.248549	ubiquinol-cytochrome_c_reductase_complex_chaperone
ENSG00000101040	-0.255036	0.254961	0.199204	0.0403648	zinc_finger,_MYND-type_containing_8
ENSG00000101052	-0.220462	0.219788	-0.282854	0.0136509	intraflagellar_transport_52_homolog_(Chlamydomonas)
ENSG00000101057	0.141804	0.443401	1.95861	8.88996e-05	v-myb_myeloblastosis_viral_oncogene_homolog_(avian)-like_2
ENSG00000101079	-0.290669	0.114662	-0.461724	0.00124553	NDRG_family_member_3
ENSG00000101084	0.176725	0.377884	0.527013	0.000522288	chromosome_20_open_reading_frame_24
ENSG00000101096	-0.020669	0.667499	-0.374339	0.134979	nuclear_factor_of_activated_T-cells,_cytoplasmic,_calcineurin-dependent_2
ENSG00000101104	-0.0497861	0.598406	-0.038434	0.300745	poly(A)_binding_protein,_cytoplasmic_1-like
ENSG00000101109	0.0107942	0.66585	0.168428	0.0495081	serine/threonine_kinase_4
ENSG00000101126	-0.214291	0.223103	-0.309054	0.0127926	activity-dependent_neuroprotector_homeobox
ENSG00000101132	-0.16197	0.389632	-0.091821	0.191022	prefoldin_subunit_4
ENSG00000101138	-0.20381	0.256252	-0.0564822	0.244299	cleavage_stimulation_factor,_3'_pre-RNA,_subunit_1,_50kDa
ENSG00000101146	-0.0063035	0.670735	0.248269	0.0230216	RAE1_RNA_export_1_homolog_(S._pombe)
ENSG00000101150	-0.071683	0.511626	-0.0921743	0.155644	tumor_protein_D52-like_2
ENSG00000101152	0.0193979	0.6406	0.128034	0.153091	DnaJ_(Hsp40)_homolog,_subfamily_C,_member_5
ENSG00000101158	-0.102655	0.43253	0.234406	0.0245661	TH1-like_(Drosophila)
ENSG00000101160	-0.0692663	0.549132	-0.168579	0.0845565	cathepsin_Z
ENSG00000101161	-0.148429	0.347493	-0.113987	0.148543	PRP6_pre-mRNA_processing_factor_6_homolog_(S._cerevisiae)
ENSG00000101166	0.115045	0.425764	0.207657	0.0634233	slowmo_homolog_2_(Drosophila)
ENSG00000101181	-0.0800814	0.547696	0.00352975	0.334557	GTP_binding_protein_5_(putative)
ENSG00000101182	-0.0454508	0.605759	0.411586	0.00811808	proteasome_(prosome,_macropain)_subunit,_alpha_type,_7
ENSG00000101187	0.452877	0.226417	0.942236	0.0230232	solute_carrier_organic_anion_transporter_family,_member_4A1
ENSG00000101189	-0.0105947	0.66585	0.151232	0.0755368	chromosome_20_open_reading_frame_20
ENSG00000101190	-0.111308	0.482668	-0.497065	0.000895932	transcription_factor-like_5_(basic_helix-loop-helix)
ENSG00000101191	-0.0637571	0.563818	-0.269629	0.0338833	death_inducer-obliterator_1
ENSG00000101193	-0.159805	0.309827	-0.379362	0.00259544	chromosome_20_open_reading_frame_11
ENSG00000101194	0.371716	0.100862	0.59903	0.00559194	solute_carrier_family_17,_member_9
ENSG00000101199	0.0081041	0.668239	-0.0370797	0.297411	ADP-ribosylation_factor_GTPase_activating_protein_1
ENSG00000101210	0.0462794	0.625309	-0.824912	0.00233118	eukaryotic_translation_elongation_factor_1_alpha_2
ENSG00000101216	0.0235896	0.650167	0.100549	0.210386	glucocorticoid_modulatory_element_binding_protein_2
ENSG00000101220	-0.103055	0.555864	0.321672	0.0683677	chromosome_20_open_reading_frame_27
ENSG00000101224	-0.339882	0.106199	0.557894	0.00811808	cell_division_cycle_25_homolog_B_(S._pombe)
ENSG00000101236	0.147821	0.453796	0.205795	0.044384	ring_finger_protein_24
ENSG00000101246	0.0746341	0.555864	0.13387	0.191984	ADP-ribosylation_factor_related_protein_1
ENSG00000101247	0.220255	0.310615	0.418416	0.0189507	chromosome_20_open_reading_frame_7
ENSG00000101255	0.280844	0.438875	-0.0534689	0.31576	tribbles_homolog_3_(Drosophila)
ENSG00000101265	-0.0573996	0.578523	-1.58709	0.000156933	Ras_association_(RalGDS/AF-6)_domain_family_member_2
ENSG00000101266	-0.0163895	0.651338	-0.0313188	0.27185	casein_kinase_2,_alpha_1_polypeptide
ENSG00000101282	-0.0634553	0.642755	0.598298	0.0377412	R-spondin_4
ENSG00000101290	-0.130663	0.40577	-0.28769	0.00648345	CDP-diacylglycerol_synthase_(phosphatidate_cytidylyltransferase)_2
ENSG00000101294	-0.0256088	0.63559	0.165371	0.0586729	histocompatibility_(minor)_13
ENSG00000101298	-0.0905599	0.537949	-0.254337	0.0903409	syntaphilin
ENSG00000101310	0.163719	0.450199	0.488232	0.00319213	Sec23_homolog_B_(S._cerevisiae)
ENSG00000101311	0.501421	0.192315	0.367559	0.0271518	fermitin_family_member_1
ENSG00000101333	-0.0327616	0.642233	-0.104966	0.234729	phospholipase_C,_beta_4
ENSG00000101335	-0.0240176	0.646138	-0.0798869	0.19342	myosin,_light_chain_9,_regulatory
ENSG00000101337	-0.0139323	0.654307	0.142722	0.0704722	transmembrane_9_superfamily_protein_member_4
ENSG00000101342	1.9185	0.0491825	1.81517	0.000195706	chromosome_20_open_reading_frame_118
ENSG00000101343	-0.185917	0.334206	0.0961733	0.161085	crooked_neck_pre-mRNA_splicing_factor-like_1_(Drosophila)
ENSG00000101346	0.0373088	0.59931	0.175186	0.0351958	protein_O-fucosyltransferase_1
ENSG00000101347	1.96513	0.000830565	3.26632	1.42255e-06	SAM_domain_and_HD_domain_1
ENSG00000101350	0.0954869	0.447866	-0.0744563	0.162566	kinesin_family_member_3B
ENSG00000101353	-0.103942	0.602422	-0.306021	0.0235733	chromosome_20_open_reading_frame_132
ENSG00000101361	0.122631	0.39162	0.591083	0.00200349	NOP56_ribonucleoprotein_homolog_(yeast)
ENSG00000101363	-0.0771122	0.529314	0.131942	0.122196	mannosidase,_beta_A,_lysosomal-like
ENSG00000101365	-0.0680035	0.543647	0.0094422	0.322063	isocitrate_dehydrogenase_3_(NAD+)_beta
ENSG00000101367	0.104414	0.448613	0.564239	0.00129838	microtubule-associated_protein,_RP/EB_family,_member_1
ENSG00000101384	0.198372	0.44491	-0.403743	0.0223819	jagged_1
ENSG00000101391	-0.151393	0.428175	0.464448	0.00159968	CDK5_regulatory_subunit_associated_protein_1
ENSG00000101400	-0.0590958	0.574875	-0.231071	0.0759208	syntrophin,_alpha_1_(dystrophin-associated_protein_A1,_59kDa,_acidic_component)
ENSG00000101407	0.109402	0.478513	0.476605	0.00101474	Tel2_interacting_protein_1_homolog_(S._pombe)
ENSG00000101412	0.219069	0.241425	2.33489	1.3516e-05	E2F_transcription_factor_1
ENSG00000101413	-0.0138073	0.655874	0.0267072	0.297545	regulation_of_nuclear_pre-mRNA_domain_containing_1B
ENSG00000101417	-0.0441342	0.635165	-0.151393	0.190783	peroxisomal_membrane_protein_4,_24kDa
ENSG00000101421	-0.138976	0.314492	-0.0235466	0.29152	chromatin_modifying_protein_4B
ENSG00000101425	0.0043649	0.679896	0.0448103	0.318179	bactericidal/permeability-increasing_protein
ENSG00000101439	-0.0336143	0.608671	-0.318269	0.0368825	cystatin_C
ENSG00000101442	-0.152581	0.465872	0.453742	0.00744177	ARP5_actin-related_protein_5_homolog_(yeast)
ENSG00000101444	-0.0525844	0.576747	-0.0573861	0.239618	adenosylhomocysteinase
ENSG00000101447	-0.232989	0.391423	1.90216	6.03064e-05	family_with_sequence_similarity_83,_member_D
ENSG00000101452	-0.119215	0.458433	-0.0381388	0.259488	DEAH_(Asp-Glu-Ala-His)_box_polypeptide_35
ENSG00000101457	-0.0369573	0.621382	0.0600133	0.255521	deoxynucleotidyltransferase,_terminal,_interacting_protein_1
ENSG00000101460	-0.188964	0.405114	-0.962107	0.000123759	microtubule-associated_protein_1_light_chain_3_alpha
ENSG00000101463	-0.119649	0.574334	-0.0711185	0.293159	synapse_differentiation_inducing_1
ENSG00000101464	0.0343809	0.631127	0.632086	0.00024865	phosphatidylinositol_glycan_anchor_biosynthesis,_class_U
ENSG00000101473	-0.100264	0.525048	-0.248225	0.0532761	acyl-CoA_thioesterase_8
ENSG00000101474	-0.051982	0.563271	0.165415	0.0322506	chromosome_20_open_reading_frame_3
ENSG00000101493	0.0368831	0.613423	-0.499117	0.000724573	zinc_finger_protein_516
ENSG00000101544	-0.128875	0.413054	0.218398	0.0478163	ADNP_homeobox_2
ENSG00000101546	0.00658406	0.671447	0.0625344	0.187513	ribosome_binding_factor_A_(putative)
ENSG00000101557	0.135919	0.394873	0.389889	0.00760102	ubiquitin_specific_peptidase_14_(tRNA-guanine_transglycosylase)
ENSG00000101558	-0.0777224	0.497978	0.0599513	0.242772	VAMP_(vesicle-associated_membrane_protein)-associated_protein_A,_33kDa
ENSG00000101574	-0.0377203	0.627389	0.496564	0.00443877	methyltransferase_like_4
ENSG00000101577	0.102977	0.472297	0.322345	0.0052739	lipin_2
ENSG00000101596	0.304996	0.161937	0.584627	0.0115584	structural_maintenance_of_chromosomes_flexible_hinge_domain_containing_1
ENSG00000101605	-0.0494686	0.647143	-0.5428	0.121429	myomesin_1,_185kDa
ENSG00000101608	0.0649063	0.545277	0.28857	0.0242667	myosin,_light_chain_12A,_regulatory,_non-sarcomeric
ENSG00000101624	-0.193546	0.47599	0.443161	0.0353957	centrosomal_protein_76kDa
ENSG00000101639	-0.124736	0.458913	0.238861	0.0453161	centrosomal_protein_192kDa
ENSG00000101654	-0.175558	0.379485	-0.0345178	0.282422	RNA_(guanine-7-)_methyltransferase
ENSG00000101665	-0.217026	0.313456	-0.570998	0.00108591	SMAD_family_member_7
ENSG00000101670	1.01531	0.162404	0.543332	0.122106	lipase,_endothelial
ENSG00000101680	0.741937	0.0228757	1.89973	8.65248e-06	laminin,_alpha_1
[truncated: 11,892 more rows]

## Sheet: Human_24hpi_Sig_Q1_genes
ENSEMBL_ID	Sylvio_logFC	Sylvio_qval	Y_logFC	Y_qval	Annotation
ENSG00000000003	-0.290854	0.17392	-0.328813	0.015562	tetraspanin_6
ENSG00000000419	0.0110723	0.664039	-0.0522956	0.278073	dolichyl-phosphate_mannosyltransferase_polypeptide_1,_catalytic_subunit
ENSG00000000457	0.0177833	0.665367	-0.234417	0.029497	SCY1-like_3_(S._cerevisiae)
ENSG00000000460	-0.152057	0.444699	1.3218	0.000385533	chromosome_1_open_reading_frame_112
ENSG00000000971	0.183942	0.397132	-0.214917	0.182866	complement_factor_H
ENSG00000001036	0.0757493	0.514285	0.206126	0.050022	fucosidase,_alpha-L-_2,_plasma
ENSG00000001084	-0.097049	0.57666	-0.158957	0.114185	glutamate-cysteine_ligase,_catalytic_subunit
ENSG00000001167	0.100214	0.537798	0.112919	0.111872	nuclear_transcription_factor_Y,_alpha
ENSG00000001460	0.0289822	0.644031	0.258728	0.0417398	chromosome_1_open_reading_frame_201
ENSG00000001461	-0.152304	0.39208	-0.302762	0.0133558	NIPA-like_domain_containing_3
ENSG00000001497	-0.00806155	0.669035	0.491043	0.000966382	LAS1-like_(S._cerevisiae)
ENSG00000001561	0.201124	0.546558	0.973313	0.00769897	ectonucleotide_pyrophosphatase/phosphodiesterase_4_(putative)
ENSG00000001617	-0.194829	0.410437	0.315651	0.0605488	sema_domain,_immunoglobulin_domain_(Ig),_short_basic_domain,_secreted,_(semaphorin)_3F
ENSG00000001629	0.386337	0.100263	0.401999	0.012344	ankyrin_repeat_and_IBR_domain_containing_1
ENSG00000001631	-0.123756	0.421933	-0.321968	0.0335485	KRIT1,_ankyrin_repeat_containing
ENSG00000002016	0.00655891	0.676822	-0.332614	0.0156943	RAD52_homolog_(S._cerevisiae)
ENSG00000002330	0.11831	0.514613	-1.17662	0.0141559	BCL2-associated_agonist_of_cell_death
ENSG00000002549	1.26858	0.00187051	2.55255	2.10445e-05	leucine_aminopeptidase_3
ENSG00000002746	-0.0817102	0.59089	-0.410179	0.0311153	HECT,_C2_and_WW_domain_containing_E3_ubiquitin_protein_ligase_1
ENSG00000002822	0.0197027	0.656055	0.19409	0.121543	MAD1_mitotic_arrest_deficient-like_1_(yeast)
ENSG00000002834	0.0841781	0.483766	-0.0914554	0.146091	LIM_and_SH3_protein_1
ENSG00000002919	0.175606	0.344504	0.546744	0.000986608	sorting_nexin_11
ENSG00000003056	0.114058	0.417886	0.625507	0.000216144	mannose-6-phosphate_receptor_(cation_dependent)
ENSG00000003096	-0.630058	0.310044	-1.03277	0.0253125	kelch-like_13_(Drosophila)
ENSG00000003249	-0.115915	0.516851	-0.511086	0.0169719	dysbindin_(dystrobrevin_binding_protein_1)_domain_containing_1
ENSG00000003393	-0.0464785	0.574197	-0.0817043	0.1612	amyotrophic_lateral_sclerosis_2_(juvenile)
ENSG00000003400	0.0372027	0.658492	-0.118105	0.257762	caspase_10,_apoptosis-related_cysteine_peptidase
ENSG00000003402	0.385129	0.0892677	0.392709	0.0151761	CASP8_and_FADD-like_apoptosis_regulator
ENSG00000003436	-0.262724	0.202595	-0.534159	0.0019518	tissue_factor_pathway_inhibitor_(lipoprotein-associated_coagulation_inhibitor)
ENSG00000003509	-0.28583	0.181463	-0.133928	0.102041	chromosome_2_open_reading_frame_56
ENSG00000003756	-0.164637	0.370229	-0.483426	0.000941846	RNA_binding_motif_protein_5
ENSG00000003987	-0.0888565	0.625847	0.0614403	0.277011	myotubularin_related_protein_7
ENSG00000004059	-0.282319	0.151488	-0.422193	0.0121898	ADP-ribosylation_factor_5
ENSG00000004139	0.422617	0.160407	-0.213281	0.130034	sterile_alpha_and_TIR_motif_containing_1
ENSG00000004142	-0.0693372	0.51894	0.047585	0.225093	polymerase_(DNA-directed),_delta_interacting_protein_2
ENSG00000004399	-0.214352	0.184201	-0.378661	0.0128813	plexin_D1
ENSG00000004455	0.0402564	0.612016	0.407596	0.00224803	adenylate_kinase_2
ENSG00000004478	0.181425	0.403795	0.776378	0.000362322	FK506_binding_protein_4,_59kDa
ENSG00000004487	-0.128765	0.38842	0.0452213	0.246968	lysine_(K)-specific_demethylase_1A
ENSG00000004534	-0.0947572	0.478681	-0.175118	0.0615449	RNA_binding_motif_protein_6
ENSG00000004660	-0.0549901	0.612813	0.704282	0.0192482	calcium/calmodulin-dependent_protein_kinase_kinase_1,_alpha
ENSG00000004700	0.0433567	0.603404	0.311994	0.0258224	RecQ_protein-like_(DNA_helicase_Q1-like)
ENSG00000004766	-0.138977	0.414588	0.0464554	0.280501	coiled-coil_domain_containing_132
ENSG00000004776	-0.227411	0.341604	-0.467493	0.013576	heat_shock_protein,_alpha-crystallin-related,_B6
ENSG00000004777	-0.29775	0.335636	0.794117	0.00387355	Rho_GTPase_activating_protein_33
ENSG00000004779	-0.0506877	0.589249	0.202966	0.0776228	NADH_dehydrogenase_(ubiquinone)_1,_alpha/beta_subcomplex,_1,_8kDa
ENSG00000004838	-0.831948	0.203007	-0.0583664	0.307133	zinc_finger,_MYND-type_containing_10
ENSG00000004864	0.536981	0.0487932	1.31771	0.000122177	solute_carrier_family_25,_member_13_(citrin)
ENSG00000004866	0.106338	0.477797	-0.194887	0.0784879	suppression_of_tumorigenicity_7
ENSG00000004897	0.0487482	0.596924	0.354645	0.0210527	cell_division_cycle_27_homolog_(S._cerevisiae)
ENSG00000004961	0.0707407	0.555148	0.426322	0.00152279	holocytochrome_c_synthase
ENSG00000004975	-0.211515	0.270481	0.0146751	0.321931	dishevelled,_dsh_homolog_2_(Drosophila)
ENSG00000005007	-0.00730201	0.668566	0.0234057	0.313331	UPF1_regulator_of_nonsense_transcripts_homolog_(yeast)
ENSG00000005020	-0.0102397	0.668075	-0.343811	0.0228538	src_kinase_associated_phosphoprotein_2
ENSG00000005022	-0.164995	0.286586	0.284986	0.0329568	solute_carrier_family_25_(mitochondrial_carrier;_adenine_nucleotide_translocator),_member_5
ENSG00000005059	0.222737	0.322814	0.580327	0.00311812	coiled-coil_domain_containing_109B
ENSG00000005073	-0.446028	0.119904	-0.74552	0.000491948	homeobox_A11
ENSG00000005075	-0.0770871	0.575581	0.319331	0.118701	polymerase_(RNA)_II_(DNA_directed)_polypeptide_J,_13.3kDa
ENSG00000005100	0.204849	0.263806	0.207936	0.0349243	DEAH_(Asp-Glu-Ala-His)_box_polypeptide_33
ENSG00000005156	0.328806	0.188383	0.411342	0.00217562	ligase_III,_DNA,_ATP-dependent
ENSG00000005175	0.110177	0.455274	0.226937	0.129513	RNA_polymerase_II_associated_protein_3
ENSG00000005189	-0.246177	0.313964	0.479298	0.0158769	Putative_RNA_exonuclease_NEF-sp
ENSG00000005194	0.0456971	0.593087	0.36622	0.00396667	cytokine_induced_apoptosis_inhibitor_1
ENSG00000005206	-0.0941511	0.523479	-0.347418	0.0913494	Signal_peptide_peptidase-like_2B
ENSG00000005238	0.0738436	0.538003	-0.0239886	0.293564	KIAA1539
ENSG00000005243	-0.0355838	0.604256	-0.32838	0.0207548	coatomer_protein_complex,_subunit_zeta_2
ENSG00000005249	-0.0608637	0.612921	0.17877	0.116535	protein_kinase,_cAMP-dependent,_regulatory,_type_II,_beta
ENSG00000005302	-0.0150752	0.658546	0.0737503	0.207857	male-specific_lethal_3_homolog_(Drosophila)
ENSG00000005339	-0.0483276	0.605759	-0.341725	0.00967414	CREB_binding_protein
ENSG00000005379	-0.344052	0.258869	-0.531463	0.00736448	benzodiazapine_receptor_(peripheral)_associated_protein_1
ENSG00000005436	0.0844802	0.555878	-0.219427	0.0649946	chromosome_2_open_reading_frame_3
ENSG00000005448	-0.0536535	0.620922	0.335536	0.0155323	WD_repeat_domain_54
ENSG00000005469	-0.294999	0.18439	-0.317945	0.0491149	carnitine_O-octanoyltransferase
ENSG00000005471	0.197338	0.564917	-0.0137575	0.329385	ATP-binding_cassette,_sub-family_B_(MDR/TAP),_member_4
ENSG00000005483	-0.189942	0.332262	-0.431673	0.00498066	myeloid/lymphoid_or_mixed-lineage_leukemia_5_(trithorax_homolog,_Drosophila)
ENSG00000005486	-0.165997	0.342986	-0.415905	0.0117985	rhomboid_domain_containing_2
ENSG00000005700	0.142329	0.407244	0.0253316	0.30528	inhibitor_of_Bruton_agammaglobulinemia_tyrosine_kinase
ENSG00000005801	0.224042	0.27912	0.166817	0.145526	zinc_finger_protein_195
ENSG00000005810	0.442474	0.0695317	0.319967	0.0382193	MYC_binding_protein_2
ENSG00000005812	-0.332014	0.189254	-0.295593	0.0128417	F-box_and_leucine-rich_repeat_protein_3
ENSG00000005882	-0.545351	0.0839383	-0.621744	0.00634327	pyruvate_dehydrogenase_kinase,_isozyme_2
ENSG00000005884	0.18354	0.381541	0.800287	0.00129032	integrin,_alpha_3_(antigen_CD49C,_alpha_3_subunit_of_VLA-3_receptor)
ENSG00000005889	-0.330889	0.178357	-0.271799	0.0436118	zinc_finger_protein,_X-linked
ENSG00000005893	-0.0279203	0.634538	0.11396	0.124831	lysosomal-associated_membrane_protein_2
ENSG00000005955	-0.0918058	0.483339	-0.0341412	0.263237	gametogenetin_binding_protein_2
ENSG00000006007	-0.184436	0.234064	-0.199432	0.0203325	glycerophosphodiester_phosphodiesterase_1
ENSG00000006015	-0.026871	0.647343	-0.168736	0.236174	chromosome_19_open_reading_frame_60
ENSG00000006016	0.151591	0.479372	1.33892	0.0158666	cytokine_receptor-like_factor_1
ENSG00000006025	-0.30948	0.258869	-0.472478	0.0195552	oxysterol_binding_protein-like_7
ENSG00000006042	-0.262579	0.192705	-0.334226	0.00893545	transmembrane_protein_98
ENSG00000006062	0.0508452	0.605507	0.0239409	0.288408	mitogen-activated_protein_kinase_kinase_kinase_14
ENSG00000006114	0.0160967	0.655679	0.0343254	0.252698	synergin,_gamma
ENSG00000006118	0.150563	0.39208	0.756426	0.00183139	transmembrane_protein_132A
ENSG00000006125	-0.0549782	0.546415	-0.0269901	0.275158	adaptor-related_protein_complex_2,_beta_1_subunit
ENSG00000006194	0.100339	0.500251	-0.0712822	0.194066	zinc_finger_protein_263
ENSG00000006282	-0.19065	0.288865	-0.40438	0.012228	spermatogenesis_associated_20
ENSG00000006283	-0.322439	0.511626	0.460869	0.198961	calcium_channel,_voltage-dependent,_T_type,_alpha_1G_subunit
ENSG00000006327	0.112605	0.512051	0.669735	0.00881422	tumor_necrosis_factor_receptor_superfamily,_member_12A
ENSG00000006432	0.130223	0.546847	0.540815	0.0100853	mitogen-activated_protein_kinase_kinase_kinase_9
ENSG00000006451	0.087449	0.484658	0.0696987	0.187043	v-ral_simian_leukemia_viral_oncogene_homolog_A_(ras_related)
ENSG00000006453	0.0702173	0.568521	-0.30051	0.0442553	Brain-specific_angiogenesis_inhibitor_1-associated_protein_2-like_protein_1
ENSG00000006459	0.0169161	0.672646	-0.655257	0.00117318	jumonji_C_domain_containing_histone_demethylase_1_homolog_D_(S._cerevisiae)
ENSG00000006468	0.202301	0.324987	0.572677	0.00677199	ets_variant_1
ENSG00000006530	0.0232657	0.649168	0.0120037	0.314338	acylglycerol_kinase
ENSG00000006534	-0.236524	0.198612	-0.623886	0.00570832	aldehyde_dehydrogenase_3_family,_member_B1
ENSG00000006576	0.104677	0.481442	0.227167	0.0364425	putative_homeodomain_transcription_factor_2
ENSG00000006607	0.279085	0.314607	-0.22736	0.0189539	FERM,_RhoGEF_and_pleckstrin_domain_protein_2
ENSG00000006625	0.128492	0.475177	0.844956	0.000467634	gamma-glutamylcyclotransferase
ENSG00000006634	-0.270736	0.261195	0.743604	0.00120041	DBF4_homolog_(S._cerevisiae)
ENSG00000006638	-0.0969709	0.567886	-0.0368251	0.307914	thromboxane_A2_receptor
ENSG00000006652	0.0873558	0.505745	-0.0229856	0.289137	interferon-related_developmental_regulator_1
ENSG00000006695	0.211037	0.335636	0.313535	0.0104151	COX10_homolog,_cytochrome_c_oxidase_assembly_protein,_heme_A:_farnesyltransferase_(yeast)
ENSG00000006704	-0.195373	0.425764	-0.33817	0.0137848	GTF2I_repeat_domain_containing_1
ENSG00000006712	-0.211275	0.246636	0.00511227	0.331469	Paf1,_RNA_polymerase_II_associated_factor,_homolog_(S._cerevisiae)
ENSG00000006715	-0.0991678	0.512276	-0.0990033	0.146293	vacuolar_protein_sorting_41_homolog_(S._cerevisiae)
ENSG00000006740	-0.227418	0.477797	0.569002	0.0544789	Rho_GTPase_activating_protein_44
ENSG00000006744	0.149456	0.329254	0.55749	0.000202674	elaC_homolog_2_(E._coli)
ENSG00000006747	0.185019	0.483577	1.1849	0.0211762	scinderin
ENSG00000006756	-0.0858029	0.518642	-0.628768	0.00188854	arylsulfatase_D
ENSG00000006757	-0.209487	0.318591	-0.310799	0.0166971	patatin-like_phospholipase_domain_containing_4
ENSG00000006831	-0.0456802	0.578523	0.056863	0.19734	adiponectin_receptor_2
ENSG00000006837	-0.596998	0.147347	0.0532766	0.282783	cyclin-dependent_kinase-like_3
ENSG00000007047	-0.124851	0.472787	-0.209998	0.0856203	MAP/microtubule_affinity-regulating_kinase_4
ENSG00000007080	-0.0659746	0.589249	-0.329412	0.112249	coiled-coil_domain_containing_124
ENSG00000007168	-0.0645366	0.530555	-0.278398	0.0111961	platelet-activating_factor_acetylhydrolase_1b,_regulatory_subunit_1_(45kDa)
ENSG00000007202	0.0723117	0.509489	0.0513216	0.201933	KIAA0100
ENSG00000007237	-0.174221	0.523941	-1.4012	0.000187464	growth_arrest-specific_7
ENSG00000007255	-0.301775	0.318701	-0.476614	0.0919947	trafficking_protein_particle_complex_6A
ENSG00000007341	0.0609346	0.58692	-0.45238	0.00548839	suppression_of_tumorigenicity_7_like
ENSG00000007376	-0.0548111	0.607142	0.0565264	0.286378	RNA_pseudouridylate_synthase_domain_containing_1
ENSG00000007384	-0.226652	0.248876	-0.461539	0.0198702	rhomboid_5_homolog_1_(Drosophila)
ENSG00000007392	-0.262365	0.184201	-0.323622	0.00438675	LUC7-like_(S._cerevisiae)
ENSG00000007402	-0.874556	0.125036	-1.52419	0.0133745	calcium_channel,_voltage-dependent,_alpha_2/delta_subunit_2
ENSG00000007520	0.049832	0.586161	0.0124596	0.3258	chromosome_16_open_reading_frame_42
ENSG00000007541	-0.0699878	0.574197	-0.026862	0.315343	phosphatidylinositol_glycan_anchor_biosynthesis,_class_Q
ENSG00000007545	0.00935746	0.670559	-0.288417	0.0182572	Crm,_cramped-like_(Drosophila)
ENSG00000007866	0.022467	0.645729	-0.287044	0.0320952	TEA_domain_family_member_3
ENSG00000007923	0.186574	0.307971	0.390782	0.00175641	DnaJ_(Hsp40)_homolog,_subfamily_C,_member_11
ENSG00000007944	-0.154103	0.593087	-0.905683	0.000161734	myosin_regulatory_light_chain_interacting_protein
ENSG00000007968	-0.182459	0.482462	1.98943	0.000157766	E2F_transcription_factor_2
ENSG00000008018	-0.0656666	0.534885	0.14425	0.070805	proteasome_(prosome,_macropain)_subunit,_beta_type,_1
ENSG00000008083	-0.137876	0.509763	-0.895366	0.000143531	jumonji,_AT_rich_interactive_domain_2
ENSG00000008086	0.554958	0.25877	0.149436	0.161523	cyclin-dependent_kinase-like_5
ENSG00000008118	-0.559814	0.194906	-1.03235	0.000600901	calcium/calmodulin-dependent_protein_kinase_IG
ENSG00000008128	-0.119574	0.465755	-0.210017	0.0388235	cyclin-dependent_kinase_11A
ENSG00000008130	0.0876164	0.480806	0.26626	0.0248572	NAD_kinase
ENSG00000008256	-0.119356	0.464636	-0.650089	0.000425713	cytohesin_3
ENSG00000008282	-0.0492029	0.574197	0.173838	0.0783729	synaptophysin-like_1
ENSG00000008283	0.158411	0.454193	0.421411	0.00258625	cytochrome_b-561
ENSG00000008294	0.18256	0.282346	0.0326706	0.274764	sperm_associated_antigen_9
ENSG00000008300	0.166827	0.457552	0.033151	0.306037	cadherin,_EGF_LAG_seven-pass_G-type_receptor_3_(flamingo_homolog,_Drosophila)
ENSG00000008311	-0.0968854	0.525453	-0.511567	0.0208562	aminoadipate-semialdehyde_synthase
ENSG00000008324	0.0815947	0.578719	0.707006	0.00116403	synovial_sarcoma_translocation_gene_on_chromosome_18-like_2
ENSG00000008382	0.0274079	0.647879	0.244887	0.0579019	MPN_domain_containing
ENSG00000008394	-0.108134	0.466319	0.460172	0.0117617	microsomal_glutathione_S-transferase_1
ENSG00000008405	0.278645	0.205006	0.573308	0.004103	cryptochrome_1_(photolyase-like)
ENSG00000008441	-0.116118	0.382311	-0.58025	0.00145889	nuclear_factor_I/X_(CCAAT-binding_transcription_factor)
ENSG00000008513	0.511897	0.0243432	0.39251	0.00896597	ST3_beta-galactoside_alpha-2,3-sialyltransferase_1
ENSG00000008516	-0.0863757	0.607534	-0.338713	0.139588	matrix_metallopeptidase_25
ENSG00000008517	0.726789	0.122816	1.66913	0.000112266	interleukin_32
ENSG00000008710	0.118029	0.538123	-0.247276	0.182582	polycystic_kidney_disease_1_(autosomal_dominant)
ENSG00000008735	0.395054	0.42003	1.39545	0.000658128	mitogen-activated_protein_kinase_8_interacting_protein_2
ENSG00000008838	-0.00238184	0.679041	0.314938	0.0083044	mediator_complex_subunit_24
ENSG00000008853	-0.0315856	0.634252	0.0957769	0.199892	Rho-related_BTB_domain_containing_2
ENSG00000008869	0.0186228	0.653745	-0.138001	0.107642	HEAT_repeat_containing_5B
ENSG00000008952	-0.0722736	0.512548	-0.129488	0.148395	SEC62_homolog_(S._cerevisiae)
ENSG00000008988	-0.204091	0.219788	-0.445034	0.000912815	ribosomal_protein_S20
ENSG00000009307	-0.0530808	0.566763	-0.206977	0.05145	cold_shock_domain_containing_E1,_RNA-binding
ENSG00000009335	0.184027	0.220746	0.159099	0.0417709	ubiquitin_protein_ligase_E3C
ENSG00000009413	-0.130194	0.543888	-0.89029	0.00403106	REV3-like,_catalytic_subunit_of_DNA_polymerase_zeta_(yeast)
ENSG00000009724	-0.267051	0.498983	-0.395618	0.0728365	mannan-binding_lectin_serine_peptidase_2
ENSG00000009780	0.398335	0.196328	0.322662	0.0353957	family_with_sequence_similarity_76,_member_A
ENSG00000009790	0.222184	0.557314	0.207473	0.230003	TRAF3_interacting_protein_3
ENSG00000009830	0.142166	0.398071	0.126109	0.0759269	protein-O-mannosyltransferase_2
ENSG00000009844	0.0522556	0.574499	0.433956	0.00981088	Vps20-associated_1_homolog_(S._cerevisiae)
ENSG00000009954	-0.0567377	0.5813	0.0839671	0.152222	bromodomain_adjacent_to_zinc_finger_domain,_1B
ENSG00000010017	-0.0747233	0.524233	-0.100375	0.138147	RAN_binding_protein_9
ENSG00000010030	2.56756	0.000226872	3.84842	8.41316e-05	ets_variant_7
ENSG00000010072	-0.0162509	0.662801	0.225907	0.0622725	chromosome_1_open_reading_frame_124
ENSG00000010165	-0.0929932	0.498983	0.352477	0.0103812	methyltransferase_like_13
ENSG00000010219	-0.312307	0.201324	-0.36071	0.00767976	dual-specificity_tyrosine-(Y)-phosphorylation_regulated_kinase_4
ENSG00000010244	-0.0166339	0.651424	0.18299	0.0488767	zinc_finger_protein_207
ENSG00000010256	-0.100124	0.473857	0.100587	0.175446	ubiquinol-cytochrome_c_reductase_core_protein_I
ENSG00000010270	-0.00964058	0.66585	0.272015	0.0419599	STARD3_N-terminal_like
ENSG00000010278	-0.124896	0.435734	-0.213271	0.0370389	CD9_molecule
ENSG00000010292	-0.326297	0.139458	0.69783	0.000605841	non-SMC_condensin_I_complex,_subunit_D2
ENSG00000010295	-0.21719	0.23647	-0.415671	0.0456453	intermediate_filament_family_orphan_1
ENSG00000010310	-0.54511	0.228926	-0.959795	0.0240199	gastric_inhibitory_polypeptide_receptor
ENSG00000010318	-0.223955	0.41625	0.242973	0.0855978	PHD_finger_protein_7
ENSG00000010322	-0.301049	0.151488	-0.767731	0.000708381	nischarin
ENSG00000010361	-0.488268	0.0506102	-0.310052	0.0428228	fuzzy_homolog_(Drosophila)
ENSG00000010404	-0.172476	0.368554	-0.439316	0.00231805	iduronate_2-sulfatase
ENSG00000010438	-0.170977	0.530798	0.253699	0.10612	protease,_serine,_3
ENSG00000010539	0.0797944	0.565565	0.104481	0.195238	zinc_finger_protein_200
ENSG00000010610	-0.129793	0.591243	-0.525486	0.0950153	CD4_molecule
ENSG00000010626	-0.360515	0.207547	-0.362343	0.0360238	leucine_rich_repeat_containing_23
ENSG00000010704	-0.120673	0.409924	0.18456	0.0890395	hemochromatosis
ENSG00000010803	0.0349676	0.623621	0.209637	0.0405211	sex_comb_on_midleg_homolog_1_(Drosophila)
ENSG00000010810	0.0149244	0.665475	-0.424727	0.00820888	FYN_oncogene_related_to_SRC,_FGR,_YES
ENSG00000010818	0.304619	0.226803	0.196553	0.05202	human_immunodeficiency_virus_type_I_enhancer_binding_protein_2
ENSG00000011007	0.118996	0.411143	0.311057	0.00894883	transcription_elongation_factor_B_(SIII),_polypeptide_3_(110kDa,_elongin_A)
ENSG00000011009	-0.067564	0.589567	0.154611	0.154334	lysophospholipase_II
ENSG00000011021	0.183189	0.333908	-0.099532	0.175923	chloride_channel_6
ENSG00000011028	-0.0284657	0.630111	-0.414098	0.0104217	mannose_receptor,_C_type_2
ENSG00000011105	-0.23899	0.160504	-0.792512	0.000891851	tetraspanin_9
ENSG00000011114	0.03709	0.622545	-0.374965	0.00390862	BTB_(POZ)_domain_containing_7
ENSG00000011132	-0.00230313	0.67971	-0.0205847	0.321369	amyloid_beta_(A4)_precursor_protein-binding,_family_A,_member_3
ENSG00000011143	-0.374111	0.135974	0.0438752	0.247779	Meckel_syndrome,_type_1
ENSG00000011198	0.0877129	0.543647	0.522296	0.00109909	abhydrolase_domain_containing_5
ENSG00000011201	0.31472	0.419373	0.198667	0.0838193	Kallmann_syndrome_1_sequence
ENSG00000011243	-0.096523	0.457563	-0.101248	0.141396	A_kinase_(PRKA)_anchor_protein_8-like
ENSG00000011258	-0.15597	0.467323	-0.481994	0.00129978	mbt_domain_containing_1
ENSG00000011260	0.20901	0.237268	0.783771	0.000125101	UTP18,_small_subunit_(SSU)_processome_component,_homolog_(yeast)
ENSG00000011275	-0.00378041	0.67501	-0.135491	0.086715	ring_finger_protein_216
ENSG00000011295	-0.0280478	0.632362	-0.153064	0.0773184	tetratricopeptide_repeat_domain_19
ENSG00000011304	0.0334163	0.609142	0.326714	0.0115584	polypyrimidine_tract_binding_protein_1
ENSG00000011332	0.113695	0.574641	0.797037	0.00605401	D4,_zinc_and_double_PHD_fingers_family_1
ENSG00000011376	0.171891	0.296588	0.59946	0.000324999	leucyl-tRNA_synthetase_2,_mitochondrial
ENSG00000011405	0.293455	0.220321	0.034149	0.300355	phosphoinositide-3-kinase,_class_2,_alpha_polypeptide
ENSG00000011422	0.521763	0.104928	0.762958	0.000387272	plasminogen_activator,_urokinase_receptor
ENSG00000011426	-0.0505721	0.618735	1.73916	0.000335062	anillin,_actin_binding_protein
ENSG00000011451	-0.0287986	0.625309	-0.310659	0.0747075	widely_interspaced_zinc_finger_motifs
ENSG00000011454	-0.127673	0.413865	-0.229072	0.0305912	RAB_GTPase_activating_protein_1
ENSG00000011465	-0.357938	0.286308	-0.79309	0.00194503	decorin
ENSG00000011478	0.0783841	0.544989	-0.245988	0.073992	glutaminyl-peptide_cyclotransferase-like
ENSG00000011485	-0.00968008	0.666531	0.346462	0.0186291	protein_phosphatase_5,_catalytic_subunit
ENSG00000011523	-0.443991	0.137776	-0.71702	0.000144294	centrosomal_protein_68kDa
ENSG00000011566	0.0965878	0.532011	-0.2789	0.0651288	mitogen-activated_protein_kinase_kinase_kinase_kinase_3
ENSG00000011638	-0.202857	0.2709	-0.00621602	0.328409	transmembrane_protein_159
ENSG00000012048	-0.000680861	0.682123	1.34413	0.000363015	breast_cancer_1,_early_onset
ENSG00000012061	-0.115778	0.457552	-0.145738	0.102295	excision_repair_cross-complementing_rodent_repair_deficiency,_complementation_group_1_(includes_overlapping_antisense_sequence)
ENSG00000012171	-0.270998	0.149705	-0.953853	0.00135075	sema_domain,_immunoglobulin_domain_(Ig),_short_basic_domain,_secreted,_(semaphorin)_3B
ENSG00000012174	0.17154	0.320396	0.0205729	0.298777	membrane-bound_transcription_factor_peptidase,_site_2
ENSG00000012211	0.170943	0.501463	0.236821	0.0463932	prickle_homolog_3_(Drosophila)
ENSG00000012232	-0.0274005	0.631918	-0.3357	0.00475656	exostoses_(multiple)-like_3
ENSG00000012660	0.00412135	0.67591	-0.245009	0.0299233	ELOVL_fatty_acid_elongase_5
ENSG00000012817	-0.158266	0.347808	-0.215838	0.0501446	lysine_(K)-specific_demethylase_5D
ENSG00000012822	-0.453081	0.0644277	-0.678833	0.000821137	calcium_binding_and_coiled-coil_domain_1
ENSG00000012963	-0.136433	0.417883	0.284448	0.0258889	ubiquitin_protein_ligase_E3_component_n-recognin_7_(putative)
ENSG00000012983	0.12404	0.421752	-0.220235	0.0573641	mitogen-activated_protein_kinase_kinase_kinase_kinase_5
ENSG00000013016	-0.35258	0.100366	-0.469613	0.00898192	EH-domain_containing_3
ENSG00000013275	0.0720518	0.554497	0.345051	0.00720092	proteasome_(prosome,_macropain)_26S_subunit,_ATPase,_4
ENSG00000013288	-0.0586913	0.567886	-0.361173	0.0152231	mannosidase,_alpha,_class_2B,_member_2
ENSG00000013293	-0.223258	0.547243	-1.66949	0.000482571	solute_carrier_family_7_(orphan_transporter),_member_14
ENSG00000013297	-0.570413	0.121337	-0.969376	0.00141592	claudin_11
ENSG00000013306	-0.0303366	0.633958	0.13536	0.154017	solute_carrier_family_25,_member_39
ENSG00000013364	-0.00419791	0.67501	0.343964	0.0369276	major_vault_protein
ENSG00000013374	0.151721	0.338681	0.0279482	0.303637	negative_regulator_of_ubiquitin-like_proteins_1
ENSG00000013375	0.118568	0.458384	0.0460463	0.264169	phosphoglucomutase_3
ENSG00000013392	-0.187825	0.392283	-0.515315	0.00311821	RWD_domain_containing_2A
ENSG00000013441	-0.533049	0.0275371	-1.01789	0.000425631	CDC-like_kinase_1
ENSG00000013503	0.182885	0.338724	0.0738193	0.20267	polymerase_(RNA)_III_(DNA_directed)_polypeptide_B
ENSG00000013523	-0.074454	0.551846	-0.218567	0.0455705	angel_homolog_1_(Drosophila)
ENSG00000013561	-0.0415161	0.593407	-0.0417859	0.24929	ring_finger_protein_14
ENSG00000013563	0.00716113	0.674044	-0.292653	0.0528177	deoxyribonuclease_I-like_1
ENSG00000013573	0.0842661	0.530127	0.913563	0.000431138	DEAD/H_(Asp-Glu-Ala-Asp/His)_box_polypeptide_11
ENSG00000013583	-0.173287	0.341816	-0.288441	0.0120034	heme_binding_protein_1
ENSG00000013588	0.098289	0.567548	-0.194087	0.106139	G_protein-coupled_receptor,_family_C,_group_5,_member_A
ENSG00000013619	0.0722435	0.568594	-0.487268	0.0164572	mastermind-like_domain_containing_1
ENSG00000013810	-0.178624	0.352838	1.69061	2.74555e-05	transforming,_acidic_coiled-coil_containing_protein_3
ENSG00000014123	-0.124207	0.455272	-0.426966	0.00982211	KIAA0776
ENSG00000014138	0.225955	0.272956	1.71777	1.28685e-05	polymerase_(DNA_directed),_alpha_2_(70kD_subunit)
ENSG00000014164	0.0102393	0.668866	-0.186295	0.18324	zinc_finger_CCCH-type_containing_3
ENSG00000014216	-0.0371142	0.612254	-0.114072	0.187715	calpain_1,_(mu/I)_large_subunit
ENSG00000014641	-0.202118	0.206033	0.223104	0.0304917	malate_dehydrogenase_1,_NAD_(soluble)
ENSG00000014824	-0.0801486	0.501463	-0.0978759	0.178189	solute_carrier_family_30_(zinc_transporter),_member_9
ENSG00000014914	-0.0910321	0.498985	-0.0346516	0.282565	myotubularin_related_protein_11
ENSG00000014919	-0.180297	0.361708	-0.293248	0.00835508	COX15_homolog,_cytochrome_c_oxidase_assembly_protein_(yeast)
ENSG00000015153	-0.0588221	0.587873	0.0845543	0.230925	YY1_associated_factor_2
ENSG00000015171	-0.119897	0.453404	-0.44134	0.00166102	zinc_finger,_MYND-type_containing_11
ENSG00000015475	0.224722	0.227114	0.405722	0.00254206	BH3_interacting_domain_death_agonist
ENSG00000015479	-0.138708	0.368554	0.0210591	0.308347	matrin_3
ENSG00000015532	-0.0184789	0.660812	-0.159393	0.165231	xylosyltransferase_II
ENSG00000015676	-0.0264385	0.627572	0.205179	0.0419599	NudC_domain_containing_3
ENSG00000016082	-0.132768	0.577903	-0.595488	0.00547164	ISL_LIM_homeobox_1
ENSG00000016391	-0.343079	0.453404	-0.271868	0.113413	choline_dehydrogenase
ENSG00000016864	-0.16961	0.271077	-0.476822	0.00101518	glycosyltransferase_8_domain_containing_1
ENSG00000017260	0.0485043	0.581178	0.0122147	0.315289	ATPase,_Ca++_transporting,_type_2C,_member_1
ENSG00000017483	0.113836	0.57193	1.118	0.000219768	solute_carrier_family_38,_member_5
ENSG00000017797	-0.0987593	0.453053	-0.117277	0.0771323	ralA_binding_protein_1
ENSG00000018189	-0.103536	0.52044	-0.497021	0.00689029	RUN_and_FYVE_domain_containing_3
ENSG00000018408	0.101641	0.533868	-0.375522	0.00554861	WW_domain_containing_transcription_regulator_1
ENSG00000018510	-0.0275374	0.633912	0.188401	0.136129	alkylglycerone_phosphate_synthase
ENSG00000018610	-0.000570635	0.682452	0.0768317	0.213655	chromosome_X_open_reading_frame_56
ENSG00000018699	0.409248	0.116565	0.452313	0.00390269	tetratricopeptide_repeat_domain_27
ENSG00000018869	-0.0697655	0.631202	0.00703107	0.331702	zinc_finger_protein_582
ENSG00000019144	-0.191197	0.232054	-0.444962	0.0107202	pleckstrin_homology-like_domain,_family_B,_member_1
ENSG00000019485	0.112357	0.605759	0.231826	0.141402	PR_domain_containing_11
ENSG00000019549	-0.258915	0.226417	-0.794226	0.00265615	snail_homolog_2_(Drosophila)
ENSG00000019991	-0.0539604	0.641167	-0.882916	0.0140502	hepatocyte_growth_factor_(hepapoietin_A;_scatter_factor)
ENSG00000019995	-0.141398	0.3804	-0.0949324	0.163811	zinc_finger,_RAN-binding_domain_containing_1
ENSG00000020129	0.0425834	0.605759	-0.0945947	0.223714	neurochondrin
ENSG00000020181	-0.0960081	0.522741	-0.361945	0.0410771	G_protein-coupled_receptor_124
ENSG00000020256	-0.0824607	0.528935	-0.177067	0.0854062	zinc_finger_protein_64_homolog_(mouse)
ENSG00000020426	0.130585	0.442149	0.222688	0.0747455	menage_a_trois_homolog_1,_cyclin_H_assembly_factor_(Xenopus_laevis)
ENSG00000020577	0.183027	0.287816	-0.245385	0.0330487	sterile_alpha_motif_domain_containing_4A
ENSG00000020633	0.6422	0.188398	-0.0260604	0.317296	runt-related_transcription_factor_3
ENSG00000020922	0.0680422	0.585154	0.631992	0.00252276	MRE11_meiotic_recombination_11_homolog_A_(S._cerevisiae)
ENSG00000021355	-0.119291	0.467286	-0.0426293	0.278006	serpin_peptidase_inhibitor,_clade_B_(ovalbumin),_member_1
ENSG00000021574	-0.0829755	0.574257	-0.515664	0.00649527	spastin
ENSG00000021645	0.415508	0.330562	-0.767648	0.0426137	neurexin_3
ENSG00000021762	-0.157563	0.305687	-0.254502	0.107172	oxysterol_binding_protein-like_5
ENSG00000021776	0.0699641	0.558875	0.0349512	0.276514	aquarius_homolog_(mouse)
ENSG00000021826	-0.174526	0.383415	-0.0845487	0.227359	carbamoyl-phosphate_synthase_1,_mitochondrial
ENSG00000022267	-0.254392	0.210452	-0.886036	6.96079e-05	four_and_a_half_LIM_domains_1
ENSG00000022277	-0.0687191	0.529493	-0.145547	0.0886065	chromosome_20_open_reading_frame_43
ENSG00000022567	0.0013667	0.681314	0.377589	0.0186088	solute_carrier_family_45,_member_4
ENSG00000022840	-0.104017	0.45873	-0.0903642	0.120542	ring_finger_protein_10
ENSG00000022976	-0.11529	0.501463	-0.111253	0.160068	zinc_finger_protein_839
ENSG00000023041	-0.026579	0.630638	0.217373	0.0287593	zinc_finger,_DHHC-type_containing_6
ENSG00000023171	0.156647	0.383018	0.354085	0.0219574	GRAM_domain_containing_1B
ENSG00000023191	-0.0127572	0.662007	0.0177165	0.325037	ribonuclease/angiogenin_inhibitor_1
ENSG00000023228	0.00836098	0.666968	0.291159	0.0144082	NADH_dehydrogenase_(ubiquinone)_Fe-S_protein_1,_75kDa_(NADH-coenzyme_Q_reductase)
ENSG00000023287	-0.177464	0.414588	-0.570893	0.00643151	RB1-inducible_coiled-coil_1
ENSG00000023318	0.160061	0.323455	0.157275	0.0735615	endoplasmic_reticulum_protein_44
ENSG00000023330	0.151722	0.317206	0.455488	0.00379289	aminolevulinate,_delta-,_synthase_1
ENSG00000023445	1.10279	0.0289018	1.56193	0.000602357	baculoviral_IAP_repeat_containing_3
ENSG00000023516	0.068143	0.577413	0.0543603	0.250878	A_kinase_(PRKA)_anchor_protein_11
ENSG00000023572	0.201839	0.358618	0.551222	0.028412	glutaredoxin_2
ENSG00000023608	-0.141665	0.478728	0.364609	0.00890822	small_nuclear_RNA_activating_complex,_polypeptide_1,_43kDa
ENSG00000023697	-0.0202829	0.647679	0.0944035	0.178877	deoxyribose-phosphate_aldolase_(putative)
ENSG00000023734	0.0472225	0.582181	0.0241032	0.283708	serine/threonine_kinase_receptor_associated_protein
ENSG00000023839	0.194331	0.526714	0.646401	0.0229125	ATP-binding_cassette,_sub-family_C_(CFTR/MRP),_member_2
ENSG00000023892	-0.229463	0.40311	-0.0106401	0.323911	differentially_expressed_in_FDCP_6_homolog_(mouse)
ENSG00000023902	0.244901	0.206033	0.379565	0.0363227	pleckstrin_homology_domain_containing,_family_O_member_1
ENSG00000023909	0.0200469	0.649118	0.0976724	0.210817	glutamate-cysteine_ligase,_modifier_subunit
ENSG00000024048	-0.0691694	0.544146	-0.319662	0.0120402	ubiquitin_protein_ligase_E3_component_n-recognin_2
ENSG00000024422	-0.0267452	0.628351	-0.456916	0.0124476	EH-domain_containing_2
ENSG00000024526	-0.213188	0.403935	1.98104	0.000359105	DEP_domain_containing_1
ENSG00000024862	-0.386591	0.185794	-0.417153	0.00175906	coiled-coil_domain_containing_28A
ENSG00000025156	0.0481088	0.622606	0.298997	0.0661129	heat_shock_transcription_factor_2
ENSG00000025293	-0.0719547	0.521665	-0.0605386	0.187358	PHD_finger_protein_20
ENSG00000025423	0.289946	0.405411	0.170212	0.20374	hydroxysteroid_(17-beta)_dehydrogenase_6_homolog_(mouse)
ENSG00000025434	-0.476727	0.121337	-0.763212	0.00135416	nuclear_receptor_subfamily_1,_group_H,_member_3
ENSG00000025708	1.67726	0.00428675	3.07592	3.70112e-06	thymidine_phosphorylase
ENSG00000025770	0.0125566	0.663735	1.01084	0.000447927	non-SMC_condensin_II_complex,_subunit_H2
ENSG00000025772	-0.0209212	0.64771	0.440818	0.00264743	translocase_of_outer_mitochondrial_membrane_34
ENSG00000025796	-0.0530778	0.579048	-0.406938	0.00760805	SEC63_homolog_(S._cerevisiae)
ENSG00000025800	0.00680915	0.668905	-0.129519	0.0868698	karyopherin_alpha_6_(importin_alpha_7)
ENSG00000026025	-0.0481798	0.600027	0.138547	0.125938	vimentin
ENSG00000026036	-0.0165812	0.654307	0.387696	0.0395164	no_fct
ENSG00000026103	0.118902	0.415311	0.0579921	0.269389	Fas_(TNF_receptor_superfamily,_member_6)
ENSG00000026297	0.0154288	0.665522	-0.912608	0.000383311	ribonuclease_T2
ENSG00000026508	-0.100378	0.463205	-0.121015	0.0998182	CD44_molecule_(Indian_blood_group)
ENSG00000026652	0.0425706	0.644547	-0.244625	0.0216943	1-acylglycerol-3-phosphate_O-acyltransferase_4_(lysophosphatidic_acid_acyltransferase,_delta)
ENSG00000026950	0.517732	0.0494595	0.666359	0.0024291	butyrophilin,_subfamily_3,_member_A1
ENSG00000027001	0.0472576	0.612492	0.0747273	0.222745	mitochondrial_intermediate_peptidase
ENSG00000027075	-0.885322	0.198381	0.104921	0.274255	protein_kinase_C,_eta
ENSG00000027697	0.0259694	0.638753	-0.120867	0.116023	interferon_gamma_receptor_1
ENSG00000027847	0.0677774	0.579803	0.0437172	0.285421	xylosylprotein_beta_1,4-galactosyltransferase,_polypeptide_7_(galactosyltransferase_I)
ENSG00000028116	0.231495	0.258036	0.492266	0.0123659	vaccinia_related_kinase_2
ENSG00000028137	0.752079	0.115113	2.14763	3.2713e-05	tumor_necrosis_factor_receptor_superfamily,_member_1B
ENSG00000028203	0.0104826	0.66585	-0.259641	0.025875	vezatin,_adherens_junctions_transmembrane_protein
ENSG00000028277	0.218849	0.304611	-0.540648	0.00985127	POU_class_2_homeobox_2
ENSG00000028310	0.0359425	0.611116	0.109028	0.150214	bromodomain_containing_9
ENSG00000028528	-0.185505	0.263429	-0.0820143	0.133264	sorting_nexin_1
ENSG00000028839	0.00944149	0.668326	0.115163	0.171574	TBP-like_1
ENSG00000029153	0.324586	0.228467	0.684896	0.000994705	aryl_hydrocarbon_receptor_nuclear_translocator-like_2
ENSG00000029363	-0.115133	0.423436	-0.0849949	0.22166	BCL2-associated_transcription_factor_1
ENSG00000029364	0.0214714	0.640526	-0.2456	0.0145637	solute_carrier_family_39_(zinc_transporter),_member_9
ENSG00000029534	-0.129223	0.399279	-0.702232	0.00485336	ankyrin_1,_erythrocytic
ENSG00000029639	0.111364	0.519457	0.535092	0.00735218	transcription_factor_B1,_mitochondrial
ENSG00000029725	-0.0156376	0.654799	-0.0417599	0.258862	rabaptin,_RAB_GTPase_binding_effector_protein_1
ENSG00000029993	-0.253932	0.271923	0.0107043	0.325161	high_mobility_group_box_3
ENSG00000030066	0.253387	0.175594	0.58156	0.00145131	nucleoporin_160kDa
ENSG00000030110	0.118574	0.489492	0.442067	0.0123662	BCL2-antagonist/killer_1
ENSG00000030419	0.290643	0.221901	0.205018	0.209589	IKAROS_family_zinc_finger_2_(Helios)
ENSG00000030582	-0.0824878	0.547071	-0.241938	0.0827745	granulin
ENSG00000031003	-0.0314123	0.628351	-0.261639	0.0315622	family_with_sequence_similarity_13,_member_B
ENSG00000031081	0.193284	0.256252	-0.0853624	0.223603	Rho_GTPase_activating_protein_31
ENSG00000031691	-0.170968	0.442527	1.38572	0.000220618	centromere_protein_Q
ENSG00000031698	-0.0275234	0.646138	-0.18197	0.0748852	seryl-tRNA_synthetase
ENSG00000031823	-0.0479547	0.58226	-0.0813685	0.198762	RAN_binding_protein_3
ENSG00000032219	-0.309631	0.222375	-1.08963	0.000593778	AT_rich_interactive_domain_4A_(RBP1-like)
ENSG00000032389	-0.00268536	0.679483	0.355158	0.00768024	tumor_suppressing_subtransferable_candidate_1
ENSG00000032444	-0.0917053	0.501517	-0.277244	0.105774	patatin-like_phospholipase_domain_containing_6
ENSG00000032742	-0.148623	0.473784	-0.286954	0.0458824	intraflagellar_transport_88_homolog_(Chlamydomonas)
ENSG00000033011	0.0999872	0.521119	-0.0452651	0.266355	asparagine-linked_glycosylation_1,_beta-1,4-mannosyltransferase_homolog_(S._cerevisiae)
ENSG00000033030	-0.125815	0.457552	-0.0143831	0.306288	zinc_finger,_CCHC_domain_containing_8
ENSG00000033050	0.105461	0.486522	0.3421	0.00497279	ATP-binding_cassette,_sub-family_F_(GCN20),_member_2
ENSG00000033100	0.099672	0.439325	0.119736	0.159718	chondroitin_polymerizing_factor_2
ENSG00000033170	-0.119931	0.429135	-0.45606	0.00948076	fucosyltransferase_8_(alpha_(1,6)_fucosyltransferase)
ENSG00000033178	0.142728	0.439325	0.391091	0.0175134	ubiquitin-like_modifier_activating_enzyme_6
ENSG00000033327	-0.0453081	0.606049	-0.167037	0.146477	GRB2-associated_binding_protein_2
ENSG00000033627	-0.0419233	0.616677	-0.0381638	0.27495	ATPase,_H+_transporting,_lysosomal_V0_subunit_a1
ENSG00000033800	-0.111501	0.437017	-0.180548	0.0735615	protein_inhibitor_of_activated_STAT,_1
ENSG00000033867	0.135518	0.362577	0.166906	0.0552249	solute_carrier_family_4,_sodium_bicarbonate_cotransporter,_member_7
ENSG00000034053	0.119959	0.496153	0.0285753	0.304757	amyloid_beta_(A4)_precursor_protein-binding,_family_A,_member_2
ENSG00000034063	-0.0962818	0.538003	1.39489	3.49395e-05	ubiquitin-like_with_PHD_and_ring_finger_domains_1
ENSG00000034152	0.0945966	0.519378	0.512252	0.00782022	mitogen-activated_protein_kinase_kinase_3
ENSG00000034510	0.028877	0.643812	0.294037	0.0159921	thymosin_beta_10
ENSG00000034533	-0.135528	0.501658	-0.139227	0.163174	asteroid_homolog_1_(Drosophila)
ENSG00000034677	0.0515408	0.597428	-0.215485	0.0522833	ring_finger_protein_19A
ENSG00000034693	0.124716	0.509072	0.280048	0.0782847	peroxisomal_biogenesis_factor_3
ENSG00000034713	-0.203625	0.206033	-0.266438	0.0110845	GABA(A)_receptor-associated_protein-like_2
ENSG00000035115	0.0232903	0.646713	-0.89509	0.000350713	SH3_domain_containing,_Ysc84-like_1_(S._cerevisiae)
ENSG00000035141	-0.01376	0.661812	0.200447	0.0769788	family_with_sequence_similarity_136,_member_A
ENSG00000035403	0.302429	0.130816	-0.183091	0.074468	vinculin
ENSG00000035499	-0.109849	0.564165	1.88717	0.000402816	DEP_domain_containing_1B
ENSG00000035664	-0.155637	0.472343	-0.683511	0.00279361	death-associated_protein_kinase_2
ENSG00000035681	-0.00319649	0.678586	0.0774599	0.161719	neutral_sphingomyelinase_(N-SMase)_activation_associated_factor
ENSG00000035687	-0.0118397	0.662181	0.326915	0.0206071	adenylosuccinate_synthase
ENSG00000035862	0.0155026	0.655715	-0.301289	0.00422745	TIMP_metallopeptidase_inhibitor_2
ENSG00000035928	-0.0817145	0.514959	0.0350814	0.26955	replication_factor_C_(activator_1)_1,_145kDa
ENSG00000036054	-0.0879256	0.507513	0.0534332	0.256025	TBC1_domain_family,_member_23
ENSG00000036257	-0.206569	0.256252	-0.19147	0.0734462	cullin_3
ENSG00000036549	0.0135526	0.662426	-0.0776516	0.211456	zinc_finger,_ZZ-type_containing_3
ENSG00000036672	0.232436	0.518539	0.330007	0.0406229	ubiquitin_specific_peptidase_2
ENSG00000037042	-0.175226	0.320208	-0.434517	0.0298708	tubulin,_gamma_2
ENSG00000037241	0.18691	0.40577	0.283787	0.0523253	ribosomal_protein_L26-like_1
ENSG00000037474	0.339143	0.0664347	0.509915	0.00122526	NOP2/Sun_domain_family,_member_2
ENSG00000037637	-0.239035	0.202937	-0.154035	0.0573033	F-box_protein_42
ENSG00000037749	-0.00450354	0.675715	-0.0916046	0.185753	microfibrillar-associated_protein_3
ENSG00000037757	-0.100321	0.434473	-0.113557	0.103693	methylthioribose-1-phosphate_isomerase_homolog_(S._cerevisiae)
ENSG00000037897	0.436704	0.0922341	1.39469	2.74555e-05	methyltransferase_like_1
ENSG00000037965	0.366806	0.341209	-0.726811	0.00363471	homeobox_C8
ENSG00000038002	-0.0347082	0.619053	0.0624823	0.249232	aspartylglucosaminidase
ENSG00000038210	0.619842	0.0819055	1.20875	0.000814392	phosphatidylinositol_4-kinase_type_2_beta
ENSG00000038219	0.100687	0.535083	-0.162885	0.133308	biorientation_of_chromosomes_in_cell_division_1-like
ENSG00000038274	-0.117025	0.439171	-0.0147956	0.311096	methionine_adenosyltransferase_II,_beta
ENSG00000038295	-0.022887	0.670559	0.171834	0.201305	tolloid-like_1
ENSG00000038358	-0.0418343	0.598522	0.0949426	0.214259	enhancer_of_mRNA_decapping_4
ENSG00000038382	0.224536	0.175905	0.24339	0.0316607	triple_functional_domain_(PTPRF_interacting)
ENSG00000038427	0.121537	0.583378	-0.0338542	0.314538	versican
ENSG00000038532	0.114879	0.426597	0.0412956	0.267795	C-type_lectin_domain_family_16,_member_A
ENSG00000039123	0.0843169	0.512023	0.0285199	0.283362	superkiller_viralicidic_activity_2-like_2_(S._cerevisiae)
ENSG00000039139	0.311391	0.323735	0.0956774	0.255777	dynein,_axonemal,_heavy_chain_5
ENSG00000039319	0.0214062	0.64656	-0.0818649	0.230722	zinc_finger,_FYVE_domain_containing_16
ENSG00000039523	0.0506321	0.602623	0.0512533	0.282484	family_with_sequence_similarity_65,_member_A
ENSG00000039560	0.305073	0.0907934	0.142449	0.0867387	retinoic_acid_induced_14
ENSG00000039650	-0.00231642	0.679141	0.136105	0.186335	polynucleotide_kinase_3'-phosphatase
ENSG00000040199	0.206622	0.336383	0.147469	0.0631143	PH_domain_and_leucine_rich_repeat_protein_phosphatase_2
ENSG00000040275	-0.188236	0.275105	0.872911	0.000235932	coiled-coil_domain_containing_99
ENSG00000040341	-0.0211392	0.654464	-0.222188	0.0376168	staufen,_RNA_binding_protein,_homolog_2_(Drosophila)
ENSG00000040487	-0.0984934	0.525395	0.57858	0.0180682	PQ_loop_repeat_containing_2
ENSG00000040531	0.052431	0.59968	0.0781329	0.220302	cystinosin,_lysosomal_cystine_transporter
ENSG00000040608	0.0316295	0.662068	-0.899738	0.04371	reticulon_4_receptor
ENSG00000040633	-0.0765787	0.564169	0.0716034	0.231516	PHD_finger_protein_23
ENSG00000040933	0.1713	0.337407	0.0409016	0.266399	inositol_polyphosphate-4-phosphatase,_type_I,_107kDa
ENSG00000041353	-0.0231877	0.662899	1.20741	0.00233128	RAB27B,_member_RAS_oncogene_family
ENSG00000041357	0.0177864	0.653684	0.593122	0.00601758	proteasome_(prosome,_macropain)_subunit,_alpha_type,_4
ENSG00000041802	0.218801	0.264436	0.476728	0.000641353	large_subunit_GTPase_1_homolog_(S._cerevisiae)
ENSG00000041880	-0.130251	0.413243	-0.0174384	0.308347	poly_(ADP-ribose)_polymerase_family,_member_3
ENSG00000041982	0.174463	0.352048	1.28836	0.000168044	tenascin_C
ENSG00000041988	0.124445	0.488904	0.13938	0.18628	THAP_domain_containing,_apoptosis_associated_protein_3
ENSG00000042062	-0.354896	0.532994	-0.532053	0.0208043	family_with_sequence_similarity_65,_member_C
ENSG00000042088	-0.240662	0.242981	0.533993	0.00602267	tyrosyl-DNA_phosphodiesterase_1
ENSG00000042286	0.0417103	0.62703	0.450461	0.00516162	apoptosis-inducing_factor,_mitochondrion-associated,_2
ENSG00000042317	-0.166168	0.48376	-0.750332	0.00462884	spermatogenesis_associated_7
ENSG00000042429	0.093686	0.504317	0.259119	0.0407365	mediator_complex_subunit_17
ENSG00000042445	-0.0927639	0.456502	-0.267651	0.0144747	retinol_saturase_(all-trans-retinol_13,14-reductase)
ENSG00000042493	-0.254605	0.213258	-0.144231	0.142386	capping_protein_(actin_filament),_gelsolin-like
ENSG00000042753	-0.0318277	0.63976	0.220033	0.0363227	adaptor-related_protein_complex_2,_sigma_1_subunit
ENSG00000042832	-0.358897	0.475177	-1.22807	0.00311703	thyroglobulin
ENSG00000043093	-0.147167	0.361188	-0.21818	0.0705176	DCN1,_defective_in_cullin_neddylation_1,_domain_containing_1_(S._cerevisiae)
ENSG00000043143	0.105484	0.478991	0.557484	0.000753949	PHD_finger_protein_15
ENSG00000043514	0.130662	0.447916	0.136385	0.0773963	tRNA_isopentenyltransferase_1
ENSG00000044090	-0.134528	0.377249	-0.324531	0.0175091	cullin_7
ENSG00000044115	-0.000125681	0.683048	-0.01149	0.315816	catenin_(cadherin-associated_protein),_alpha_1,_102kDa
ENSG00000044446	0.0442474	0.611317	-0.351627	0.0075563	phosphorylase_kinase,_alpha_2_(liver)
ENSG00000044459	-0.090985	0.558935	-0.088629	0.239223	centlein,_centrosomal_protein
ENSG00000044574	0.164671	0.45873	0.28729	0.0464943	heat_shock_70kDa_protein_5_(glucose-regulated_protein,_78kDa)
ENSG00000046647	-0.0256921	0.644031	-0.59302	0.000584643	gem_(nuclear_organelle)_associated_protein_8
ENSG00000046651	-0.0634757	0.60509	-0.78373	0.000137826	oral-facial-digital_syndrome_1
ENSG00000046653	-0.10095	0.613143	-0.813058	0.0107409	glycoprotein_M6B
ENSG00000046889	-0.24184	0.529409	-0.844348	0.0116032	phosphatidylinositol-3,4,5-trisphosphate-dependent_Rac_exchange_factor_2
ENSG00000047056	-0.11587	0.478856	-0.355293	0.00414353	WD_repeat_domain_37
ENSG00000047188	-0.094198	0.509046	-0.208963	0.0674966	YTH_domain_containing_2
ENSG00000047230	-0.00758594	0.671759	0.0142343	0.315009	CTP_synthase_II
ENSG00000047249	-0.0226968	0.642233	0.276036	0.0226603	ATPase,_H+_transporting,_lysosomal_50/57kDa,_V1_subunit_H
ENSG00000047315	-0.0107449	0.663545	0.00917927	0.325067	polymerase_(RNA)_II_(DNA_directed)_polypeptide_B,_140kDa
ENSG00000047346	-0.198884	0.456502	-1.0146	0.00139519	KIAA1370
ENSG00000047410	-0.0670622	0.554285	-0.134991	0.191619	translocated_promoter_region_(to_activated_MET_oncogene)
ENSG00000047578	-0.152654	0.357829	-0.201501	0.0431832	KIAA0556
ENSG00000047579	0.0585142	0.605013	0.278619	0.0253305	dystrobrevin_binding_protein_1
ENSG00000047621	0.211314	0.2542	0.367744	0.0295464	chromosome_12_open_reading_frame_4
ENSG00000047634	0.364997	0.198381	0.673899	0.000617211	sex_comb_on_midleg-like_1_(Drosophila)
ENSG00000047644	0.034216	0.622809	-0.458031	0.00689375	WWC_family_member_3
ENSG00000047648	0.254891	0.441789	-0.658112	0.000839277	Rho_GTPase_activating_protein_6
ENSG00000047662	-0.0932888	0.584729	-0.492167	0.00991132	family_with_sequence_similarity_184,_member_B
ENSG00000047849	0.0342243	0.605759	-0.112912	0.095867	microtubule-associated_protein_4
ENSG00000047932	0.0529099	0.589567	-0.276734	0.0509194	golgi-associated_PDZ_and_coiled-coil_motif_containing
ENSG00000047936	-0.822623	0.237149	0.586842	0.0457651	c-ros_oncogene_1_,_receptor_tyrosine_kinase
ENSG00000048028	0.32539	0.177535	0.513894	0.0038876	ubiquitin_specific_peptidase_28
ENSG00000048052	0.257478	0.372424	-0.10146	0.248974	histone_deacetylase_9
ENSG00000048140	-0.0658265	0.544012	0.0717206	0.203412	tetraspanin_17
ENSG00000048162	0.361684	0.198057	0.947838	0.000110416	NOP16_nucleolar_protein_homolog_(yeast)
ENSG00000048342	-0.0790673	0.539022	-0.335934	0.00743946	coiled-coil_and_C2_domain_containing_2A
ENSG00000048392	-0.180303	0.352095	-0.589826	0.00587023	ribonucleotide_reductase_M2_B_(TP53_inducible)
ENSG00000048405	0.289393	0.234157	0.0307662	0.307365	zinc_finger_protein_800
ENSG00000048471	-0.309956	0.119026	-0.995613	5.21313e-05	sorting_nexin_29
ENSG00000048544	0.00619658	0.672308	0.0751218	0.184172	mitochondrial_ribosomal_protein_S10
ENSG00000048649	0.100936	0.516851	-0.371593	0.0287225	remodeling_and_spacing_factor_1
ENSG00000048707	0.27493	0.219636	-0.126746	0.132281	vacuolar_protein_sorting_13_homolog_D_(S._cerevisiae)
ENSG00000048740	0.119312	0.574197	0.0331301	0.304543	CUGBP,_Elav-like_family_member_2
ENSG00000048828	-0.0389516	0.59089	-0.125704	0.0740142	family_with_sequence_similarity_120A
ENSG00000048991	0.0113169	0.662373	-0.0777666	0.169917	R3H_domain_containing_1
ENSG00000049089	-0.393693	0.453796	-0.0349925	0.318769	collagen,_type_IX,_alpha_2
ENSG00000049130	0.0148337	0.662212	0.156287	0.118114	KIT_ligand
ENSG00000049167	-0.0285723	0.649136	0.136824	0.152361	excision_repair_cross-complementing_rodent_repair_deficiency,_complementation_group_8
ENSG00000049192	0.248354	0.302424	0.225582	0.113374	ADAM_metallopeptidase_with_thrombospondin_type_1_motif,_6
ENSG00000049239	-0.0490928	0.612227	-0.616857	0.00266551	hexose-6-phosphate_dehydrogenase_(glucose_1-dehydrogenase)
ENSG00000049245	-0.140614	0.313519	-0.204676	0.0454001	vesicle-associated_membrane_protein_3_(cellubrevin)
ENSG00000049246	-0.105803	0.545153	-0.428191	0.0137534	period_homolog_3_(Drosophila)
ENSG00000049319	-0.394569	0.418319	-0.227088	0.179283	steroid-5-alpha-reductase,_alpha_polypeptide_2_(3-oxo-5_alpha-steroid_delta_4-dehydrogenase_alpha_2)
ENSG00000049323	0.132234	0.361569	0.00761855	0.331577	latent_transforming_growth_factor_beta_binding_protein_1
ENSG00000049449	0.0726405	0.534969	-0.365017	0.00679617	reticulocalbin_1,_EF-hand_calcium_binding_domain
ENSG00000049540	0.0908722	0.587591	1.17587	0.0078361	elastin
ENSG00000049541	0.130987	0.468178	1.21637	0.000109465	replication_factor_C_(activator_1)_2,_40kDa
ENSG00000049618	-0.06871	0.532397	-0.189195	0.0261321	AT_rich_interactive_domain_1B_(SWI1-like)
ENSG00000049656	0.127172	0.406565	0.414529	0.00411983	CLPTM1-like
ENSG00000049759	0.175704	0.282346	0.144763	0.0935406	neural_precursor_cell_expressed,_developmentally_down-regulated_4-like
ENSG00000049769	-0.165303	0.411769	-0.0366586	0.287325	protein_phosphatase_1,_regulatory_(inhibitor)_subunit_3F
ENSG00000049860	-0.0134307	0.654663	0.25483	0.0248121	hexosaminidase_B_(beta_polypeptide)
ENSG00000049883	-0.0903115	0.543888	-0.223388	0.0981069	pentatricopeptide_repeat_domain_2
ENSG00000050130	-0.0268545	0.631076	-0.00175688	0.336364	JNK1/MAPK8-associated_membrane_protein
ENSG00000050165	-0.054571	0.59574	0.186303	0.0433358	dickkopf_homolog_3_(Xenopus_laevis)
ENSG00000050327	0.06015	0.605399	-0.466051	0.0200548	Rho_guanine_nucleotide_exchange_factor_(GEF)_5
ENSG00000050344	0.393851	0.17584	0.520474	0.00766789	nuclear_factor_(erythroid-derived_2)-like_3
ENSG00000050393	0.0452449	0.623494	0.256704	0.0361765	coiled-coil_domain_containing_90A
ENSG00000050405	0.196657	0.42199	-0.00725662	0.332516	LIM_domain_and_actin_binding_1
ENSG00000050426	-0.245697	0.208048	-0.232464	0.0290271	LETM1_domain_containing_1
ENSG00000050438	0.180576	0.326734	0.434727	0.0103478	solute_carrier_family_4,_sodium_bicarbonate_cotransporter,_member_8
ENSG00000050748	-0.0148142	0.657568	0.068945	0.19859	mitogen-activated_protein_kinase_9
ENSG00000050820	0.0611611	0.5813	-0.0975654	0.251918	breast_cancer_anti-estrogen_resistance_1
ENSG00000051009	-0.0157551	0.656307	-0.0637613	0.211676	family_with_sequence_similarity_160,_member_A2
ENSG00000051108	-0.150466	0.476298	-0.401713	0.00708176	homocysteine-inducible,_endoplasmic_reticulum_stress-inducible,_ubiquitin-like_domain_member_1
ENSG00000051128	-0.0663623	0.564917	-0.0149537	0.324501	homer_homolog_3_(Drosophila)
ENSG00000051180	0.164766	0.411751	1.53982	8.97039e-05	RAD51_homolog_(S._cerevisiae)
ENSG00000051341	0.0484334	0.617553	2.13107	0.000116575	polymerase_(DNA_directed),_theta
ENSG00000051382	-0.0122867	0.665367	-0.0796363	0.229336	phosphoinositide-3-kinase,_catalytic,_beta_polypeptide
ENSG00000051523	-0.126628	0.410428	-0.151247	0.248728	cytochrome_b-245,_alpha_polypeptide
ENSG00000051596	-0.106545	0.510466	0.662084	0.000436446	THO_complex_3
ENSG00000051620	-0.117765	0.425764	-0.10486	0.149224	heme_binding_protein_2
ENSG00000051825	-0.189696	0.430977	0.552121	0.00721533	M-phase_phosphoprotein_9
ENSG00000052126	-0.417156	0.181463	-1.08345	0.000185666	pleckstrin_homology_domain_containing,_family_A_member_5
ENSG00000052723	0.0356627	0.617549	-0.27922	0.0441298	suppressor_of_IKBKE_1
ENSG00000052749	0.570373	0.0271232	0.719299	0.00104346	ribosomal_RNA_processing_12_homolog_(S._cerevisiae)
ENSG00000052795	0.306243	0.181416	0.04561	0.277476	folliculin_interacting_protein_2
ENSG00000052802	0.0780137	0.59656	-0.417646	0.00416784	sterol-C4-methyl_oxidase-like
ENSG00000052841	-0.0489004	0.597377	-0.300567	0.0121442	tetratricopeptide_repeat_domain_17
ENSG00000052850	-0.124729	0.567781	-1.20388	6.90293e-05	ALX_homeobox_4
ENSG00000053254	-0.109571	0.53774	-0.648655	0.000182507	forkhead_box_N3
ENSG00000053328	-0.245143	0.544848	-0.596117	0.0685636	chromosome_6_open_reading_frame_186
ENSG00000053371	-0.18564	0.266848	-0.364553	0.0139192	aldo-keto_reductase_family_7,_member_A2_(aflatoxin_aldehyde_reductase)
ENSG00000053372	0.359222	0.0829532	0.771185	0.000176701	mRNA_turnover_4_homolog_(S._cerevisiae)
ENSG00000053438	0.981538	0.117079	-0.577594	0.00985127	neuronatin
ENSG00000053501	-0.121323	0.52775	-0.141401	0.123964	unconventional_SNARE_in_the_ER_1_homolog_(S._cerevisiae)
ENSG00000053702	-0.250126	0.470374	-0.581653	0.0341859	nuclear_receptor_interacting_protein_2
ENSG00000053747	0.317047	0.352048	0.0690204	0.276379	laminin,_alpha_3
ENSG00000053770	-0.100082	0.480363	-0.46932	0.00746492	MU-2/AP1M2_domain_containing,_death-inducing
ENSG00000053900	-0.0543381	0.592222	0.0269788	0.286358	anaphase_promoting_complex_subunit_4
ENSG00000054116	-0.0567562	0.557216	0.324147	0.00343316	trafficking_protein_particle_complex_3
ENSG00000054118	-0.0823523	0.49017	0.195751	0.0203816	thyroid_hormone_receptor_associated_protein_3
ENSG00000054148	-0.165624	0.399065	-0.34434	0.018117	phosphohistidine_phosphatase_1
ENSG00000054267	-0.00732666	0.671813	-0.369305	0.0341859	AT_rich_interactive_domain_4B_(RBP1-like)
ENSG00000054277	-0.0203053	0.659132	-0.52012	0.00938889	opsin_3
ENSG00000054282	-0.145196	0.436032	-0.294318	0.0229742	serologically_defined_colon_cancer_antigen_8
ENSG00000054356	0.153274	0.455274	1.10645	0.00760102	protein_tyrosine_phosphatase,_receptor_type,_N
ENSG00000054392	-0.264059	0.302102	-0.281586	0.0517332	hedgehog_acyltransferase
ENSG00000054523	0.0832406	0.514613	-0.137287	0.113413	kinesin_family_member_1B
ENSG00000054598	0.206999	0.317828	-0.806748	0.00108628	forkhead_box_C1
ENSG00000054611	-0.109141	0.430855	-0.2099	0.0407232	TBC1_domain_family,_member_22A
ENSG00000054654	0.206903	0.31511	0.770919	0.00385898	spectrin_repeat_containing,_nuclear_envelope_2
ENSG00000054793	-0.0592724	0.591503	-0.625162	0.000405261	ATPase,_class_II,_type_9A
ENSG00000054965	-0.179721	0.265942	-0.313275	0.00559051	family_with_sequence_similarity_168,_member_A
ENSG00000054967	0.349158	0.323735	1.31943	0.000114808	RELT_tumor_necrosis_factor_receptor
ENSG00000054983	0.0279281	0.643091	0.0018121	0.336522	galactosylceramidase
ENSG00000055044	0.21541	0.219788	0.445564	0.0116207	NOP58_ribonucleoprotein_homolog_(yeast)
ENSG00000055070	-0.0011097	0.680938	0.169006	0.0628027	chromosome_1_open_reading_frame_144
ENSG00000055130	-0.0941725	0.448997	-0.0696253	0.212043	cullin_1
ENSG00000055147	-0.0899692	0.510318	-0.0135385	0.3145	family_with_sequence_similarity_114,_member_A2
ENSG00000055163	-0.149177	0.442952	-1.24499	4.70871e-05	cytoplasmic_FMR1_interacting_protein_2
ENSG00000055208	0.00610711	0.671722	-0.101242	0.16345	TGF-beta_activated_kinase_1/MAP3K7_binding_protein_2
ENSG00000055211	-0.0779539	0.51138	-0.140179	0.0891795	chromosome_6_open_reading_frame_72
ENSG00000055332	1.65957	0.000175018	1.93436	3.27609e-05	eukaryotic_translation_initiation_factor_2-alpha_kinase_2
ENSG00000055483	0.217806	0.206033	0.250494	0.0355466	ubiquitin_specific_peptidase_36
ENSG00000055609	0.264079	0.271077	-0.227284	0.0530366	myeloid/lymphoid_or_mixed-lineage_leukemia_3
ENSG00000055732	0.0224877	0.67246	-0.176446	0.161793	mucolipin_3
ENSG00000055813	-0.0914366	0.605759	0.135643	0.168144	coiled-coil_domain_containing_85A
ENSG00000055917	-0.15012	0.386164	-0.0197397	0.301896	pumilio_homolog_2_(Drosophila)
ENSG00000055950	-0.138002	0.442993	-0.107104	0.146019	mitochondrial_ribosomal_protein_L43
ENSG00000056050	-0.0402772	0.620118	0.392986	0.0275757	chromosome_4_open_reading_frame_27
ENSG00000056097	-0.0092889	0.669313	-0.2151	0.042418	zinc_finger_RNA_binding_protein
ENSG00000056277	0.195278	0.40674	-0.407442	0.0282932	zinc_finger_protein_280C
ENSG00000056558	-0.184265	0.443401	-0.109765	0.204184	TNF_receptor-associated_factor_1
ENSG00000056586	0.0687691	0.53319	0.0208897	0.293126	ring_finger_and_CCCH-type_domains_2
ENSG00000056661	0.067785	0.562564	-0.0247547	0.29012	polycomb_group_ring_finger_2
ENSG00000056736	-0.350012	0.410867	-0.549037	0.00889857	interleukin_17_receptor_B
ENSG00000056972	-0.12136	0.45625	-0.244451	0.0544789	TRAF3_interacting_protein_2
ENSG00000056998	-0.328612	0.256474	-0.861821	0.00220664	glycogenin_2
ENSG00000057019	-0.0148067	0.656932	-0.103229	0.175923	discoidin,_CUB_and_LCCL_domain_containing_2
ENSG00000057252	0.39547	0.0328771	0.805883	0.000182439	sterol_O-acyltransferase_1
ENSG00000057608	0.046025	0.583608	0.00662752	0.328065	GDP_dissociation_inhibitor_2
ENSG00000057657	-0.224138	0.330265	-0.480281	0.00880487	PR_domain_containing_1,_with_ZNF_domain
ENSG00000057663	-0.0636494	0.56115	0.0447902	0.268923	ATG5_autophagy_related_5_homolog_(S._cerevisiae)
ENSG00000057757	-0.103924	0.441612	0.259176	0.0173862	PITH_(C-terminal_proteasome-interacting_domain_of_thioredoxin-like)_domain_containing_1
ENSG00000057935	-0.35026	0.119026	-0.577385	0.00168412	metastasis_associated_1_family,_member_3
ENSG00000058056	0.0436499	0.611798	0.22437	0.030315	ubiquitin_specific_peptidase_13_(isopeptidase_T-3)
ENSG00000058063	0.0558734	0.570997	-0.279723	0.0364542	ATPase,_class_VI,_type_11B
ENSG00000058085	-0.451067	0.160667	0.855936	0.0536849	laminin,_gamma_2
ENSG00000058091	0.0294532	0.646042	-0.0523847	0.227081	cyclin-dependent_kinase_14
ENSG00000058262	-0.0526518	0.559167	0.0217978	0.284861	Sec61_alpha_1_subunit_(S._cerevisiae)
ENSG00000058272	0.061915	0.551478	-0.10081	0.168297	protein_phosphatase_1,_regulatory_(inhibitor)_subunit_12A
ENSG00000058453	-0.103758	0.507513	-0.667854	0.0137148	ciliary_rootlet_coiled-coil,_rootletin
ENSG00000058600	0.33053	0.151488	0.14471	0.0890044	polymerase_(RNA)_III_(DNA_directed)_polypeptide_E_(80kD)
ENSG00000058668	0.116218	0.435949	-0.13385	0.0953486	ATPase,_Ca++_transporting,_plasma_membrane_4
ENSG00000058673	-0.0751363	0.534363	-0.57637	0.000877573	zinc_finger_CCCH-type_containing_11A
ENSG00000058729	-0.122837	0.419864	0.0849525	0.236923	RIO_kinase_2_(yeast)
ENSG00000058799	-0.241423	0.232223	-0.10011	0.131638	Yip1_domain_family,_member_1
ENSG00000058804	-0.0468607	0.606109	1.12183	0.000153584	transmembrane_protein_48
ENSG00000059122	-0.114154	0.48376	-0.682026	0.0116809	FLYWCH-type_zinc_finger_1
ENSG00000059145	-0.1666	0.420448	-0.577455	0.0106435	unkempt_homolog_(Drosophila)-like
ENSG00000059378	2.64552	0.000176743	2.82198	3.70112e-06	poly_(ADP-ribose)_polymerase_family,_member_12
ENSG00000059573	0.165533	0.268375	0.154005	0.0445891	aldehyde_dehydrogenase_18_family,_member_A1
ENSG00000059588	0.20752	0.322925	0.0418205	0.276989	TAR_(HIV-1)_RNA_binding_protein_1
ENSG00000059691	-0.035097	0.62703	0.135789	0.130622	PET112_homolog_(yeast)
ENSG00000059728	-0.292102	0.242795	-0.480092	0.00694139	MAX_dimerization_protein_1
ENSG00000059758	0.363682	0.125036	0.212334	0.0641237	cyclin-dependent_kinase_17
ENSG00000059769	0.126668	0.531672	0.210256	0.111341	DnaJ_(Hsp40)_homolog,_subfamily_C_,_member_25
ENSG00000059804	0.214537	0.274732	0.826859	0.000219278	solute_carrier_family_2_(facilitated_glucose_transporter),_member_3
ENSG00000059915	-0.222034	0.368723	-0.329486	0.205297	pleckstrin_and_Sec7_domain_containing
ENSG00000060069	-0.000200637	0.683048	-0.111583	0.217339	CTD_(carboxy-terminal_domain,_RNA_polymerase_II,_polypeptide_A)_phosphatase,_subunit_1
ENSG00000060138	0.208966	0.203007	0.339931	0.00322939	cold_shock_domain_protein_A
ENSG00000060140	0.716158	0.255274	0.866879	0.00709279	serine/threonine/tyrosine_kinase_1
ENSG00000060237	0.148674	0.394839	-0.034631	0.27147	WNK_lysine_deficient_protein_kinase_1
ENSG00000060339	-0.116434	0.405686	-0.151953	0.086715	cell_division_cycle_and_apoptosis_regulator_1
ENSG00000060491	0.849488	0.00124548	0.815792	0.00398441	opioid_growth_factor_receptor
ENSG00000060642	-0.413684	0.0595771	-0.404931	0.00225795	phosphatidylinositol_glycan_anchor_biosynthesis,_class_V
ENSG00000060656	-0.185446	0.384753	-0.886738	0.00634542	protein_tyrosine_phosphatase,_receptor_type,_U
ENSG00000060688	-0.15442	0.351492	0.236257	0.027483	small_nuclear_ribonucleoprotein_40kDa_(U5)
ENSG00000060718	0.412661	0.147006	-0.0486017	0.279914	collagen,_type_XI,_alpha_1
ENSG00000060749	0.0974491	0.510107	-0.130556	0.141038	glutamine_and_serine_rich_1
ENSG00000060762	-0.0626283	0.578898	0.166623	0.0594698	brain_protein_44-like
ENSG00000060971	0.0430143	0.593235	0.00747958	0.323619	acetyl-CoA_acyltransferase_1
ENSG00000060982	0.0532328	0.586457	-0.176706	0.0996365	branched_chain_amino-acid_transaminase_1,_cytosolic
ENSG00000061273	-0.229378	0.270564	-0.142815	0.174651	histone_deacetylase_7
ENSG00000061337	0.119479	0.543512	0.54752	0.00316962	leucine_zipper,_putative_tumor_suppressor_1
ENSG00000061656	0.0125876	0.672582	-0.0819172	0.249561	sperm_associated_antigen_4
ENSG00000061676	0.0659279	0.551846	0.105775	0.1442	NCK-associated_protein_1
ENSG00000061794	0.0438529	0.594452	0.105799	0.164461	mitochondrial_ribosomal_protein_S35
ENSG00000061918	-0.125167	0.566966	-0.967845	0.0052563	guanylate_cyclase_1,_soluble,_beta_3
ENSG00000061936	-0.0252788	0.633462	-0.26192	0.0277268	splicing_factor,_suppressor_of_white-apricot_homolog_(Drosophila)
ENSG00000061938	-0.135321	0.480502	-0.387735	0.0467325	tyrosine_kinase,_non-receptor,_2
ENSG00000061987	-0.0361724	0.630699	-0.231032	0.0461453	MON2_homolog_(S._cerevisiae)
ENSG00000062194	0.170703	0.314624	0.205727	0.0981138	GC-rich_promoter_binding_protein_1
ENSG00000062370	-0.136408	0.468178	-0.605057	0.00213484	zinc_finger_protein_285
ENSG00000062485	0.0530539	0.550756	0.197537	0.0456295	citrate_synthase
ENSG00000062524	0.143196	0.574197	-0.798151	0.0275313	leukocyte_receptor_tyrosine_kinase
ENSG00000062582	-0.213728	0.311	0.0485438	0.266528	mitochondrial_ribosomal_protein_S24
ENSG00000062598	0.298418	0.121337	0.395789	0.00403106	engulfment_and_cell_motility_2
ENSG00000062650	0.0193433	0.644142	0.0985186	0.175084	wings_apart-like_homolog_(Drosophila)
ENSG00000062716	-0.0496785	0.589249	0.0264054	0.299902	vacuole_membrane_protein_1
ENSG00000062725	-0.164218	0.348062	-0.347917	0.0125136	amyloid_beta_precursor_protein_(cytoplasmic_tail)_binding_protein_2
ENSG00000062822	0.0289953	0.636045	1.12985	0.00085602	polymerase_(DNA_directed),_delta_1,_catalytic_subunit_125kDa
ENSG00000063046	-0.308648	0.160591	-0.962067	4.82626e-05	eukaryotic_translation_initiation_factor_4B
ENSG00000063127	0.389008	0.403493	-1.11102	0.000978681	solute_carrier_family_6,_member_16
ENSG00000063169	-0.0285283	0.649113	-0.246999	0.107238	glioma_tumor_suppressor_candidate_region_gene_1
ENSG00000063176	-0.230487	0.257692	0.00468308	0.334064	sphingosine_kinase_2
ENSG00000063177	-0.131933	0.383415	-0.344652	0.0292516	ribosomal_protein_L18
ENSG00000063180	-0.465864	0.209406	-0.593751	0.0192876	carbonic_anhydrase_XI
ENSG00000063241	0.0355099	0.638085	0.510462	0.00760102	isochorismatase_domain_containing_2
ENSG00000063244	-0.0391892	0.605143	0.389924	0.0075563	U2_small_nuclear_RNA_auxiliary_factor_2
ENSG00000063245	-0.119059	0.480502	-0.263167	0.135062	epsin_1
ENSG00000063322	-0.201892	0.222282	-0.192513	0.03342	mediator_complex_subunit_29
ENSG00000063438	-0.35066	0.22752	-0.603272	0.00171781	aryl-hydrocarbon_receptor_repressor
ENSG00000063587	0.273885	0.164508	0.046086	0.272261	zinc_finger_protein_275
ENSG00000063601	0.0737336	0.546887	-0.0934765	0.130393	myotubularin_related_protein_1
ENSG00000063660	-0.0270624	0.643091	-0.2734	0.0918608	glypican_1
ENSG00000063761	0.0699473	0.595481	-0.183812	0.106697	aarF_domain_containing_kinase_1
ENSG00000063854	-0.0734725	0.573424	0.376971	0.0522179	hydroxyacylglutathione_hydrolase
ENSG00000063978	0.00460084	0.673605	0.155329	0.0888105	ring_finger_protein_4
ENSG00000064012	-0.0157175	0.663053	0.16255	0.0886065	caspase_8,_apoptosis-related_cysteine_peptidase
ENSG00000064042	0.0351566	0.611321	-0.68368	0.00954894	LIM_and_calponin_homology_domains_1
ENSG00000064102	-0.00231933	0.67971	-0.0595971	0.250924	chromosome_12_open_reading_frame_11
ENSG00000064115	0.0633579	0.555576	-0.0565928	0.204178	transmembrane_7_superfamily_member_3
ENSG00000064199	0.021354	0.665475	0.105375	0.266734	sperm_autoantigenic_protein_17
ENSG00000064205	-0.826564	0.211069	-1.74547	0.00602254	WNT1_inducible_signaling_pathway_protein_2
ENSG00000064270	-0.46429	0.405242	0.56129	0.123886	ATPase,_Ca++_transporting,_type_2C,_member_2
ENSG00000064309	-0.525133	0.263806	-0.728623	0.0139691	Cdon_homolog_(mouse)
ENSG00000064313	0.0347485	0.619886	0.099428	0.159116	TAF2_RNA_polymerase_II,_TATA_box_binding_protein_(TBP)-associated_factor,_150kDa
ENSG00000064393	0.386884	0.164794	0.198982	0.0768942	homeodomain_interacting_protein_kinase_2
ENSG00000064419	0.0788623	0.496153	0.243019	0.00880487	transportin_3
ENSG00000064490	-0.135006	0.45023	0.13302	0.128869	regulatory_factor_X-associated_ankyrin-containing_protein
ENSG00000064545	-0.109267	0.476756	-0.0551448	0.282293	transmembrane_protein_161A
ENSG00000064547	-0.211979	0.501517	-0.842099	0.00505872	lysophosphatidic_acid_receptor_2
ENSG00000064601	-0.169653	0.42003	-0.141326	0.106583	cathepsin_A
ENSG00000064607	-0.0559037	0.548483	0.168311	0.0548275	SURP_and_G_patch_domain_containing_2
ENSG00000064651	0.143679	0.429719	-0.470914	0.00200595	solute_carrier_family_12_(sodium/potassium/chloride_transporters),_member_2
ENSG00000064652	0.290028	0.22752	0.0799672	0.181584	sorting_nexin_24
ENSG00000064655	-0.242772	0.526826	-0.0272959	0.325779	eyes_absent_homolog_2_(Drosophila)
ENSG00000064666	0.0702355	0.519289	-0.334279	0.00657548	calponin_2
ENSG00000064687	-0.615149	0.0244746	-1.19583	0.00112769	ATP-binding_cassette,_sub-family_A_(ABC1),_member_7
ENSG00000064692	-0.0870011	0.633208	-0.619742	0.00618466	synuclein,_alpha_interacting_protein
ENSG00000064703	-0.116556	0.463505	0.164864	0.107055	DEAD_(Asp-Glu-Ala-Asp)_box_polypeptide_20
ENSG00000064726	-0.010317	0.666531	-0.189237	0.0794275	BTB_(POZ)_domain_containing_1
ENSG00000064763	0.319477	0.197349	0.0985875	0.23854	fatty_acyl_CoA_reductase_2
ENSG00000064932	-0.0069453	0.671095	0.23317	0.155676	strawberry_notch_homolog_2_(Drosophila)
ENSG00000064933	0.0336879	0.63891	-0.265107	0.0642669	PMS1_postmeiotic_segregation_increased_1_(S._cerevisiae)
ENSG00000064961	-0.297975	0.0909352	-0.320245	0.035978	high_mobility_group_20B
ENSG00000064989	-0.325621	0.488345	-0.614891	0.0791666	calcitonin_receptor-like
ENSG00000064995	-0.0748971	0.543893	0.0557404	0.256385	TAF11_RNA_polymerase_II,_TATA_box_binding_protein_(TBP)-associated_factor,_28kDa
ENSG00000064999	-0.106051	0.468176	-0.319133	0.010858	ankyrin_repeat_and_sterile_alpha_motif_domain_containing_1A
ENSG00000065000	0.105382	0.421933	0.111745	0.177358	adaptor-related_protein_complex_3,_delta_1_subunit
ENSG00000065029	-0.319007	0.128517	-0.284252	0.0302015	zinc_finger_protein_76
ENSG00000065054	-0.0393962	0.633402	-0.234954	0.163722	solute_carrier_family_9_(sodium/hydrogen_exchanger),_member_3_regulator_2
ENSG00000065057	-0.0613584	0.594444	0.0350261	0.300997	nth_endonuclease_III-like_1_(E._coli)
ENSG00000065060	0.740623	0.0260317	0.540321	0.041216	UHRF1_binding_protein_1
ENSG00000065135	-0.0497336	0.594444	0.151542	0.0995871	guanine_nucleotide_binding_protein_(G_protein),_alpha_inhibiting_activity_polypeptide_3
ENSG00000065150	0.0730893	0.518489	-0.00441394	0.33199	importin_5
ENSG00000065154	-0.0871623	0.47417	-0.0011648	0.336604	ornithine_aminotransferase
ENSG00000065183	0.115348	0.466319	0.274172	0.0147596	WD_repeat_domain_3
ENSG00000065243	0.0840756	0.520493	0.0347804	0.290263	protein_kinase_N2
ENSG00000065268	0.0114172	0.667302	0.0611439	0.284804	WD_repeat_domain_18
ENSG00000065308	-0.0516437	0.570806	0.0837129	0.1379	translocation_associated_membrane_protein_2
ENSG00000065320	0.788093	0.409092	-0.288952	0.166548	netrin_1
ENSG00000065328	0.125872	0.511626	2.29336	6.70666e-05	minichromosome_maintenance_complex_component_10
ENSG00000065357	-0.167975	0.381092	-0.461358	0.0041742	diacylglycerol_kinase,_alpha_80kDa
ENSG00000065361	-0.426786	0.151488	-0.580236	0.00912371	v-erb-b2_erythroblastic_leukemia_viral_oncogene_homolog_3_(avian)
ENSG00000065413	0.143751	0.511173	-0.737734	0.00858097	ankyrin_repeat_domain_44
ENSG00000065427	0.197973	0.241816	0.305923	0.016092	lysyl-tRNA_synthetase
ENSG00000065457	0.105025	0.538423	0.507186	0.00183139	adenosine_deaminase,_tRNA-specific_1
ENSG00000065485	0.150402	0.348062	0.221425	0.0184024	protein_disulfide_isomerase_family_A,_member_5
ENSG00000065491	-0.0729535	0.548198	-0.0870988	0.168472	TBC1_domain_family,_member_22B
ENSG00000065518	-0.174882	0.351588	0.066844	0.226443	NADH_dehydrogenase_(ubiquinone)_1_beta_subcomplex,_4,_15kDa
ENSG00000065526	0.214943	0.300133	0.121408	0.155965	spen_homolog,_transcriptional_regulator_(Drosophila)
ENSG00000065534	-0.268116	0.252899	-0.471129	0.0031828	myosin_light_chain_kinase
ENSG00000065548	0.0372462	0.609142	0.20019	0.0742935	zinc_finger_CCCH-type_containing_15
ENSG00000065559	-0.0857115	0.526981	0.0157293	0.314294	mitogen-activated_protein_kinase_kinase_4
ENSG00000065600	0.426794	0.192067	0.0436053	0.269569	transmembrane_protein_206
ENSG00000065613	0.113756	0.462645	-0.154373	0.0964194	STE20-like_kinase
ENSG00000065615	-0.000245011	0.683048	0.372315	0.00619478	cytochrome_b5_reductase_4
ENSG00000065621	0.0625976	0.589249	-0.39344	0.018462	glutathione_S-transferase_omega_2
ENSG00000065665	-0.100404	0.538721	0.0890317	0.171751	Sec61_alpha_2_subunit_(S._cerevisiae)
ENSG00000065717	-0.219575	0.540333	0.185916	0.234629	transducin-like_enhancer_of_split_2_(E(sp1)_homolog,_Drosophila)
ENSG00000065802	0.123267	0.423738	-0.290582	0.0250502	ankyrin_repeat_and_SOCS_box_containing_1
ENSG00000065809	0.257904	0.174937	-0.302949	0.0216516	family_with_sequence_similarity_107,_member_B
ENSG00000065833	0.124107	0.472297	-0.140963	0.153839	malic_enzyme_1,_NADP(+)-dependent,_cytosolic
ENSG00000065882	0.114517	0.435986	-0.254888	0.0191839	TBC1_(tre-2/USP6,_BUB2,_cdc16)_domain_family,_member_1
ENSG00000065883	-0.0908689	0.515846	-0.405228	0.00152279	cyclin-dependent_kinase_13
ENSG00000065911	0.145624	0.512091	0.0188866	0.322574	methylenetetrahydrofolate_dehydrogenase_(NADP+_dependent)_2,_methenyltetrahydrofolate_cyclohydrolase
ENSG00000065923	0.335742	0.196017	0.052316	0.262677	solute_carrier_family_9_(sodium/hydrogen_exchanger),_member_7
ENSG00000065970	-0.0703553	0.555148	-0.247826	0.0141322	forkhead_box_J2
ENSG00000065978	0.000672584	0.682123	0.0904262	0.209736	Y_box_binding_protein_1
ENSG00000065989	-0.190853	0.28325	-0.371342	0.00612532	phosphodiesterase_4A,_cAMP-specific
ENSG00000066027	-0.147406	0.428162	-0.582285	0.000605745	protein_phosphatase_2,_regulatory_subunit_B',_alpha
ENSG00000066044	0.051889	0.559222	0.201247	0.0460421	ELAV_(embryonic_lethal,_abnormal_vision,_Drosophila)-like_1_(Hu_antigen_R)
ENSG00000066084	0.426736	0.0769541	0.0167576	0.304749	DIP2_disco-interacting_protein_2_homolog_B_(Drosophila)
ENSG00000066117	-0.0863454	0.498985	0.101511	0.140784	SWI/SNF_related,_matrix_associated,_actin_dependent_regulator_of_chromatin,_subfamily_d,_member_1
ENSG00000066135	-0.104584	0.450156	-0.251486	0.0371356	lysine_(K)-specific_demethylase_4A
ENSG00000066136	-0.211645	0.25877	-0.3043	0.00692479	nuclear_transcription_factor_Y,_gamma
ENSG00000066230	-0.526616	0.121337	-1.05549	0.00509143	solute_carrier_family_9_(sodium/hydrogen_exchanger),_member_3
ENSG00000066279	-0.245984	0.275794	0.826147	0.0120845	asp_(abnormal_spindle)_homolog,_microcephaly_associated_(Drosophila)
ENSG00000066322	0.0322325	0.631127	0.294615	0.00805153	ELOVL_fatty_acid_elongase_1
ENSG00000066379	-0.16791	0.472787	0.0538701	0.28335	zinc_ribbon_domain_containing_1
ENSG00000066405	0.305114	0.520493	-0.0128091	0.330548	claudin_18
ENSG00000066422	0.00270671	0.679041	-0.0907113	0.213193	zinc_finger_and_BTB_domain_containing_11
ENSG00000066427	-0.235506	0.301402	-0.356636	0.0287593	ataxin_3
ENSG00000066455	0.00874981	0.667053	-0.30345	0.0230422	golgin_A5
ENSG00000066557	0.196308	0.365772	0.525874	0.0131492	leucine_rich_repeat_containing_40
ENSG00000066583	0.261333	0.283667	0.347242	0.0210939	isochorismatase_domain_containing_1
ENSG00000066629	-0.126718	0.455934	-0.415503	0.0229273	echinoderm_microtubule_associated_protein_like_1
ENSG00000066651	0.0396281	0.631918	0.238738	0.0262542	tRNA_methyltransferase_11_homolog_(S._cerevisiae)
ENSG00000066654	-0.0208541	0.648893	-0.131999	0.135453	THUMP_domain_containing_1
ENSG00000066697	0.234055	0.206108	0.495238	0.00711323	chromosome_9_open_reading_frame_30
ENSG00000066739	-0.192827	0.332262	-0.30238	0.0143996	ATG2_autophagy_related_2_homolog_B_(S._cerevisiae)
ENSG00000066777	0.0274155	0.640526	-0.216284	0.0353548	ADP-ribosylation_factor_guanine_nucleotide-exchange_factor_1(brefeldin_A-inhibited)
ENSG00000066827	-0.112119	0.49017	-0.220386	0.0633713	zinc_finger_and_AT_hook_domain_containing
ENSG00000066855	-0.0757949	0.543512	-0.0113225	0.319109	mitochondrial_fission_regulator_1
ENSG00000066923	-0.375195	0.31422	-0.398816	0.0288664	stromal_antigen_3
ENSG00000066926	-0.217606	0.209406	-0.364158	0.00120146	ferrochelatase
ENSG00000066933	0.18304	0.35163	-0.333975	0.0242595	myosin_IXA
ENSG00000067048	0.018529	0.649192	0.185777	0.0835085	DEAD_(Asp-Glu-Ala-Asp)_box_polypeptide_3,_Y-linked
ENSG00000067057	0.379255	0.0595771	0.990597	0.000412256	phosphofructokinase,_platelet
ENSG00000067064	0.0478835	0.625278	-0.307028	0.0534455	isopentenyl-diphosphate_delta_isomerase_1
ENSG00000067066	1.06403	0.000527396	1.49481	3.37325e-05	SP100_nuclear_antigen
ENSG00000067082	0.404157	0.245289	0.59427	0.00572395	Kruppel-like_factor_6
ENSG00000067113	-0.168168	0.348927	-0.605972	0.0026673	phosphatidic_acid_phosphatase_type_2A
ENSG00000067141	-0.0308018	0.647511	-0.195027	0.0297781	neogenin_1
ENSG00000067167	-0.0592585	0.564789	-0.321804	0.0407083	translocation_associated_membrane_protein_1
ENSG00000067177	0.242912	0.313456	-0.0924283	0.203189	phosphorylase_kinase,_alpha_1_(muscle)
ENSG00000067182	-0.209979	0.184201	-0.0549681	0.237158	tumor_necrosis_factor_receptor_superfamily,_member_1A
ENSG00000067191	-0.000844298	0.682452	-0.155655	0.127991	calcium_channel,_voltage-dependent,_beta_1_subunit
ENSG00000067208	0.0048725	0.676004	-0.843594	0.000453539	ecotropic_viral_integration_site_5
ENSG00000067221	-0.0192669	0.66118	0.299072	0.0345585	stomatin_(EPB72)-like_1
ENSG00000067225	0.00351787	0.678267	0.605798	0.0010352	pyruvate_kinase,_muscle
ENSG00000067248	-0.0294497	0.62905	0.0260259	0.300907	DEAH_(Asp-Glu-Ala-His)_box_polypeptide_29
ENSG00000067334	0.0790223	0.505562	0.338392	0.0273568	deoxynucleotidyltransferase,_terminal,_interacting_protein_2
ENSG00000067365	-0.0263679	0.645559	0.0893778	0.191616	methyltransferase_like_22
ENSG00000067369	-0.17059	0.285116	-0.139357	0.0685636	tumor_protein_p53_binding_protein_1
ENSG00000067445	-0.171673	0.359501	-0.517502	0.00144517	trophinin
ENSG00000067533	0.531724	0.0545108	0.56754	0.00081427	ribosomal_RNA_processing_15_homolog_(S._cerevisiae)
ENSG00000067560	-0.0950429	0.447866	0.0525553	0.216922	ras_homolog_gene_family,_member_A
ENSG00000067596	-0.103573	0.443219	0.0917967	0.138995	DEAH_(Asp-Glu-Ala-His)_box_polypeptide_8
ENSG00000067601	-0.302447	0.433868	-0.274714	0.101786	postmeiotic_segregation_increased_2_pseudogene_4
ENSG00000067606	-0.454497	0.234157	-0.463741	0.0659739	protein_kinase_C,_zeta
ENSG00000067646	-0.0504858	0.604686	-0.163275	0.0989622	zinc_finger_protein,_Y-linked
ENSG00000067704	-0.036594	0.609625	0.103621	0.11675	isoleucyl-tRNA_synthetase_2,_mitochondrial
ENSG00000067715	-0.166242	0.481442	-1.19768	0.00240599	synaptotagmin_I
ENSG00000067798	0.495985	0.0595771	0.194128	0.148054	neuron_navigator_3
ENSG00000067829	0.00422041	0.677035	0.00276585	0.335524	isocitrate_dehydrogenase_3_(NAD+)_gamma
ENSG00000067836	-0.361471	0.133085	-0.847558	0.000527924	rogdi_homolog_(Drosophila)
ENSG00000067840	0.216696	0.495953	-0.0412757	0.322599	PDZ_domain_containing_4
ENSG00000067900	0.203234	0.223588	-0.147751	0.158923	Rho-associated,_coiled-coil_containing_protein_kinase_1
ENSG00000067955	0.105501	0.459741	0.447178	0.00728607	core-binding_factor,_beta_subunit
ENSG00000067992	0.230773	0.478261	0.467695	0.0842514	pyruvate_dehydrogenase_kinase,_isozyme_3
ENSG00000068001	0.0748002	0.543888	0.550937	0.00534	hyaluronoglucosaminidase_2
ENSG00000068024	0.180491	0.438576	-0.341153	0.0208493	histone_deacetylase_4
ENSG00000068028	-0.00681389	0.66978	0.165902	0.11215	Ras_association_(RalGDS/AF-6)_domain_family_member_1
ENSG00000068078	0.343068	0.467181	0.0788258	0.289046	fibroblast_growth_factor_receptor_3
ENSG00000068079	2.30314	0.00077778	3.55667	2.10317e-06	interferon-induced_protein_35
ENSG00000068097	-0.16228	0.398858	-0.358561	0.00428585	HEAT_repeat_containing_6
ENSG00000068120	0.0139216	0.663371	0.226941	0.0355466	CoA_synthase
ENSG00000068137	-0.124811	0.506798	-0.354181	0.117023	pleckstrin_homology_domain_containing,_family_H_(with_MyTH4_domain)_member_3
ENSG00000068305	0.0540425	0.609142	-0.24609	0.0282637	myocyte_enhancer_factor_2A
ENSG00000068308	-0.163974	0.302424	-0.384821	0.00321747	OTU_domain_containing_5
ENSG00000068323	-0.123968	0.447817	-0.173728	0.0878632	transcription_factor_binding_to_IGHM_enhancer_3
ENSG00000068354	0.106698	0.506714	-0.100412	0.156302	TBC1_domain_family,_member_25
ENSG00000068366	0.254696	0.215502	0.274075	0.0464993	acyl-CoA_synthetase_long-chain_family_member_4
ENSG00000068383	0.0480229	0.576934	-0.489906	0.00182303	inositol_polyphosphate-5-phosphatase,_40kDa
ENSG00000068394	-0.00426481	0.676895	0.215119	0.0527083	G_patch_domain_and_KOW_motifs
ENSG00000068400	0.078734	0.526566	0.256467	0.032438	GRIP1_associated_protein_1
ENSG00000068438	0.00177409	0.679633	0.132025	0.0618635	FtsJ_homolog_1_(E._coli)
ENSG00000068489	0.133261	0.483028	1.37017	0.000513865	proline_rich_11
ENSG00000068650	0.189485	0.3192	-0.163105	0.0791207	ATPase,_class_VI,_type_11A
ENSG00000068654	0.374453	0.0830732	0.459532	0.000775691	polymerase_(RNA)_I_polypeptide_A,_194kDa
ENSG00000068697	-0.105994	0.413054	0.0238753	0.289139	lysosomal_protein_transmembrane_4_alpha
ENSG00000068724	-0.29342	0.130873	-0.330623	0.0282637	tetratricopeptide_repeat_domain_7A
ENSG00000068745	-0.457389	0.0207303	-0.316539	0.00629879	inositol_hexakisphosphate_kinase_2
ENSG00000068784	-0.111279	0.506914	0.0998075	0.190487	S1_RNA_binding_domain_1
ENSG00000068793	0.0718734	0.512091	-0.0645314	0.193611	cytoplasmic_FMR1_interacting_protein_1
ENSG00000068796	0.0596486	0.583318	0.0114147	0.318792	kinesin_heavy_chain_member_2A
ENSG00000068831	-0.338291	0.439966	-0.368669	0.12382	RAS_guanyl_releasing_protein_2_(calcium_and_DAG-regulated)
ENSG00000068878	0.137632	0.405242	0.137231	0.129873	proteasome_(prosome,_macropain)_activator_subunit_4
ENSG00000068885	-0.241618	0.345036	-0.8126	0.00093585	intraflagellar_transport_80_homolog_(Chlamydomonas)
ENSG00000068903	-0.128376	0.404737	-0.187265	0.0666755	sirtuin_2
ENSG00000068912	-0.0434254	0.598406	0.00978967	0.320387	endoplasmic_reticulum_lectin_1
ENSG00000068971	0.0557093	0.59574	-0.214155	0.0888279	protein_phosphatase_2,_regulatory_subunit_B',_beta
ENSG00000069011	0.355689	0.22628	-0.918132	0.0165673	paired-like_homeodomain_1
ENSG00000069020	-0.272075	0.249462	-1.23981	0.000474344	microtubule_associated_serine/threonine_kinase_family_member_4
ENSG00000069248	-0.098811	0.478681	0.0134636	0.314643	nucleoporin_133kDa
ENSG00000069275	-0.153791	0.384999	0.15265	0.0925384	nuclear_casein_kinase_and_cyclin-dependent_kinase_substrate_1
ENSG00000069329	-0.104752	0.443567	0.154887	0.101294	vacuolar_protein_sorting_35_homolog_(S._cerevisiae)
ENSG00000069345	0.025854	0.630008	-0.0445302	0.234416	DnaJ_(Hsp40)_homolog,_subfamily_A,_member_2
ENSG00000069399	-0.254497	0.256252	0.200037	0.164581	B-cell_CLL/lymphoma_3
ENSG00000069424	-0.230804	0.265814	0.122621	0.153434	potassium_voltage-gated_channel,_shaker-related_subfamily,_beta_member_2
ENSG00000069431	-0.337394	0.146311	-1.21993	0.000231571	ATP-binding_cassette,_sub-family_C_(CFTR/MRP),_member_9
ENSG00000069482	0.0661993	0.62703	0.892064	0.000771343	galanin_prepropeptide
ENSG00000069493	-0.218581	0.482668	-0.352463	0.0350214	C-type_lectin_domain_family_2,_member_D
ENSG00000069509	-0.0690878	0.59593	0.286122	0.0257633	FUN14_domain_containing_1
ENSG00000069667	0.0597181	0.646949	0.0766333	0.257205	RAR-related_orphan_receptor_A
ENSG00000069702	-0.188844	0.369037	-0.460559	0.0224737	transforming_growth_factor,_beta_receptor_III
ENSG00000069712	-0.448226	0.25556	-0.796866	0.0265865	KIAA1107
ENSG00000069849	-0.00630954	0.670045	0.536382	0.000930538	ATPase,_Na+/K+_transporting,_beta_3_polypeptide
ENSG00000069869	0.0927923	0.521823	0.124564	0.143406	neural_precursor_cell_expressed,_developmentally_down-regulated_4
ENSG00000069943	0.0104054	0.669526	0.156347	0.0651396	phosphatidylinositol_glycan_anchor_biosynthesis,_class_B
ENSG00000069956	0.233238	0.22936	0.399022	0.00805218	mitogen-activated_protein_kinase_6
ENSG00000069966	-0.138153	0.37704	-0.363774	0.00617786	guanine_nucleotide_binding_protein_(G_protein),_beta_5
ENSG00000069974	0.153002	0.468102	0.557101	0.00215107	RAB27A,_member_RAS_oncogene_family
ENSG00000069998	0.0189463	0.653187	0.801602	0.000289417	cat_eye_syndrome_chromosome_region,_candidate_5
ENSG00000070010	0.0129446	0.658629	0.132713	0.0674671	ubiquitin_fusion_degradation_1_like_(yeast)
ENSG00000070018	0.0346389	0.632268	-0.458652	0.00416923	low_density_lipoprotein_receptor-related_protein_6
ENSG00000070047	0.0787983	0.512091	0.0476635	0.289499	PHD_and_ring_finger_domains_1
ENSG00000070061	-0.0260027	0.630638	0.00881667	0.319611	inhibitor_of_kappa_light_polypeptide_gene_enhancer_in_B-cells,_kinase_complex-associated_protein
ENSG00000070081	-0.0173568	0.654464	0.0793438	0.239272	nucleobindin_2
ENSG00000070087	-0.112074	0.43863	-0.0470115	0.260346	profilin_2
ENSG00000070159	-0.128334	0.572276	0.497195	0.0467967	protein_tyrosine_phosphatase,_non-receptor_type_3
ENSG00000070182	0.355167	0.407094	0.707099	0.00805606	spectrin,_beta,_erythrocytic
ENSG00000070214	-0.115335	0.457552	-0.445637	0.0024347	solute_carrier_family_44,_member_1
ENSG00000070269	0.0434155	0.614673	-0.462126	0.00653009	chromosome_14_open_reading_frame_101
ENSG00000070366	-0.21151	0.202595	-0.281871	0.0209126	smg-6_homolog,_nonsense_mediated_mRNA_decay_factor_(C._elegans)
ENSG00000070367	0.0825782	0.501446	-0.350251	0.025505	exocyst_complex_component_5
ENSG00000070371	0.00521427	0.677308	0.0428192	0.286246	clathrin,_heavy_chain-like_1
ENSG00000070404	0.33525	0.173256	0.4884	0.0303535	follistatin-like_3_(secreted_glycoprotein)
ENSG00000070413	-0.179333	0.257317	-0.242018	0.0586809	DiGeorge_syndrome_critical_region_gene_2
ENSG00000070423	0.16803	0.400397	0.163532	0.187346	ring_finger_protein_126
ENSG00000070444	0.0770236	0.526518	0.257081	0.0798728	MAX_binding_protein
ENSG00000070476	-0.0240871	0.652309	-0.0128884	0.314643	ZXD_family_zinc_finger_C
ENSG00000070495	0.280557	0.269305	0.3837	0.00628972	jumonji_domain_containing_6
ENSG00000070501	-0.231781	0.311875	0.187438	0.0776947	polymerase_(DNA_directed),_beta
ENSG00000070540	-0.0735008	0.559983	-0.499109	0.00246206	WD_repeat_domain,_phosphoinositide_interacting_1
ENSG00000070610	0.000566116	0.682211	0.0890772	0.189963	glucosidase,_beta_(bile_acid)_2
ENSG00000070614	-0.0260557	0.62703	-0.54794	0.000421742	N-deacetylase/N-sulfotransferase_(heparan_glucosaminyl)_1
ENSG00000070669	0.0680038	0.63976	-0.168293	0.191616	asparagine_synthetase_(glutamine-hydrolyzing)
ENSG00000070718	0.194703	0.300041	0.656357	0.000177208	adaptor-related_protein_complex_3,_mu_2_subunit
ENSG00000070756	-0.181383	0.283945	-0.928093	5.84941e-05	poly(A)_binding_protein,_cytoplasmic_1
ENSG00000070759	-0.215207	0.444699	-0.0790283	0.213309	testis-specific_kinase_2
ENSG00000070761	0.0404872	0.611116	0.454429	0.00483773	chromosome_16_open_reading_frame_80
ENSG00000070770	0.0120132	0.663735	-0.417224	0.00340794	casein_kinase_2,_alpha_prime_polypeptide
ENSG00000070778	-0.024757	0.632754	-0.538543	0.000514592	protein_tyrosine_phosphatase,_non-receptor_type_21
ENSG00000070785	0.110221	0.512091	0.49864	0.00109777	eukaryotic_translation_initiation_factor_2B,_subunit_3_gamma,_58kDa
ENSG00000070814	0.0629426	0.542535	0.574254	0.00074005	Treacher_Collins-Franceschetti_syndrome_1
ENSG00000070831	-0.102257	0.447358	-0.0878241	0.166154	cell_division_cycle_42_(GTP_binding_protein,_25kDa)
ENSG00000070882	-0.0851322	0.510436	-0.350239	0.00811808	oxysterol_binding_protein-like_3
ENSG00000070950	0.129547	0.478751	0.630232	0.00170036	RAD18_homolog_(S._cerevisiae)
ENSG00000070961	-0.13216	0.520938	-0.263041	0.041922	ATPase,_Ca++_transporting,_plasma_membrane_1
ENSG00000071051	-0.0280964	0.640827	-0.353557	0.0233546	NCK_adaptor_protein_2
ENSG00000071054	0.0480858	0.589078	-0.155711	0.0459648	mitogen-activated_protein_kinase_kinase_kinase_kinase_4
ENSG00000071082	-0.297861	0.103168	-0.573948	0.00154841	ribosomal_protein_L31
ENSG00000071127	0.279726	0.151488	0.385209	0.00378892	WD_repeat_domain_1
ENSG00000071189	-0.0391932	0.619641	-0.139796	0.135124	sorting_nexin_13
ENSG00000071205	0.0657603	0.555912	-0.109666	0.176959	Rho_GTPase_activating_protein_10
ENSG00000071242	-0.0211941	0.65863	-0.582012	0.00129876	ribosomal_protein_S6_kinase,_90kDa,_polypeptide_2
ENSG00000071243	-0.0216736	0.653076	0.145223	0.119802	inhibitor_of_growth_family,_member_3
ENSG00000071246	-0.370353	0.291884	-0.851678	0.000601663	vasohibin_1
ENSG00000071282	-0.489377	0.0237835	-0.716632	0.00116283	LIM_and_cysteine-rich_domains_1
ENSG00000071462	0.0256384	0.638753	0.106857	0.119594	Williams_Beuren_syndrome_chromosome_region_22
ENSG00000071537	0.0275558	0.634434	-0.177492	0.0885838	sel-1_suppressor_of_lin-12-like_(C._elegans)
ENSG00000071539	0.00425964	0.676004	1.90387	7.10108e-05	thyroid_hormone_receptor_interactor_13
ENSG00000071553	-0.0253689	0.640526	0.0833283	0.179085	ATPase,_H+_transporting,_lysosomal_accessory_protein_1
ENSG00000071564	-0.12648	0.419944	-0.213945	0.098894	transcription_factor_3_(E2A_immunoglobulin_enhancer_binding_factors_E12/E47)
ENSG00000071575	-0.0636868	0.586145	-0.0326196	0.284861	tribbles_homolog_2_(Drosophila)
ENSG00000071626	0.0835748	0.510056	0.185719	0.0711769	DAZ_associated_protein_1
ENSG00000071655	-0.090206	0.495314	-0.00803121	0.333358	methyl-CpG_binding_domain_protein_3
ENSG00000071794	-0.207692	0.275014	-0.0364727	0.28151	helicase-like_transcription_factor
ENSG00000071859	-0.0477255	0.605759	0.233443	0.0670373	family_with_sequence_similarity_50,_member_A
ENSG00000071889	-0.171374	0.391654	-0.387775	0.0431691	family_with_sequence_similarity_3,_member_A
ENSG00000071894	-0.103986	0.419872	-0.0253908	0.314372	cleavage_and_polyadenylation_specific_factor_1,_160kDa
ENSG00000071967	-0.272755	0.309019	-0.995436	4.1484e-05	cytochrome_b_reductase_1
ENSG00000071994	0.0309043	0.628291	-0.095445	0.166573	programmed_cell_death_2
ENSG00000072042	0.188075	0.256252	0.225313	0.0365352	retinol_dehydrogenase_11_(all-trans/9-cis/11-cis)
ENSG00000072062	-0.226487	0.176461	-0.261921	0.0169323	protein_kinase,_cAMP-dependent,_catalytic,_alpha
ENSG00000072071	-0.227306	0.4057	-0.613251	0.00719428	latrophilin_1
ENSG00000072110	0.366954	0.105673	0.455989	0.00320847	actinin,_alpha_1
ENSG00000072121	0.701759	0.00118687	1.03423	7.32433e-05	zinc_finger,_FYVE_domain_containing_26
ENSG00000072133	0.376854	0.218266	0.297614	0.0426099	ribosomal_protein_S6_kinase,_90kDa,_polypeptide_6
ENSG00000072134	0.0112193	0.661612	-0.128514	0.133871	epsin_2
ENSG00000072135	-0.176787	0.346077	-0.12394	0.138593	protein_tyrosine_phosphatase,_non-receptor_type_18_(brain-derived)
ENSG00000072163	-0.0188819	0.657531	-0.717847	0.00988142	LIM_and_senescent_cell_antigen-like_domains_2
ENSG00000072195	-0.0179883	0.652495	-0.141693	0.183969	SPEG_complex_locus
ENSG00000072201	0.350974	0.467574	-0.376288	0.0193375	ligand_of_numb-protein_X_1
ENSG00000072210	-0.4072	0.0558248	-0.150477	0.0934357	aldehyde_dehydrogenase_3_family,_member_A2
ENSG00000072274	0.186473	0.331576	0.736102	0.00146331	transferrin_receptor_(p90,_CD71)
ENSG00000072310	-0.282457	0.17392	-0.534162	0.0106373	sterol_regulatory_element_binding_transcription_factor_1
ENSG00000072364	0.242468	0.232687	0.0406378	0.254462	AF4/FMR2_family,_member_4
ENSG00000072401	-0.0871947	0.526714	0.068229	0.236184	ubiquitin-conjugating_enzyme_E2D_1
ENSG00000072415	0.133062	0.477797	0.0229572	0.311978	membrane_protein,_palmitoylated_5_(MAGUK_p55_subfamily_member_5)
ENSG00000072422	-0.0249837	0.651424	-0.845618	0.000994014	Rho-related_BTB_domain_containing_1
ENSG00000072501	0.068562	0.532011	0.721366	0.000228426	structural_maintenance_of_chromosomes_1A
ENSG00000072506	-0.00149689	0.680921	0.280444	0.0314466	hydroxysteroid_(17-beta)_dehydrogenase_10
ENSG00000072518	0.180065	0.300697	0.0972317	0.157668	MAP/microtubule_affinity-regulating_kinase_2
ENSG00000072571	-0.461472	0.140991	1.85669	0.000618425	hyaluronan-mediated_motility_receptor_(RHAMM)
ENSG00000072609	0.17684	0.375869	-0.0674319	0.227203	checkpoint_with_forkhead_and_ring_finger_domains
ENSG00000072657	0.026971	0.63976	-0.343842	0.0165114	thyrotropin-releasing_hormone_degrading_enzyme
ENSG00000072682	0.14556	0.39294	0.159107	0.06333	prolyl_4-hydroxylase,_alpha_polypeptide_II
ENSG00000072736	0.386498	0.209576	0.220244	0.0629735	nuclear_factor_of_activated_T-cells,_cytoplasmic,_calcineurin-dependent_3
ENSG00000072756	0.193969	0.323735	0.216724	0.0847499	tRNA_nucleotidyl_transferase,_CCA-adding,_1
ENSG00000072778	-0.117691	0.407829	0.146974	0.0910785	acyl-CoA_dehydrogenase,_very_long_chain
ENSG00000072786	0.183048	0.302902	0.0968043	0.177981	serine/threonine_kinase_10
ENSG00000072803	0.007102	0.669316	-0.140054	0.0786127	F-box_and_WD_repeat_domain_containing_11
ENSG00000072818	-0.0631619	0.638196	-0.190035	0.228098	ArfGAP_with_coiled-coil,_ankyrin_repeat_and_PH_domains_1
ENSG00000072832	0.0552067	0.62519	-0.401013	0.0224505	collapsin_response_mediator_protein_1
ENSG00000072840	-0.0759684	0.585759	-0.406226	0.00914653	Ellis_van_Creveld_syndrome
ENSG00000072849	-0.0640165	0.578523	0.0492015	0.26406	Der1-like_domain_family,_member_2
ENSG00000072864	-0.22776	0.219788	0.0146647	0.314338	nudE_nuclear_distribution_gene_E_homolog_1_(A._nidulans)
ENSG00000072952	-0.138827	0.425184	-0.488661	0.000797209	murine_retrovirus_integration_site_1_homolog
ENSG00000072954	-0.314423	0.42041	0.236595	0.206338	transmembrane_protein_38A
ENSG00000072958	0.00767416	0.669252	0.330143	0.0117638	adaptor-related_protein_complex_1,_mu_1_subunit
ENSG00000073008	0.505094	0.0545108	0.586274	0.00162382	poliovirus_receptor
ENSG00000073009	-0.00505478	0.677105	0.234026	0.0819092	inhibitor_of_kappa_light_polypeptide_gene_enhancer_in_B-cells,_kinase_gamma
ENSG00000073050	-0.18367	0.290895	0.416089	0.00372379	X-ray_repair_complementing_defective_repair_in_Chinese_hamster_cells_1
ENSG00000073060	0.174455	0.31004	-0.127719	0.130508	scavenger_receptor_class_B,_member_1
ENSG00000073111	0.0354917	0.615453	1.44587	0.000137826	minichromosome_maintenance_complex_component_2
ENSG00000073146	-0.344009	0.278561	-0.670588	0.00296711	Mov10l1,_Moloney_leukemia_virus_10-like_1,_homolog_(mouse)
ENSG00000073150	-0.212028	0.408816	-0.397637	0.0530366	pannexin_2
ENSG00000073169	-0.0673246	0.558445	-0.133972	0.209687	Selenoprotein_O
ENSG00000073331	-0.129007	0.470628	-0.0391054	0.299444	alpha-kinase_1
ENSG00000073350	-0.908893	0.0675661	-0.576592	0.047472	lethal_giant_larvae_homolog_2_(Drosophila)
ENSG00000073417	0.172784	0.334036	-0.00938109	0.322848	phosphodiesterase_8A
ENSG00000073536	0.139501	0.409251	0.404112	0.0191323	notchless_homolog_1_(Drosophila)
ENSG00000073578	-0.0560076	0.54481	0.16479	0.0657021	succinate_dehydrogenase_complex,_subunit_A,_flavoprotein_(Fp)
ENSG00000073584	-0.185659	0.254132	-0.221897	0.0261237	SWI/SNF_related,_matrix_associated,_actin_dependent_regulator_of_chromatin,_subfamily_e,_member_1
ENSG00000073598	0.0965839	0.610813	0.550673	0.00128513	fibronectin_type_III_domain_containing_8
ENSG00000073605	-0.119852	0.510085	-0.547712	0.00868018	gasdermin_B
ENSG00000073614	-0.0377639	0.626475	-0.113396	0.104701	lysine_(K)-specific_demethylase_5A
ENSG00000073670	0.332263	0.519457	0.993096	0.000349851	ADAM_metallopeptidase_domain_11
ENSG00000073711	0.0166352	0.663371	-0.401249	0.00811808	protein_phosphatase_2,_regulatory_subunit_B'',_alpha
ENSG00000073712	0.140933	0.442376	-0.0440839	0.276567	fermitin_family_member_2
ENSG00000073756	0.585789	0.162827	-0.0422295	0.319809	prostaglandin-endoperoxide_synthase_2_(prostaglandin_G/H_synthase_and_cyclooxygenase)
ENSG00000073792	0.0709967	0.522755	-0.14893	0.082127	insulin-like_growth_factor_2_mRNA_binding_protein_2
ENSG00000073803	-0.169	0.399663	0.150069	0.0858281	mitogen-activated_protein_kinase_kinase_kinase_13
ENSG00000073849	-0.0877812	0.605759	-0.0278	0.307441	ST6_beta-galactosamide_alpha-2,6-sialyltranferase_1
ENSG00000073905	0.192699	0.323664	0.143426	0.119932	no_fct
ENSG00000073910	-0.0436249	0.618154	-0.77322	0.0109413	furry_homolog_(Drosophila)
ENSG00000073921	0.314796	0.100366	0.253949	0.0451858	phosphatidylinositol_binding_clathrin_assembly_protein
ENSG00000073969	0.0464734	0.574191	0.010929	0.318398	N-ethylmaleimide-sensitive_factor
ENSG00000074047	-0.153617	0.456502	-0.600706	0.0254211	GLI_family_zinc_finger_2
ENSG00000074054	0.0472439	0.574875	-0.120216	0.107938	cytoplasmic_linker_associated_protein_1
ENSG00000074071	-0.105517	0.478466	-0.128785	0.205776	mitochondrial_ribosomal_protein_S34
ENSG00000074181	0.0256685	0.629053	-0.299846	0.161171	notch_3
ENSG00000074201	-0.18418	0.254812	-0.208542	0.0280957	chloride_channel,_nucleotide-sensitive,_1A
ENSG00000074219	0.0325217	0.622606	-0.219116	0.0291775	TEA_domain_family_member_2
ENSG00000074266	0.174719	0.315274	0.741678	0.000212508	embryonic_ectoderm_development
ENSG00000074319	-0.00631017	0.67031	-0.000744966	0.337218	tumor_susceptibility_gene_101
ENSG00000074356	0.106519	0.452664	-0.0179877	0.300071	chromosome_17_open_reading_frame_85
ENSG00000074370	-0.0942456	0.584464	0.053012	0.297376	ATPase,_Ca++_transporting,_ubiquitous
ENSG00000074410	0.228623	0.346077	1.38296	0.000680307	carbonic_anhydrase_XII
ENSG00000074416	0.128005	0.366646	-0.0326066	0.288293	monoglyceride_lipase
ENSG00000074527	-0.20839	0.502964	-0.730589	0.00811808	netrin_4
ENSG00000074582	-0.149945	0.413791	0.452466	0.00198396	BCS1-like_(S._cerevisiae)
ENSG00000074590	-0.0847239	0.554248	-0.46508	0.0106138	NUAK_family,_SNF1-like_kinase,_1
ENSG00000074603	-0.0856477	0.524233	-0.196311	0.0638802	dipeptidyl-peptidase_8
ENSG00000074621	-0.0932785	0.5159	-0.542729	0.00486818	solute_carrier_family_24_(sodium/potassium/calcium_exchanger),_member_1
ENSG00000074657	-0.175143	0.289171	-0.477579	0.00249036	zinc_finger_protein_532
ENSG00000074660	0.0456183	0.651006	-0.626906	0.0196664	scavenger_receptor_class_F,_member_1
ENSG00000074695	0.0537423	0.580538	-0.0682829	0.222299	lectin,_mannose-binding,_1
ENSG00000074696	-0.130529	0.361708	0.299688	0.0189251	protein_tyrosine_phosphatase-like_A_domain_containing_1
ENSG00000074755	0.220251	0.237918	0.0100192	0.316127	zinc_finger,_ZZ-type_with_EF-hand_domain_1
ENSG00000074800	0.106918	0.457552	0.956242	0.000809935	enolase_1,_(alpha)
ENSG00000074842	0.147222	0.431322	0.659243	0.000885277	chromosome_19_open_reading_frame_10
ENSG00000074855	0.38535	0.109105	-0.0247924	0.308713	anoctamin_8
ENSG00000074935	-0.0839708	0.591243	-0.265611	0.0975647	tubulin,_epsilon_1
ENSG00000074964	-0.0251828	0.64771	0.0289829	0.306234	Rho_guanine_nucleotide_exchange_factor_(GEF)_10-like
ENSG00000075089	-0.200317	0.315166	0.272412	0.0588596	ARP6_actin-related_protein_6_homolog_(yeast)
ENSG00000075131	0.486957	0.084206	1.40819	0.000176434	TIMELESS_interacting_protein
ENSG00000075142	-0.0526235	0.574906	0.0361992	0.270565	sorcin
ENSG00000075151	0.131856	0.382108	-0.288681	0.014554	eukaryotic_translation_initiation_factor_4_gamma,_3
ENSG00000075188	-0.151745	0.453404	0.330704	0.0231936	nucleoporin_37kDa
ENSG00000075213	0.332168	0.161937	0.293	0.0420545	sema_domain,_immunoglobulin_domain_(Ig),_short_basic_domain,_secreted,_(semaphorin)_3A
ENSG00000075218	-0.198971	0.410867	2.01855	0.000128783	G-2_and_S-phase_expressed_1
ENSG00000075223	-0.078697	0.539249	-0.400896	0.0134918	sema_domain,_immunoglobulin_domain_(Ig),_short_basic_domain,_secreted,_(semaphorin)_3C
ENSG00000075234	0.342017	0.0829532	0.417173	0.00645558	tetratricopeptide_repeat_domain_38
ENSG00000075239	-0.191328	0.242147	0.164887	0.0664662	acetyl-CoA_acetyltransferase_1
ENSG00000075240	0.105927	0.506714	-0.374758	0.0321543	GRAM_domain_containing_4
ENSG00000075275	0.336094	0.222282	0.0668256	0.234811	cadherin,_EGF_LAG_seven-pass_G-type_receptor_1_(flamingo_homolog,_Drosophila)
ENSG00000075292	-0.17299	0.313127	-0.34148	0.0381465	zinc_finger_protein_638
ENSG00000075303	0.0582151	0.618558	0.583859	0.00531783	solute_carrier_family_25,_member_40
ENSG00000075336	-0.1429	0.417705	0.247006	0.0629263	chromosome_18_open_reading_frame_55
ENSG00000075391	-0.0181074	0.654307	-0.262036	0.019775	RAS_protein_activator_like_2
ENSG00000075399	-0.207506	0.339756	-0.572265	0.0120417	chromosome_16_open_reading_frame_7
ENSG00000075407	-0.0779297	0.536257	-0.336579	0.044124	zinc_finger_protein_37A
ENSG00000075413	-0.00726844	0.669133	-0.0505738	0.210614	MAP/microtubule_affinity-regulating_kinase_3
ENSG00000075415	-0.190492	0.214679	-0.252905	0.016092	solute_carrier_family_25_(mitochondrial_carrier;_phosphate_carrier),_member_3
ENSG00000075420	0.137167	0.372021	-0.252491	0.0218071	fibronectin_type_III_domain_containing_3B
ENSG00000075426	-0.00971481	0.669008	0.109359	0.100849	FOS-like_antigen_2
ENSG00000075539	0.307381	0.180601	0.35295	0.0157627	FRY-like
ENSG00000075568	0.121485	0.403253	-0.159884	0.0755368	transmembrane_protein_131
ENSG00000075618	0.0162916	0.655805	-0.334924	0.0525106	fascin_homolog_1,_actin-bundling_protein_(Strongylocentrotus_purpuratus)
ENSG00000075624	0.232228	0.359937	0.458201	0.00416591	actin,_beta
ENSG00000075643	0.356168	0.16442	0.378839	0.0409974	molybdenum_cofactor_sulfurase
ENSG00000075651	-0.312054	0.263429	-0.870194	0.000242501	phospholipase_D1,_phosphatidylcholine-specific
ENSG00000075702	0.0260289	0.649168	1.87693	5.84941e-05	WD_repeat_domain_62
ENSG00000075711	0.0713449	0.527462	-0.602321	0.00527488	discs,_large_homolog_1_(Drosophila)
ENSG00000075785	0.0523319	0.568211	0.344875	0.00418541	RAB7A,_member_RAS_oncogene_family
ENSG00000075790	0.0210872	0.652042	0.131828	0.163878	B-cell_receptor-associated_protein_29
ENSG00000075826	-0.375665	0.206033	-0.61292	0.00624276	SEC31_homolog_B_(S._cerevisiae)
ENSG00000075856	-0.0458387	0.584568	0.319667	0.00269038	squamous_cell_carcinoma_antigen_recognized_by_T_cells_3
ENSG00000075914	-0.0373561	0.620243	0.174096	0.0868578	exosome_component_7
ENSG00000075945	-0.18884	0.36118	-0.282227	0.0275681	kinesin-associated_protein_3
ENSG00000075975	-0.066627	0.543267	-0.0525208	0.210481	makorin_ring_finger_protein_2
ENSG00000076003	-0.0859972	0.520792	0.471917	0.00602803	minichromosome_maintenance_complex_component_6
ENSG00000076043	-0.0733472	0.515155	-0.099532	0.136908	REX2,_RNA_exonuclease_2_homolog_(S._cerevisiae)
ENSG00000076053	-0.0149693	0.659897	0.00388078	0.334336	RNA_binding_motif_protein_7
ENSG00000076067	0.210339	0.256252	-0.173062	0.115388	RNA_binding_motif,_single_stranded_interacting_protein_2
ENSG00000076108	0.218036	0.264436	0.12502	0.101974	bromodomain_adjacent_to_zinc_finger_domain,_2A
ENSG00000076201	0.0465888	0.610461	0.170702	0.113667	protein_tyrosine_phosphatase,_non-receptor_type_23
ENSG00000076242	-0.128098	0.364932	0.417533	0.00266551	mutL_homolog_1,_colon_cancer,_nonpolyposis_type_2_(E._coli)
ENSG00000076248	-0.0368695	0.612492	0.829828	0.000135225	uracil-DNA_glycosylase
ENSG00000076258	-0.560267	0.185929	-1.15174	0.00698756	flavin_containing_monooxygenase_4
ENSG00000076321	0.0262663	0.637481	-0.0772162	0.187198	kelch-like_20_(Drosophila)
ENSG00000076344	-0.205841	0.514081	-0.970423	0.0089911	regulator_of_G-protein_signaling_11
ENSG00000076351	0.245997	0.304283	0.314934	0.0621368	solute_carrier_family_46_(folate_transporter),_member_1
ENSG00000076356	0.0624832	0.586391	-0.208589	0.149572	plexin_A2
ENSG00000076382	-0.0801162	0.551589	2.00465	0.000153405	sperm_associated_antigen_5
ENSG00000076513	-0.0236586	0.634065	-0.366479	0.00591606	ankyrin_repeat_domain_13A
ENSG00000076554	0.126732	0.509395	0.174991	0.21881	tumor_protein_D52
ENSG00000076555	-0.440725	0.212066	-0.593524	0.0363576	acetyl-CoA_carboxylase_beta
ENSG00000076604	0.171305	0.342424	0.192027	0.0575687	TNF_receptor-associated_factor_4
ENSG00000076641	0.393449	0.244182	0.142742	0.0714289	phosphoprotein_associated_with_glycosphingolipid_microdomains_1
ENSG00000076650	0.10018	0.544012	0.160368	0.0613524	G_patch_domain_containing_1
ENSG00000076662	-0.0298386	0.651144	0.220421	0.126385	intercellular_adhesion_molecule_3
ENSG00000076685	-0.0524921	0.557216	-0.130939	0.0890835	5'-nucleotidase,_cytosolic_II
ENSG00000076706	0.337746	0.153569	0.787759	0.000576772	melanoma_cell_adhesion_molecule
ENSG00000076770	-0.149749	0.57193	0.771158	0.00346229	muscleblind-like_3_(Drosophila)
ENSG00000076924	-0.194261	0.283945	0.0289706	0.30864	XPA_binding_protein_2
ENSG00000076928	0.0406914	0.605399	0.07279	0.251837	Rho_guanine_nucleotide_exchange_factor_(GEF)_1
ENSG00000076944	-0.198402	0.384753	0.336002	0.028505	syntaxin_binding_protein_2
ENSG00000076984	-0.217771	0.235842	-0.335135	0.0601594	mitogen-activated_protein_kinase_kinase_7
ENSG00000077044	0.0862323	0.533876	0.0497445	0.262002	diacylglycerol_kinase,_delta_130kDa
ENSG00000077092	-0.448166	0.304353	-1.26806	0.000814631	retinoic_acid_receptor,_beta
ENSG00000077097	-0.115445	0.478728	-0.263779	0.0424629	topoisomerase_(DNA)_II_beta_180kDa
ENSG00000077147	-0.00233646	0.679041	0.0787499	0.217068	transmembrane_9_superfamily_member_3
ENSG00000077150	0.278642	0.195999	0.187157	0.0909545	nuclear_factor_of_kappa_light_polypeptide_gene_enhancer_in_B-cells_2_(p49/p100)
ENSG00000077152	-0.0700753	0.583458	1.61924	0.000337423	ubiquitin-conjugating_enzyme_E2T_(putative)
ENSG00000077157	0.0554325	0.609284	-0.829343	6.58852e-05	protein_phosphatase_1,_regulatory_(inhibitor)_subunit_12B
ENSG00000077232	0.0926709	0.483251	0.185397	0.104915	DnaJ_(Hsp40)_homolog,_subfamily_C,_member_10
ENSG00000077235	-0.0470098	0.573718	0.0213676	0.298798	general_transcription_factor_IIIC,_polypeptide_1,_alpha_220kDa
ENSG00000077238	0.267139	0.210804	0.567507	0.00743185	interleukin_4_receptor
ENSG00000077254	0.0197187	0.651338	0.036244	0.275686	ubiquitin_specific_peptidase_33
ENSG00000077312	-0.225769	0.28022	0.21031	0.0284283	small_nuclear_ribonucleoprotein_polypeptide_A
ENSG00000077348	0.144171	0.478466	1.13973	0.000177063	exosome_component_5
ENSG00000077380	0.101002	0.458913	-0.443838	0.0114093	dynein,_cytoplasmic_1,_intermediate_chain_2
ENSG00000077420	-0.224642	0.248876	-0.18748	0.02736	amyloid_beta_(A4)_precursor_protein-binding,_family_B,_member_1_interacting_protein
ENSG00000077454	0.0089262	0.67056	0.246091	0.0755988	leucine-rich_repeats_and_calponin_homology_(CH)_domain_containing_4
ENSG00000077458	0.0201469	0.661835	-0.0725373	0.254711	family_with_sequence_similarity_76,_member_B
ENSG00000077463	-0.22226	0.454193	0.0323627	0.313773	sirtuin_6
ENSG00000077514	-0.0327365	0.625531	1.15273	0.000122828	polymerase_(DNA-directed),_delta_3,_accessory_subunit
ENSG00000077549	-0.06525	0.531979	0.00785875	0.320593	capping_protein_(actin_filament)_muscle_Z-line,_beta
ENSG00000077585	-0.259715	0.356947	-0.261286	0.0188171	G_protein-coupled_receptor_137B
ENSG00000077684	0.0899654	0.501735	0.21831	0.021753	PHD_finger_protein_17
ENSG00000077713	-0.0020898	0.679141	-0.129623	0.0768824	solute_carrier_family_25,_member_43
ENSG00000077721	-0.0932554	0.477084	-0.178672	0.0593475	ubiquitin-conjugating_enzyme_E2A
ENSG00000077782	-0.0237811	0.643042	-0.0714504	0.216243	fibroblast_growth_factor_receptor_1
ENSG00000077809	-0.0154483	0.662426	-0.810478	0.000207146	general_transcription_factor_IIi
ENSG00000077942	-0.10009	0.576798	-0.888234	0.00135744	fibulin_1
ENSG00000077943	0.100399	0.609284	-1.56506	0.000935105	integrin,_alpha_8
ENSG00000078018	0.350657	0.283945	0.859325	0.00462298	microtubule-associated_protein_2
ENSG00000078043	0.0188156	0.659008	-0.128975	0.0957506	protein_inhibitor_of_activated_STAT,_2
ENSG00000078053	0.299268	0.204439	-0.154551	0.131587	amphiphysin
ENSG00000078061	-0.0332791	0.61785	-0.00907602	0.325067	v-raf_murine_sarcoma_3611_viral_oncogene_homolog
ENSG00000078070	-0.111135	0.44926	0.0153075	0.304608	methylcrotonoyl-CoA_carboxylase_1_(alpha)
ENSG00000078098	-0.178999	0.424921	-0.491106	0.00631715	fibroblast_activation_protein,_alpha
ENSG00000078124	0.175357	0.327102	0.141542	0.147215	alkaline_ceramidase_3
ENSG00000078140	0.0480198	0.59089	0.230904	0.0638943	ubiquitin-conjugating_enzyme_E2K
ENSG00000078142	-0.0302999	0.626817	-0.103362	0.160295	phosphoinositide-3-kinase,_class_3
ENSG00000078177	-0.152674	0.533312	-0.437406	0.0230027	NEDD4_binding_protein_2
ENSG00000078237	0.0605438	0.583458	0.0760718	0.233045	chromosome_12_open_reading_frame_5
ENSG00000078246	-0.122843	0.380356	-0.368229	0.00466916	tubby_like_protein_3
ENSG00000078269	-0.0116223	0.66286	-0.162129	0.113413	synaptojanin_2
ENSG00000078304	-0.171271	0.323664	-0.397765	0.00504196	protein_phosphatase_2,_regulatory_subunit_B',_gamma
ENSG00000078319	-0.0497037	0.631127	0.180386	0.0688408	postmeiotic_segregation_increased_2_pseudogene_1
ENSG00000078369	0.0523523	0.562484	0.196231	0.0217663	guanine_nucleotide_binding_protein_(G_protein),_beta_polypeptide_1
ENSG00000078399	-0.41709	0.142752	-0.710528	0.000304922	homeobox_A9
ENSG00000078401	0.756598	0.361271	0.334917	0.0965705	endothelin_1
ENSG00000078403	-0.0829617	0.569183	-0.252464	0.0142096	myeloid/lymphoid_or_mixed-lineage_leukemia_(trithorax_homolog,_Drosophila);_translocated_to,_10
ENSG00000078487	-0.432526	0.257692	-0.306145	0.0592743	zinc_finger,_CW_type_with_PWWP_domain_1
ENSG00000078618	-0.0204526	0.642494	0.121585	0.110613	nardilysin_(N-arginine_dibasic_convertase)
ENSG00000078668	-0.130442	0.377842	0.226951	0.0547418	voltage-dependent_anion_channel_3
ENSG00000078674	-0.124387	0.441979	-0.282415	0.0413413	pericentriolar_material_1
ENSG00000078687	-0.0743842	0.571217	-0.518712	0.0043548	trinucleotide_repeat_containing_6C
ENSG00000078699	-0.00630914	0.677035	-0.0518995	0.227454	core-binding_factor,_runt_domain,_alpha_subunit_2;_translocated_to,_2
ENSG00000078725	0.000473888	0.683048	-0.610384	0.106683	deleted_in_bladder_cancer_1
ENSG00000078747	0.165855	0.324707	-0.1957	0.0510306	itchy_E3_ubiquitin_protein_ligase_homolog_(mouse)
ENSG00000078804	-0.139618	0.355931	-0.658244	0.000135279	tumor_protein_p53_inducible_nuclear_protein_2
ENSG00000078808	-0.052413	0.568211	-0.0196172	0.312041	stromal_cell_derived_factor_4
ENSG00000078814	-0.355843	0.361776	-0.0735708	0.302564	myosin,_heavy_chain_7B,_cardiac_muscle,_beta
ENSG00000078902	-0.0334147	0.61597	0.159565	0.152743	toll_interacting_protein
ENSG00000078967	0.162952	0.499178	-0.294639	0.0161947	ubiquitin-conjugating_enzyme_E2D_4_(putative)
ENSG00000079101	-0.615592	0.318212	-0.543548	0.0444255	clusterin-like_1_(retinal)
ENSG00000079102	-0.268554	0.271441	-1.08631	0.000122217	runt-related_transcription_factor_1;_translocated_to,_1_(cyclin_D-related)
ENSG00000079134	-0.163485	0.343674	0.0668768	0.22385	THO_complex_1
ENSG00000079150	-0.144604	0.405294	-0.204012	0.0947242	FK506_binding_protein_7
ENSG00000079156	0.644435	0.012698	0.44583	0.0103931	oxysterol_binding_protein-like_6
ENSG00000079215	0.635849	0.420448	0.942018	0.00350122	solute_carrier_family_1_(glial_high_affinity_glutamate_transporter),_member_3
ENSG00000079246	-0.0271903	0.625678	0.395163	0.0151814	X-ray_repair_complementing_defective_repair_in_Chinese_hamster_cells_5_(double-strand-break_rejoining)
ENSG00000079257	-0.620494	0.153401	-1.62097	1.13795e-05	latexin
ENSG00000079277	-0.080919	0.566849	-0.274697	0.0176407	MAP_kinase_interacting_serine/threonine_kinase_1
ENSG00000079308	0.275906	0.210462	-0.0826996	0.213914	tensin_1
ENSG00000079313	0.0768539	0.550756	0.258502	0.11161	REX1,_RNA_exonuclease_1_homolog_(S._cerevisiae)
ENSG00000079332	-0.0646907	0.531094	-0.00828268	0.32488	SAR1_homolog_A_(S._cerevisiae)
ENSG00000079335	0.333407	0.342424	0.345342	0.0924866	CDC14_cell_division_cycle_14_homolog_A_(S._cerevisiae)
ENSG00000079337	-0.0434953	0.624984	0.321575	0.0985927	Rap_guanine_nucleotide_exchange_factor_(GEF)_3
ENSG00000079387	-0.0356312	0.620676	0.103141	0.183142	SUMO1/sentrin_specific_peptidase_1
ENSG00000079432	-0.0948189	0.498149	-0.123713	0.224372	capicua_homolog_(Drosophila)
ENSG00000079435	-0.0865709	0.594559	0.475085	0.028566	lipase,_hormone-sensitive
ENSG00000079459	-0.0311364	0.631127	-0.381965	0.00539329	farnesyl-diphosphate_farnesyltransferase_1
ENSG00000079462	-0.173247	0.428792	0.583572	0.00810327	platelet-activating_factor_acetylhydrolase_1b,_catalytic_subunit_3_(29kDa)
ENSG00000079482	0.183396	0.406446	-0.151497	0.130977	oligophrenin_1
ENSG00000079616	-0.320542	0.180978	1.59125	0.00011596	kinesin_family_member_22
ENSG00000079691	0.0856425	0.547696	-0.35209	0.00684745	leucine_rich_repeat_containing_16A
ENSG00000079739	0.0257271	0.627551	-0.0103874	0.319709	phosphoglucomutase_1
ENSG00000079785	0.0781558	0.502835	0.210674	0.0388934	DEAD_(Asp-Glu-Ala-Asp)_box_polypeptide_1
ENSG00000079805	-0.0644915	0.531675	0.0486563	0.25017	dynamin_2
ENSG00000079819	-0.0486701	0.598066	-0.183063	0.0476039	erythrocyte_membrane_protein_band_4.1-like_2
ENSG00000079841	0.330592	0.387511	-0.607305	0.07416	regulating_synaptic_membrane_exocytosis_1
ENSG00000079931	-0.119124	0.458814	-0.705124	0.000425631	monooxygenase,_DBH-like_1
ENSG00000079950	-0.0613967	0.574499	-0.218298	0.0321096	syntaxin_7
ENSG00000079974	0.0522937	0.61318	-0.182268	0.0569327	RAB,_member_of_RAS_oncogene_family-like_2B
ENSG00000079999	-0.152669	0.311655	0.0302618	0.297954	kelch-like_ECH-associated_protein_1
ENSG00000080031	0.181681	0.515846	-0.0931596	0.268396	protein_tyrosine_phosphatase,_receptor_type,_H
ENSG00000080189	-0.177634	0.282181	-0.0252567	0.298505	solute_carrier_family_35,_member_C2
ENSG00000080200	0.233735	0.347493	-0.357574	0.0514995	beta-gamma_crystallin_domain_containing_3
ENSG00000080298	-0.47621	0.222282	-0.396619	0.0264957	regulatory_factor_X,_3_(influences_HLA_class_II_expression)
ENSG00000080345	0.347967	0.15954	0.459727	0.0167251	RAP1_interacting_factor_homolog_(yeast)
ENSG00000080371	0.0931211	0.475177	0.320186	0.0100091	RAB21,_member_RAS_oncogene_family
ENSG00000080493	0.337058	0.227114	-0.0423193	0.307591	solute_carrier_family_4,_sodium_bicarbonate_cotransporter,_member_4
ENSG00000080503	-0.232133	0.263429	-0.968293	3.95142e-05	SWI/SNF_related,_matrix_associated,_actin_dependent_regulator_of_chromatin,_subfamily_a,_member_2
ENSG00000080546	-0.376877	0.134947	-1.11214	0.000242501	sestrin_1
ENSG00000080561	0.305204	0.270177	0.107935	0.177207	midline_2
ENSG00000080573	0.0712271	0.582414	-0.270897	0.128518	collagen,_type_V,_alpha_3
ENSG00000080603	0.0325977	0.631002	0.0844331	0.199987	Snf2-related_CREBBP_activator_protein
ENSG00000080608	0.483724	0.0879869	0.606738	0.00226831	KIAA0020
ENSG00000080709	-0.231296	0.360134	-0.512835	0.0236161	potassium_intermediate/small_conductance_calcium-activated_channel,_subfamily_N,_member_2
ENSG00000080802	-0.011261	0.66585	-0.263597	0.0316909	CCR4-NOT_transcription_complex,_subunit_4
ENSG00000080815	0.0115289	0.662007	-0.0526114	0.231723	presenilin_1
ENSG00000080819	-0.140912	0.42003	0.0288028	0.286641	coproporphyrinogen_oxidase
ENSG00000080822	0.210924	0.226508	0.441714	0.00736448	claudin_domain_containing_1
ENSG00000080823	-0.0296047	0.647732	0.235057	0.0475037	renal_tumor_antigen
ENSG00000080824	0.0056231	0.671813	0.387058	0.00617357	heat_shock_protein_90kDa_alpha_(cytosolic),_class_A_member_1
ENSG00000080839	-0.0285708	0.634065	1.43848	0.000150568	retinoblastoma-like_1_(p107)
ENSG00000080845	0.0339513	0.620243	-0.280642	0.0403311	discs,_large_(Drosophila)_homolog-associated_protein_4
ENSG00000080947	0.0898622	0.59009	-1.05865	0.00272879	ciliary_rootlet_coiled-coil,_rootletin_pseudogene_3
ENSG00000080986	-0.36831	0.137973	1.72252	0.000213726	NDC80_homolog,_kinetochore_complex_component_(S._cerevisiae)
ENSG00000081014	0.0873693	0.532011	0.102721	0.182582	adaptor-related_protein_complex_4,_epsilon_1_subunit
ENSG00000081019	-0.135814	0.488825	-0.0983455	0.165449	round_spermatid_basic_protein_1
ENSG00000081026	0.00987049	0.670202	-0.0307509	0.295528	membrane_associated_guanylate_kinase,_WW_and_PDZ_domain_containing_3
ENSG00000081059	-0.223678	0.399172	0.258802	0.0893632	transcription_factor_7_(T-cell_specific,_HMG-box)
ENSG00000081087	0.344139	0.079653	0.708554	0.00126256	osteopetrosis_associated_transmembrane_protein_1
ENSG00000081154	-0.176389	0.324707	-0.214402	0.0670914	PEST_proteolytic_signal_containing_nuclear_protein
ENSG00000081177	-0.0809931	0.514849	-0.327148	0.0102546	exonuclease_3'-5'_domain_containing_2
ENSG00000081181	-0.179177	0.48376	0.596683	0.00381923	arginase,_type_II
ENSG00000081189	0.492038	0.207658	0.469759	0.0362446	myocyte_enhancer_factor_2C
ENSG00000081307	-0.0515581	0.591636	-0.254949	0.0399388	ubiquitin-like_modifier_activating_enzyme_5
ENSG00000081320	-0.00817193	0.67246	-0.0719335	0.226477	serine/threonine_kinase_17b
ENSG00000081377	-0.115475	0.499876	-0.377147	0.00468924	CDC14_cell_division_cycle_14_homolog_B_(S._cerevisiae)
ENSG00000081386	-0.402668	0.219788	-0.538189	0.0259803	zinc_finger_protein_510
ENSG00000081665	-0.0741038	0.606006	-0.0574179	0.267553	zinc_finger_protein_506
ENSG00000081692	0.303107	0.292354	0.368057	0.0340359	jumonji_domain_containing_4
ENSG00000081721	0.0469835	0.600215	0.177162	0.0767575	dual_specificity_phosphatase_12
ENSG00000081760	0.0703049	0.536257	-0.268852	0.0144972	acetoacetyl-CoA_synthetase
ENSG00000081791	-0.10827	0.419373	-0.296464	0.0106415	KIAA0141
ENSG00000081803	-0.293139	0.523969	0.277639	0.0957705	Ca++-dependent_secretion_activator_2
ENSG00000081853	-0.178526	0.496153	-0.406876	0.0604329	protocadherin_gamma_subfamily_A,_2
ENSG00000081870	-0.122954	0.429871	0.333244	0.0196896	heat_shock_protein_family_B_(small),_member_11
ENSG00000081913	0.20028	0.421897	-0.173957	0.12771	PH_domain_and_leucine_rich_repeat_protein_phosphatase_1
ENSG00000081923	0.163373	0.36604	0.0182899	0.308534	ATPase,_aminophospholipid_transporter,_class_I,_type_8B,_member_1
ENSG00000082014	-0.0494336	0.598429	-0.252293	0.0197341	SWI/SNF_related,_matrix_associated,_actin_dependent_regulator_of_chromatin,_subfamily_d,_member_3
ENSG00000082068	-0.0867419	0.519457	-0.231099	0.0218198	WD_repeat_domain_70
ENSG00000082126	0.239464	0.466525	0.624008	0.021352	membrane_protein,_palmitoylated_4_(MAGUK_p55_subfamily_member_4)
ENSG00000082146	0.0501907	0.604847	-0.432437	0.00639895	STE20-related_kinase_adaptor_beta
ENSG00000082153	0.00839524	0.667655	0.0453729	0.258693	basic_leucine_zipper_and_W2_domains_1
ENSG00000082196	-0.49509	0.301333	-0.407053	0.106875	C1q_and_tumor_necrosis_factor_related_protein_3
ENSG00000082212	0.417732	0.0534219	0.586349	0.00451428	malic_enzyme_2,_NAD(+)-dependent,_mitochondrial
ENSG00000082213	0.272143	0.188433	0.160158	0.113993	chromosome_5_open_reading_frame_22
ENSG00000082258	0.105325	0.49699	-0.057167	0.23787	cyclin_T2
ENSG00000082269	0.111987	0.575429	-0.291245	0.0723779	family_with_sequence_similarity_135,_member_A
ENSG00000082397	0.191781	0.379609	-0.272914	0.0233934	erythrocyte_membrane_protein_band_4.1-like_3
ENSG00000082438	-0.246433	0.205115	-0.568346	0.028208	COBL-like_1
ENSG00000082458	-0.0815467	0.574875	-0.374861	0.00253937	discs,_large_homolog_3_(Drosophila)
ENSG00000082482	-0.267275	0.188433	0.370117	0.0122701	potassium_channel,_subfamily_K,_member_2
ENSG00000082497	-0.216857	0.480033	-0.330533	0.0455226	SERTA_domain_containing_4
ENSG00000082512	0.470521	0.0315772	-0.101156	0.163309	TNF_receptor-associated_factor_5
ENSG00000082515	-0.0560775	0.593235	0.420511	0.0115527	mitochondrial_ribosomal_protein_L22
ENSG00000082516	0.344007	0.109105	0.480874	0.000881529	gem_(nuclear_organelle)_associated_protein_5
ENSG00000082641	0.0146901	0.657316	0.162453	0.0665177	nuclear_factor_(erythroid-derived_2)-like_1
ENSG00000082701	0.0824096	0.509682	-0.377353	0.00816569	glycogen_synthase_kinase_3_beta
ENSG00000082781	-0.00321783	0.677035	-0.0686815	0.213625	integrin,_beta_5
ENSG00000082805	0.164305	0.320567	0.061603	0.187483	ELKS/RAB6-interacting/CAST_family_member_1
ENSG00000082898	0.0450391	0.593235	0.57716	0.00473574	exportin_1_(CRM1_homolog,_yeast)
ENSG00000082996	-0.0944001	0.511626	-0.282603	0.0107326	ring_finger_protein_13
ENSG00000083093	0.00819552	0.670812	0.516747	0.00104139	partner_and_localizer_of_BRCA2
ENSG00000083097	-0.00360039	0.678987	-0.57386	0.0101321	dopey_family_member_1
ENSG00000083099	-0.124461	0.387511	0.052357	0.25634	LYR_motif_containing_2
ENSG00000083123	-0.134537	0.413926	-0.339689	0.0185086	branched_chain_keto_acid_dehydrogenase_E1,_beta_polypeptide
ENSG00000083168	0.0957353	0.510107	-0.0211973	0.298336	K(lysine)_acetyltransferase_6A
ENSG00000083223	0.188337	0.349989	-0.258385	0.0773578	zinc_finger,_CCHC_domain_containing_6
ENSG00000083290	-0.207533	0.354944	-0.518907	0.000997404	unc-51-like_kinase_2_(C._elegans)
ENSG00000083312	-0.0384739	0.605759	-0.222658	0.0460035	transportin_1
ENSG00000083444	0.000627108	0.682123	0.355398	0.00799989	procollagen-lysine_1,_2-oxoglutarate_5-dioxygenase_1
ENSG00000083454	0.217724	0.49643	0.256086	0.152165	purinergic_receptor_P2X,_ligand-gated_ion_channel,_5
ENSG00000083457	-0.178932	0.361569	-0.24795	0.0356824	integrin,_alpha_E_(antigen_CD103,_human_mucosal_lymphocyte_antigen_1;_alpha_polypeptide)
ENSG00000083520	0.145847	0.3964	-0.0673607	0.256898	DIS3_mitotic_control_homolog_(S._cerevisiae)
ENSG00000083535	0.0584836	0.612227	-0.224166	0.140083	progesterone_immunomodulatory_binding_factor_1
ENSG00000083544	-0.277041	0.239684	-0.201391	0.0507693	tudor_domain_containing_3
ENSG00000083635	0.196047	0.440654	0.399917	0.0114159	nuclear_fragile_X_mental_retardation_protein_interacting_protein_1
ENSG00000083642	-0.106902	0.508901	-0.0311023	0.29234	PDS5,_regulator_of_cohesion_maintenance,_homolog_B_(S._cerevisiae)
ENSG00000083720	0.0142646	0.654307	0.317065	0.0304734	3-oxoacid_CoA_transferase_1
ENSG00000083750	-0.105531	0.526826	-0.228049	0.0238449	Ras-related_GTP_binding_B
ENSG00000083799	0.0316589	0.628584	0.179232	0.128973	cylindromatosis_(turban_tumor_syndrome)
ENSG00000083807	-0.231053	0.505837	-0.0894491	0.263272	solute_carrier_family_27_(fatty_acid_transporter),_member_5
ENSG00000083812	-0.100101	0.533987	0.0111287	0.323873	zinc_finger_protein_324
ENSG00000083814	-0.297162	0.271444	-0.512169	0.00422745	zinc_finger_protein_671
ENSG00000083817	-0.0283543	0.653386	-0.00149063	0.337218	zinc_finger_protein_416
ENSG00000083828	-0.0380748	0.641167	-0.206611	0.0314357	zinc_finger_protein_586
ENSG00000083838	-0.371441	0.155761	-0.521559	0.0159921	zinc_finger_protein_446
ENSG00000083842	0.00828952	0.675996	-0.0784366	0.185121	zinc_finger_protein_8
ENSG00000083844	-0.137976	0.412143	-0.32919	0.0145386	zinc_finger_protein_264
ENSG00000083845	-0.111571	0.440652	-0.16983	0.123848	ribosomal_protein_S5
ENSG00000083857	0.25184	0.347816	-0.488483	0.00881011	FAT_tumor_suppressor_homolog_1_(Drosophila)
ENSG00000083896	-0.13161	0.389222	-0.121287	0.164181	YTH_domain_containing_1
ENSG00000083937	-0.149794	0.369236	-0.119492	0.176494	chromatin_modifying_protein_2B
ENSG00000084070	0.199815	0.323664	0.11469	0.104976	small_ArfGAP2
ENSG00000084072	-0.0620275	0.552704	0.115502	0.112765	peptidylprolyl_isomerase_E_(cyclophilin_E)
ENSG00000084073	0.110731	0.450156	0.171445	0.105359	zinc_metallopeptidase_(STE24_homolog,_S._cerevisiae)
ENSG00000084090	-0.21922	0.168055	-0.279858	0.0132576	StAR-related_lipid_transfer_(START)_domain_containing_7
ENSG00000084092	-0.282728	0.176569	-0.685161	0.000167025	chromosome_4_open_reading_frame_14
ENSG00000084093	-0.172975	0.346347	-0.356292	0.0140666	RE1-silencing_transcription_factor
ENSG00000084112	0.0624851	0.530127	-0.165421	0.0594759	slingshot_homolog_1_(Drosophila)
ENSG00000084207	-0.178084	0.289698	0.0480374	0.244664	glutathione_S-transferase_pi_1
ENSG00000084234	-0.0433357	0.591381	-0.151282	0.0607964	amyloid_beta_(A4)_precursor-like_protein_2
ENSG00000084444	-0.0331523	0.649168	-0.185807	0.127487	KIAA1467
ENSG00000084463	-0.0944878	0.479018	0.490932	0.00103226	WW_domain_binding_protein_11
ENSG00000084623	-0.0660671	0.551249	0.13441	0.0755173	eukaryotic_translation_initiation_factor_3,_subunit_I
ENSG00000084636	-0.0796345	0.570332	-0.421449	0.00921767	collagen,_type_XVI,_alpha_1
ENSG00000084652	-0.0546358	0.547696	-0.0691743	0.189049	taxilin_alpha
ENSG00000084676	0.019169	0.655545	-0.44432	0.0032503	nuclear_receptor_coactivator_1
ENSG00000084693	-0.239281	0.233883	-0.47391	0.000930538	ATP/GTP_binding_protein-like_5
ENSG00000084710	-0.0257175	0.67246	0.557213	0.0678643	EFR3_homolog_B_(S._cerevisiae)
ENSG00000084731	-0.083546	0.505737	-0.000807077	0.33756	kinesin_family_member_3C
ENSG00000084733	0.0145676	0.652384	0.00616557	0.327082	RAB10,_member_RAS_oncogene_family
ENSG00000084754	-0.138642	0.320935	-0.307214	0.00474835	hydroxyacyl-CoA_dehydrogenase/3-ketoacyl-CoA_thiolase/enoyl-CoA_hydratase_(trifunctional_protein),_alpha_subunit
ENSG00000084764	-0.29433	0.152819	-0.0294405	0.304647	microtubule-associated_protein,_RP/EB_family,_member_3
ENSG00000084774	0.190131	0.274732	0.431885	0.01258	carbamoyl-phosphate_synthetase_2,_aspartate_transcarbamylase,_and_dihydroorotase
ENSG00000085063	-0.114851	0.423738	0.225055	0.0307166	CD59_molecule,_complement_regulatory_protein
ENSG00000085117	-0.151013	0.441789	0.391292	0.0638384	CD82_molecule
ENSG00000085185	0.00305529	0.680837	-0.456051	0.00400627	BCL6_corepressor-like_1
ENSG00000085224	-0.0156425	0.665475	-0.617683	0.00824954	alpha_thalassemia/mental_retardation_syndrome_X-linked
ENSG00000085231	-0.112577	0.418409	0.263633	0.0394333	TAF9_RNA_polymerase_II,_TATA_box_binding_protein_(TBP)-associated_factor,_32kDa
ENSG00000085274	-0.0586677	0.594444	-0.254013	0.030081	myoneurin
ENSG00000085276	0.381335	0.217644	-0.0385563	0.312631	MDS1_and_EVI1_complex_locus
ENSG00000085365	0.214948	0.234064	0.271407	0.0920793	secretory_carrier_membrane_protein_1
ENSG00000085377	0.0500212	0.590651	-0.000330205	0.338214	prolyl_endopeptidase
ENSG00000085382	0.0127112	0.665367	-0.113744	0.141958	HECT_domain_and_ankyrin_repeat_containing,_E3_ubiquitin_protein_ligase_1
ENSG00000085415	0.174654	0.285113	0.0972731	0.185573	SEH1-like_(S._cerevisiae)
ENSG00000085433	0.0263509	0.638753	0.0307898	0.276379	WD_repeat_domain_47
ENSG00000085449	0.0835081	0.480322	0.15009	0.106803	WD_repeat_and_FYVE_domain_containing_1
ENSG00000085465	-0.377576	0.456238	-1.24161	0.0136437	oviductal_glycoprotein_1,_120kDa
ENSG00000085491	0.0976836	0.48376	0.31481	0.0348161	solute_carrier_family_25_(mitochondrial_carrier;_phosphate_carrier),_member_24
ENSG00000085511	0.0335173	0.639267	-0.0647911	0.223286	mitogen-activated_protein_kinase_kinase_kinase_4
ENSG00000085563	0.153445	0.568211	1.18163	0.0668326	ATP-binding_cassette,_sub-family_B_(MDR/TAP),_member_1
ENSG00000085644	-0.17233	0.447522	-0.333816	0.0989622	zinc_finger_protein_213
ENSG00000085662	-0.336869	0.0667715	0.484371	0.00262578	aldo-keto_reductase_family_1,_member_B1_(aldose_reductase)
ENSG00000085719	-0.0406917	0.611116	-0.251396	0.0149094	copine_III
ENSG00000085721	0.119968	0.425184	0.225377	0.0503108	RRN3_RNA_polymerase_I_transcription_factor_homolog_(S._cerevisiae)
ENSG00000085733	0.0628853	0.540008	0.21351	0.0336091	cortactin
ENSG00000085741	-0.548327	0.456456	-1.23712	0.00883493	wingless-type_MMTV_integration_site_family,_member_11
ENSG00000085760	-0.189751	0.277883	-0.286668	0.017656	mitochondrial_translational_initiation_factor_2
ENSG00000085788	0.0220671	0.649168	-0.224482	0.0388494	DDHD_domain_containing_2
ENSG00000085832	-0.101508	0.488825	-0.341487	0.013483	epidermal_growth_factor_receptor_pathway_substrate_15
ENSG00000085840	0.439992	0.171117	2.21881	3.90948e-05	origin_recognition_complex,_subunit_1
ENSG00000085871	-0.228779	0.411143	-0.114254	0.180921	microsomal_glutathione_S-transferase_2
ENSG00000085872	0.0378246	0.62938	-0.0638596	0.259662	calcium_homeostasis_endoplasmic_reticulum_protein
ENSG00000085978	-0.0788153	0.514702	-0.0379215	0.252168	ATG16_autophagy_related_16-like_1_(S._cerevisiae)
ENSG00000085982	-0.328106	0.124404	-0.374566	0.00586739	ubiquitin_specific_peptidase_40
ENSG00000085998	0.116779	0.43253	0.328101	0.0108601	protein_O-linked_mannose_beta1,2-N-acetylglucosaminyltransferase
ENSG00000085999	0.100512	0.533198	2.13939	5.85766e-06	RAD54-like_(S._cerevisiae)
ENSG00000086015	0.0185155	0.650241	-0.116756	0.155469	microtubule_associated_serine/threonine_kinase_2
ENSG00000086061	0.453965	0.0141203	1.01369	0.000130277	DnaJ_(Hsp40)_homolog,_subfamily_A,_member_1
ENSG00000086062	0.159416	0.313127	0.0232704	0.280968	UDP-Gal:betaGlcNAc_beta_1,4-_galactosyltransferase,_polypeptide_1
ENSG00000086065	0.304283	0.151488	0.749334	0.000352296	chromatin_modifying_protein_5
ENSG00000086102	-0.0729957	0.520792	0.0108383	0.31392	nuclear_transcription_factor,_X-box_binding_1
ENSG00000086189	0.179089	0.33877	-0.0724661	0.22745	DIM1_dimethyladenosine_transferase_1-like_(S._cerevisiae)
ENSG00000086200	0.0250799	0.648094	0.264221	0.0406691	importin_11
ENSG00000086232	-0.120501	0.377193	-0.176358	0.0409033	eukaryotic_translation_initiation_factor_2-alpha_kinase_1
ENSG00000086289	0.0818077	0.598406	0.283511	0.035698	ependymin_related_protein_1_(zebrafish)
ENSG00000086475	-0.169965	0.323878	0.1335	0.086715	selenophosphate_synthetase_1
ENSG00000086504	-0.114917	0.507267	0.0606453	0.2675	mitochondrial_ribosomal_protein_L28
ENSG00000086544	-0.208716	0.239957	-0.343761	0.0453493	inositol-trisphosphate_3-kinase_C
ENSG00000086570	-0.0672608	0.645729	0.110318	0.264485	FAT_tumor_suppressor_homolog_2_(Drosophila)
ENSG00000086589	-0.0550212	0.567617	0.128942	0.133597	RNA_binding_motif_protein_22
ENSG00000086598	-0.0674736	0.530963	-0.0538134	0.250583	transmembrane_emp24_domain_trafficking_protein_2
ENSG00000086619	0.136828	0.532181	0.544976	0.0133512	ERO1-like_beta_(S._cerevisiae)
ENSG00000086666	-0.227656	0.192705	-0.204201	0.0583622	zinc_finger,_AN1-type_domain_6
ENSG00000086696	-0.730137	0.277497	-2.50319	0.000434796	hydroxysteroid_(17-beta)_dehydrogenase_2
ENSG00000086712	-0.00318595	0.679041	-0.224723	0.0476533	taxilin_gamma
ENSG00000086730	0.0232481	0.669818	0.274295	0.182417	linker_for_activation_of_T_cells_family,_member_2
ENSG00000086758	0.168636	0.306699	0.0956726	0.135617	HECT,_UBA_and_WWE_domain_containing_1
ENSG00000086827	0.0331359	0.622873	0.428855	0.0160464	ZW10,_kinetochore_associated,_homolog_(Drosophila)
ENSG00000086848	0.019675	0.649544	0.158617	0.0472426	asparagine-linked_glycosylation_9,_alpha-1,2-mannosyltransferase_homolog_(S._cerevisiae)
ENSG00000086991	0.00799626	0.678655	-0.269332	0.093653	NADPH_oxidase_4
ENSG00000087008	0.12347	0.430475	-0.0536817	0.230912	acyl-CoA_oxidase_3,_pristanoyl
ENSG00000087053	0.191953	0.290276	0.0795889	0.214536	myotubularin_related_protein_2
ENSG00000087074	0.0988639	0.51984	0.69361	0.00371271	protein_phosphatase_1,_regulatory_(inhibitor)_subunit_15A
ENSG00000087076	-0.17728	0.44926	-1.85953	0.000972716	hydroxysteroid_(17-beta)_dehydrogenase_14
ENSG00000087077	-0.146836	0.37704	0.0356099	0.302532	thyroid_hormone_receptor_interactor_6
ENSG00000087086	-0.186026	0.307971	0.0588651	0.235682	ferritin,_light_polypeptide
ENSG00000087087	-0.102205	0.455259	0.512437	0.00286149	serrate_RNA_effector_molecule_homolog_(Arabidopsis)
ENSG00000087088	-0.273517	0.204439	0.116661	0.192019	BCL2-associated_X_protein
ENSG00000087095	-0.131073	0.428792	-0.323473	0.0125568	nemo-like_kinase
ENSG00000087111	0.0142856	0.656698	-0.0532378	0.230873	phosphatidylinositol_glycan_anchor_biosynthesis,_class_S
ENSG00000087116	-0.0385171	0.607549	-0.395264	0.0139121	ADAM_metallopeptidase_with_thrombospondin_type_1_motif,_2
ENSG00000087152	-0.109661	0.41829	-0.104579	0.14526	ataxin_7-like_3
ENSG00000087157	-0.101057	0.487738	-0.00172438	0.336711	phosphatidylglycerophosphate_synthase_1
ENSG00000087191	-0.141653	0.356966	0.238857	0.021753	proteasome_(prosome,_macropain)_26S_subunit,_ATPase,_5
ENSG00000087206	-0.0424402	0.598066	0.0354573	0.25908	ubiquitin_interaction_motif_containing_1
ENSG00000087245	-0.0897073	0.567548	0.198358	0.0794821	matrix_metallopeptidase_2_(gelatinase_A,_72kDa_gelatinase,_72kDa_type_IV_collagenase)
ENSG00000087253	-0.159858	0.378924	-0.207424	0.0562541	lysophosphatidylcholine_acyltransferase_2
ENSG00000087263	0.113367	0.407304	0.423793	0.00561859	2-oxoglutarate_and_iron-dependent_oxygenase_domain_containing_1
ENSG00000087266	-0.19843	0.35264	0.013492	0.322848	SH3-domain_binding_protein_2
ENSG00000087269	0.237318	0.215502	0.380938	0.00817979	NOP14_nucleolar_protein_homolog_(yeast)
ENSG00000087274	-0.132941	0.333539	-0.138823	0.0708408	adducin_1_(alpha)
ENSG00000087299	0.255782	0.368554	0.679332	0.00853925	L-2-hydroxyglutarate_dehydrogenase
ENSG00000087301	0.169378	0.485654	0.103695	0.178189	thioredoxin_domain_containing_16
ENSG00000087302	-0.0633455	0.543686	0.0111545	0.321838	chromosome_14_open_reading_frame_166
ENSG00000087303	0.147033	0.288045	-0.0109556	0.317087	nidogen_2_(osteonidogen)
ENSG00000087338	-0.128925	0.454434	-0.0597062	0.254023	germ_cell-less_homolog_1_(Drosophila)
ENSG00000087365	-0.038505	0.598066	0.0988478	0.130874	splicing_factor_3b,_subunit_2,_145kDa
ENSG00000087448	0.108435	0.470318	-0.145443	0.0750133	kelch_domain_containing_5
ENSG00000087460	-0.0957526	0.441044	-0.211057	0.0317119	GNAS_complex_locus
ENSG00000087470	0.00367573	0.676004	0.289579	0.020402	dynamin_1-like
ENSG00000087502	-0.011019	0.66585	0.242348	0.0747091	ERGIC_and_golgi_2
ENSG00000087510	-0.07775	0.562564	-0.356006	0.0170257	transcription_factor_AP-2_gamma_(activating_enhancer_binding_protein_2_gamma)
ENSG00000087586	-0.24058	0.242795	1.51879	0.000110302	aurora_kinase_A
ENSG00000087589	-0.204532	0.520493	-0.436202	0.0365734	Cas_scaffolding_protein_family_member_4
ENSG00000087842	-0.13887	0.458913	-0.275729	0.0215541	pirin_(iron-binding_nuclear_protein)
ENSG00000087884	-0.121385	0.555864	0.225228	0.0494102	chromosome_11_open_reading_frame_67
ENSG00000087903	-0.163009	0.423989	0.0308428	0.303304	regulatory_factor_X,_2_(influences_HLA_class_II_expression)
ENSG00000087995	0.139164	0.428067	-0.13537	0.155422	methyltransferase_like_2A
ENSG00000088035	-0.0518758	0.617918	0.325772	0.0465454	asparagine-linked_glycosylation_6,_alpha-1,3-glucosyltransferase_homolog_(S._cerevisiae)
ENSG00000088038	-0.172199	0.396904	-0.201692	0.0921975	CCR4-NOT_transcription_complex,_subunit_3
ENSG00000088179	-0.122927	0.49699	-0.77532	0.000377653	protein_tyrosine_phosphatase,_non-receptor_type_4_(megakaryocyte)
ENSG00000088205	0.177863	0.299762	0.35702	0.0184472	DEAD_(Asp-Glu-Ala-Asp)_box_polypeptide_18
ENSG00000088247	-0.0432654	0.587591	0.122103	0.153072	KH-type_splicing_regulatory_protein
ENSG00000088256	0.247037	0.20326	0.192994	0.102787	guanine_nucleotide_binding_protein_(G_protein),_alpha_11_(Gq_class)
ENSG00000088280	-0.0932661	0.51469	-0.664474	0.0022489	ArfGAP_with_SH3_domain,_ankyrin_repeat_and_PH_domain_3
ENSG00000088298	-0.0939251	0.506911	-0.0720743	0.196371	ER_degradation_enhancer,_mannosidase_alpha-like_2
ENSG00000088305	0.0433039	0.638839	1.19652	0.00152505	DNA_(cytosine-5-)-methyltransferase_3_beta
ENSG00000088325	-0.258372	0.289513	1.35885	0.000168044	TPX2,_microtubule-associated,_homolog_(Xenopus_laevis)
ENSG00000088356	-0.0555023	0.609142	0.349152	0.0145487	p53_and_DNA-damage_regulated_1
ENSG00000088367	-0.229038	0.286492	-0.84195	0.000112266	erythrocyte_membrane_protein_band_4.1-like_1
ENSG00000088387	0.131357	0.42003	-0.330392	0.0386324	dedicator_of_cytokinesis_9
ENSG00000088448	-0.269483	0.260773	-0.458533	0.0029702	ankyrin_repeat_domain_10
ENSG00000088451	-0.252424	0.257264	0.282185	0.0509709	TDP-glucose_4,6-dehydratase
ENSG00000088538	-0.231278	0.522741	0.490946	0.0191591	dedicator_of_cytokinesis_3
ENSG00000088543	-0.529578	0.0903105	-0.143267	0.195703	chromosome_3_open_reading_frame_18
ENSG00000088682	-0.265767	0.211481	-0.0147029	0.308713	coenzyme_Q9_homolog_(S._cerevisiae)
ENSG00000088727	0.0797814	0.612227	0.390448	0.026829	kinesin_family_member_9
ENSG00000088756	-0.344734	0.34152	-1.36191	0.00226831	Rho_GTPase_activating_protein_28
ENSG00000088766	-0.0109758	0.667561	0.067745	0.20054	cardiolipin_synthase_1
ENSG00000088808	-0.0964441	0.592191	-0.313863	0.0734631	protein_phosphatase_1,_regulatory_(inhibitor)_subunit_13B
ENSG00000088812	-0.0022255	0.679252	-0.133038	0.0605721	attractin
ENSG00000088826	-0.133003	0.521855	-0.219045	0.141585	spermine_oxidase
ENSG00000088832	-0.0271875	0.63559	-0.189354	0.036065	FK506_binding_protein_1A,_12kDa
ENSG00000088833	0.0200418	0.642755	0.186688	0.051105	NSFL1_(p97)_cofactor_(p47)
ENSG00000088836	-0.19041	0.457781	-0.60641	0.00955665	solute_carrier_family_4,_sodium_borate_transporter,_member_11
ENSG00000088854	0.0799576	0.507621	-0.233216	0.0246725	chromosome_20_open_reading_frame_194
ENSG00000088876	-0.0331025	0.633958	-0.266491	0.0345638	zinc_finger_protein_343
ENSG00000088881	-0.155785	0.537095	-0.644254	0.0268319	early_B-cell_factor_4
ENSG00000088882	-0.203764	0.462224	-0.36137	0.0908151	carboxypeptidase_X_(M14_family),_member_1
ENSG00000088888	0.103586	0.506914	-0.123507	0.149287	mitochondrial_antiviral_signaling_protein
ENSG00000088899	0.0505829	0.605759	-0.263986	0.0465548	ProSAP-interacting_protein_1
ENSG00000088930	0.0148234	0.656307	0.339097	0.00948632	5'-3'_exoribonuclease_2
ENSG00000088970	-0.544271	0.100366	-1.1867	0.000118144	polo-like_kinase_1_substrate_1
ENSG00000088986	-0.0801039	0.54223	0.238376	0.036065	dynein,_light_chain,_LC8-type_1
ENSG00000089006	-0.20804	0.216818	-0.104887	0.158164	sorting_nexin_5
ENSG00000089009	-0.0666702	0.540322	-0.467473	0.00358785	ribosomal_protein_L6
ENSG00000089022	-0.0384872	0.615453	0.0848371	0.161273	mitogen-activated_protein_kinase-activated_protein_kinase_5
ENSG00000089048	0.298871	0.151488	0.337024	0.0422006	ESF1,_nucleolar_pre-rRNA_processing_protein,_homolog_(S._cerevisiae)
ENSG00000089050	-0.197406	0.311875	-0.00223507	0.335486	retinoblastoma_binding_protein_9
ENSG00000089053	-0.116648	0.38842	-0.0742117	0.15796	anaphase_promoting_complex_subunit_5
ENSG00000089057	0.0135361	0.663281	-0.157498	0.0534295	solute_carrier_family_23_(nucleobase_transporters),_member_2
ENSG00000089060	-0.108877	0.498983	-0.339568	0.0374419	solute_carrier_family_24_(sodium/potassium/calcium_exchanger),_member_6
ENSG00000089063	-0.17105	0.297537	-0.303985	0.007234	chromosome_20_open_reading_frame_30
ENSG00000089091	-0.122415	0.558301	-0.148497	0.188304	chromosome_20_open_reading_frame_12
ENSG00000089094	-0.114868	0.472297	0.0556971	0.220524	lysine_(K)-specific_demethylase_2B
ENSG00000089123	0.0800436	0.576747	0.13358	0.179188	taspase,_threonine_aspartase,_1
ENSG00000089127	5.72406	0.000427309	7.96747	1.42255e-06	2'-5'-oligoadenylate_synthetase_1,_40/46kDa
ENSG00000089154	0.126004	0.361188	0.246249	0.0341251	GCN1_general_control_of_amino-acid_synthesis_1-like_1_(yeast)
ENSG00000089157	-0.188469	0.238905	-0.95347	0.000978681	ribosomal_protein,_large,_P0
ENSG00000089159	-0.0257887	0.63691	-0.310113	0.051301	paxillin
ENSG00000089163	-0.390893	0.349479	-0.125594	0.234114	sirtuin_4
ENSG00000089177	0.0662706	0.612134	-0.0727365	0.205693	kinesin_family_member_16B
ENSG00000089195	0.328968	0.134947	0.609206	0.00183139	tRNA_methyltransferase_6_homolog_(S._cerevisiae)
ENSG00000089220	-0.121984	0.354682	-0.00493976	0.327422	phosphatidylethanolamine_binding_protein_1
ENSG00000089225	-0.314905	0.222792	-0.79468	0.000122828	T-box_5
ENSG00000089234	-0.0688645	0.546853	0.00483057	0.328577	BRCA1_associated_protein
ENSG00000089248	-0.0575953	0.575389	-0.0663352	0.21095	endoplasmic_reticulum_protein_29
ENSG00000089280	0.0352464	0.615453	1.00617	6.12906e-05	fused_in_sarcoma
ENSG00000089289	-0.252362	0.181838	-0.668875	0.000645191	immunoglobulin_(CD79A)_binding_protein_1
ENSG00000089327	-0.114276	0.510867	0.0241152	0.307569	FXYD_domain_containing_ion_transport_regulator_5
ENSG00000089335	-0.276119	0.238482	-0.43506	0.00649527	zinc_finger_protein_302
ENSG00000089351	-0.136668	0.454777	-0.283424	0.0845025	GRAM_domain_containing_1A
ENSG00000089472	0.21539	0.420448	0.637618	0.0164245	hephaestin
ENSG00000089486	-0.0452799	0.608979	-0.0695559	0.222373	chromosome_16_open_reading_frame_5
ENSG00000089505	-0.110205	0.626238	0.156349	0.238499	CKLF-like_MARVEL_transmembrane_domain_containing_1
ENSG00000089597	-0.019053	0.642694	0.167412	0.0373902	glucosidase,_alpha;_neutral_AB
ENSG00000089639	0.0979761	0.526022	-0.267343	0.099164	GEM_interacting_protein
ENSG00000089682	0.0895411	0.536391	-0.103404	0.236474	RNA_binding_motif_protein_41
ENSG00000089685	-0.261602	0.313964	1.79311	6.9746e-05	baculoviral_IAP_repeat_containing_5
ENSG00000089692	0.363356	0.462609	0.454746	0.163678	lymphocyte-activation_gene_3
ENSG00000089693	0.0208881	0.644784	0.0856848	0.193158	myeloid_leukemia_factor_2
ENSG00000089723	-0.312044	0.471976	-0.623473	0.00311627	OTU_domain,_ubiquitin_aldehyde_binding_2
ENSG00000089737	-0.0532691	0.576934	0.144829	0.0707579	DEAD_(Asp-Glu-Ala-Asp)_box_polypeptide_24
ENSG00000089775	0.0191844	0.665475	-0.426975	0.00864422	zinc_finger_and_BTB_domain_containing_25
ENSG00000089818	0.139922	0.390268	0.301784	0.0117197	NECAP_endocytosis_associated_1
ENSG00000089820	0.0996691	0.617553	-1.43686	0.00129929	Rho_GTPase_activating_protein_4
ENSG00000089876	-0.166697	0.358012	0.0847891	0.150707	DEAH_(Asp-Glu-Ala-His)_box_polypeptide_32
ENSG00000089902	0.0668517	0.542096	-0.167576	0.0533818	REST_corepressor_1
ENSG00000089916	0.144825	0.475177	-0.0255807	0.292357	chromosome_14_open_reading_frame_118
ENSG00000090006	-0.380733	0.0892124	-1.2097	0.00249036	latent_transforming_growth_factor_beta_binding_protein_4
ENSG00000090013	-0.109312	0.505432	0.154425	0.190128	biliverdin_reductase_B_(flavin_reductase_(NADPH))
ENSG00000090020	0.101274	0.460178	-0.027817	0.297696	solute_carrier_family_9_(sodium/hydrogen_exchanger),_member_1
ENSG00000090054	-0.143866	0.342424	-0.194627	0.0594418	serine_palmitoyltransferase,_long_chain_base_subunit_1
ENSG00000090060	-0.050292	0.580658	-0.000950588	0.337243	poly(A)_polymerase_alpha
ENSG00000090061	0.0735568	0.520493	-0.0310999	0.259387	cyclin_K
ENSG00000090097	-0.159377	0.352048	-0.560722	0.00298519	poly(rC)_binding_protein_4
ENSG00000090238	-0.803681	0.00455541	-1.43512	0.000324665	yippee-like_3_(Drosophila)
ENSG00000090263	-0.0882539	0.534969	-0.0624117	0.210586	mitochondrial_ribosomal_protein_S33
ENSG00000090266	-0.0676724	0.538551	0.217968	0.030702	NADH_dehydrogenase_(ubiquinone)_1_beta_subcomplex,_2,_8kDa
ENSG00000090273	0.0693897	0.543888	0.285224	0.0480076	nuclear_distribution_gene_C_homolog_(A._nidulans)
ENSG00000090316	-0.131001	0.381398	-0.121768	0.171721	macrophage_erythroblast_attacher
ENSG00000090339	0.370502	0.122816	1.31875	0.00019474	intercellular_adhesion_molecule_1
ENSG00000090372	0.0753571	0.516063	0.0895429	0.224589	striatin,_calmodulin_binding_protein_4
ENSG00000090376	-0.0761262	0.580538	0.0391806	0.296046	interleukin-1_receptor-associated_kinase_3
ENSG00000090432	-0.0591693	0.551478	0.109958	0.1379	mitochondrial_E3_ubiquitin_protein_ligase_1
ENSG00000090447	-0.216245	0.447866	-0.401741	0.0375947	transcription_factor_AP-4_(activating_enhancer_binding_protein_4)
ENSG00000090470	-0.0363492	0.623222	-0.288166	0.0102762	programmed_cell_death_7
ENSG00000090487	-0.0803067	0.509395	0.248715	0.0133101	spastic_paraplegia_21_(autosomal_recessive,_Mast_syndrome)
ENSG00000090520	0.0813916	0.561408	0.709556	0.000696291	DnaJ_(Hsp40)_homolog,_subfamily_B,_member_11
ENSG00000090530	0.721114	0.0351015	0.879679	0.000452642	leprecan-like_1
ENSG00000090539	-0.451905	0.339756	-0.551438	0.0567466	chordin
ENSG00000090554	0.369352	0.179316	0.22372	0.110577	fms-related_tyrosine_kinase_3_ligand
ENSG00000090565	-0.0189461	0.654471	-0.0327883	0.296253	RAB11_family_interacting_protein_3_(class_II)
ENSG00000090581	-0.0540781	0.582766	-0.234263	0.0603075	N-acetylglucosamine-1-phosphate_transferase,_gamma_subunit
ENSG00000090612	-0.150629	0.428575	-0.268499	0.0513682	zinc_finger_protein_268
ENSG00000090615	0.137372	0.324724	-0.0577666	0.237628	golgin_A3
ENSG00000090621	-0.123831	0.375869	-0.341084	0.0120494	poly(A)_binding_protein,_cytoplasmic_4_(inducible_form)
ENSG00000090661	-0.0109773	0.67501	-0.876132	0.00929979	ceramide_synthase_4
ENSG00000090674	-0.048594	0.611321	0.42633	0.0255912	mucolipin_1
ENSG00000090686	-0.118421	0.423738	-0.156049	0.063401	ubiquitin_specific_peptidase_48
ENSG00000090776	-0.195951	0.290756	-0.828728	0.00132193	ephrin-B1
ENSG00000090857	-0.0263407	0.649192	0.0444198	0.255375	pyruvate_dehydrogenase_phosphatase_regulatory_subunit
ENSG00000090861	-0.043522	0.63305	-0.138282	0.163596	alanyl-tRNA_synthetase
ENSG00000090863	-0.0071486	0.669301	-0.161989	0.0392086	golgi_glycoprotein_1
ENSG00000090889	-0.128828	0.47884	1.77655	0.00181447	kinesin_family_member_4A
ENSG00000090905	-0.0176911	0.652846	-0.208023	0.0360504	trinucleotide_repeat_containing_6A
ENSG00000090924	-0.19353	0.317874	-0.647078	0.0017543	pleckstrin_homology_domain_containing,_family_G_(with_RhoGef_domain)_member_2
ENSG00000090971	-0.2471	0.207658	-0.114778	0.187483	N-acetyltransferase_14_(GCN5-related,_putative)
ENSG00000090975	0.388945	0.333453	0.370653	0.0143085	phosphatidylinositol_transfer_protein,_membrane-associated_2
ENSG00000090989	-0.179838	0.272512	-0.00496068	0.329859	exocyst_complex_component_1
ENSG00000091009	0.0117216	0.663281	-0.0923402	0.151051	RNA_binding_motif_protein_27
ENSG00000091039	0.0221998	0.655474	-0.295749	0.0318426	oxysterol_binding_protein-like_8
ENSG00000091073	0.00833576	0.67246	0.372528	0.0275757	Protein_deltex-2
ENSG00000091127	0.542326	0.0729806	0.754936	0.00224826	pseudouridylate_synthase_7_homolog_(S._cerevisiae)
ENSG00000091129	-0.314706	0.447522	-0.0485983	0.280706	neuronal_cell_adhesion_molecule
ENSG00000091136	-0.0679267	0.589802	-0.421228	0.00232197	laminin,_beta_1
ENSG00000091140	-0.0249384	0.634065	0.237661	0.0447441	dihydrolipoamide_dehydrogenase
ENSG00000091157	0.0184341	0.656932	0.0366912	0.27753	WD_repeat_domain_7
ENSG00000091164	-0.115939	0.431817	-0.149025	0.101797	thioredoxin-like_1
ENSG00000091262	-0.122392	0.556553	-1.3498	0.0278682	ATP-binding_cassette,_sub-family_C_(CFTR/MRP),_member_6
ENSG00000091317	-0.0486928	0.588506	0.123314	0.153982	CKLF-like_MARVEL_transmembrane_domain_containing_6
ENSG00000091409	0.159652	0.457552	0.431114	0.0200548	integrin,_alpha_6
ENSG00000091428	-0.0161848	0.671562	0.294663	0.0827683	Rap_guanine_nucleotide_exchange_factor_(GEF)_4
ENSG00000091436	0.140543	0.355812	-0.0499066	0.241749	Mitogen-activated_protein_kinase_kinase_kinase_MLT
ENSG00000091483	0.0202274	0.642574	0.173975	0.0631442	fumarate_hydratase
ENSG00000091490	0.196684	0.470906	0.484738	0.0149976	sel-1_suppressor_of_lin-12-like_3_(C._elegans)
ENSG00000091527	0.204022	0.216482	-0.0655934	0.226579	CDV3_homolog_(mouse)
ENSG00000091536	-0.369346	0.326233	-0.790839	0.0335446	myosin_XVA
ENSG00000091542	-0.0848726	0.497216	-0.10049	0.164517	alkB,_alkylation_repair_homolog_5_(E._coli)
ENSG00000091592	-0.108048	0.530487	-0.116289	0.170609	NLR_family,_pyrin_domain_containing_1
ENSG00000091622	-0.224464	0.358012	0.308051	0.0893456	PITPNM_family_member_3
ENSG00000091640	-0.137024	0.41551	-0.0793996	0.196706	sperm_associated_antigen_7
ENSG00000091651	0.0901056	0.505747	2.25291	0.000115042	origin_recognition_complex,_subunit_6
ENSG00000091656	0.18046	0.478681	-0.509129	0.00788568	zinc_finger_homeobox_4
ENSG00000091732	-0.0120171	0.66829	0.29266	0.0159957	zinc_finger,_C3HC-type_containing_1
ENSG00000091831	0.286976	0.509072	0.0140103	0.32915	estrogen_receptor_1
ENSG00000091947	-0.182216	0.396738	0.0166964	0.309623	transmembrane_protein_101
ENSG00000091986	-0.0315407	0.614337	0.0871747	0.168222	coiled-coil_domain_containing_80
ENSG00000092010	0.182329	0.22752	0.635962	0.000182507	proteasome_(prosome,_macropain)_activator_subunit_1_(PA28_alpha)
ENSG00000092020	0.0725291	0.555912	0.491904	0.00224803	protein_phosphatase_2,_regulatory_subunit_B'',_gamma
ENSG00000092036	-0.22504	0.216818	0.0891123	0.211566	HAUS_augmin-like_complex,_subunit_4
ENSG00000092068	-0.319881	0.237352	-0.37465	0.0250413	solute_carrier_family_7_(amino_acid_transporter_light_chain,_L_system),_member_8
ENSG00000092094	-0.211752	0.297888	0.505482	0.00115096	O-sialoglycoprotein_endopeptidase
ENSG00000092096	-0.189405	0.280713	-0.745013	0.000987229	solute_carrier_family_22,_member_17
ENSG00000092098	0.610907	0.00655299	0.657166	0.000897202	ring_finger_protein_31
ENSG00000092108	-0.0270331	0.645832	-0.0494461	0.275955	sec1_family_domain_containing_1
ENSG00000092140	-0.0480725	0.612033	0.376924	0.0185714	G2/M-phase_specific_E3_ubiquitin_protein_ligase
ENSG00000092148	0.0774816	0.534969	-0.208562	0.044792	HECT_domain_containing_1
ENSG00000092199	-0.0844929	0.471088	0.149935	0.101777	heterogeneous_nuclear_ribonucleoprotein_C_(C1/C2)
ENSG00000092201	-0.0419397	0.597166	0.220747	0.0277986	suppressor_of_Ty_16_homolog_(S._cerevisiae)
ENSG00000092203	-0.13018	0.373774	-0.0840718	0.138135	TOX_high_mobility_group_box_family_member_4
ENSG00000092208	-0.0485644	0.638085	0.627885	0.010559	gem_(nuclear_organelle)_associated_protein_2
ENSG00000092295	0.478872	0.3192	0.113612	0.24895	transglutaminase_1_(K_polypeptide_epidermal_type_I,_protein-glutamine-gamma-glutamyltransferase)
ENSG00000092330	0.173086	0.300385	0.0758968	0.179147	TERF1_(TRF1)-interacting_nuclear_factor_2
ENSG00000092421	0.251474	0.531877	0.0978701	0.297847	sema_domain,_transmembrane_domain_(TM),_and_cytoplasmic_domain,_(semaphorin)_6A
ENSG00000092439	0.153958	0.402335	0.0505677	0.255291	transient_receptor_potential_cation_channel,_subfamily_M,_member_7
ENSG00000092445	0.00587565	0.672874	0.546554	0.0016703	TYRO3_protein_tyrosine_kinase
ENSG00000092470	0.116667	0.475924	1.44374	5.11711e-05	WD_repeat_domain_76
ENSG00000092529	0.0880482	0.556555	0.111818	0.224372	calpain_3,_(p94)
ENSG00000092531	-0.118566	0.423414	-0.369497	0.00269696	synaptosomal-associated_protein,_23kDa
ENSG00000092607	0.728764	0.0180575	0.489557	0.0016411	T-box_15
ENSG00000092621	-0.153387	0.551249	-0.120501	0.19313	phosphoglycerate_dehydrogenase
ENSG00000092820	0.11091	0.489211	0.57688	0.00132193	ezrin
ENSG00000092841	-0.0167107	0.658372	-0.00375381	0.331866	myosin,_light_chain_6,_alkali,_smooth_muscle_and_non-muscle
ENSG00000092847	-0.114784	0.448997	-0.171082	0.0612383	eukaryotic_translation_initiation_factor_2C,_1
ENSG00000092853	0.327082	0.152276	2.15111	1.81472e-05	claspin
ENSG00000092871	-0.0685105	0.555864	-0.339565	0.0175845	ring_finger_and_FYVE-like_domain_containing_1
ENSG00000092929	-0.449928	0.463336	-0.898969	0.0025788	unc-13_homolog_D_(C._elegans)
ENSG00000092931	-0.108437	0.469923	0.0177077	0.306037	major_facilitator_superfamily_domain_containing_11
ENSG00000092964	-0.164309	0.362577	-0.627608	0.0019866	dihydropyrimidinase-like_2
ENSG00000092969	0.275303	0.329254	-0.59294	0.0312962	transforming_growth_factor,_beta_2
ENSG00000092978	0.181962	0.342424	-0.0603009	0.201802	G_patch_domain_containing_2
ENSG00000093000	-0.0391094	0.609284	0.384574	0.00602267	nucleoporin_50kDa
ENSG00000093009	0.0476223	0.617857	2.31893	1.0497e-05	cell_division_cycle_45_homolog_(S._cerevisiae)
ENSG00000093010	-0.0168455	0.657318	-0.0372572	0.285504	catechol-O-methyltransferase
ENSG00000093072	-0.0352332	0.622606	-0.710547	0.00120041	cat_eye_syndrome_chromosome_region,_candidate_1
ENSG00000093100	0.30753	0.134947	0.140566	0.149411	no_fct
ENSG00000093144	-0.091008	0.462095	0.0525769	0.253199	enoyl_CoA_hydratase_domain_containing_1
ENSG00000093167	-0.00323885	0.676751	-0.112231	0.124497	leucine_rich_repeat_(in_FLII)_interacting_protein_2
ENSG00000093183	-0.0570349	0.551348	0.139431	0.080825	SEC22_vesicle_trafficking_protein_homolog_C_(S._cerevisiae)
ENSG00000093217	0.367508	0.231013	0.888415	4.53217e-05	xylulokinase_homolog_(H._influenzae)
ENSG00000094631	-0.120927	0.39791	0.0898608	0.148543	histone_deacetylase_6
ENSG00000094804	0.0599306	0.561671	1.87426	6.97889e-05	cell_division_cycle_6_homolog_(S._cerevisiae)
ENSG00000094841	-0.0594803	0.603918	0.338825	0.00648345	uracil_phosphoribosyltransferase_(FUR1)_homolog_(S._cerevisiae)
ENSG00000094880	-0.103617	0.454777	0.168265	0.105591	cell_division_cycle_23_homolog_(S._cerevisiae)
ENSG00000094914	-0.280596	0.147358	0.213883	0.0869135	achalasia,_adrenocortical_insufficiency,_alacrimia
ENSG00000094916	-0.109929	0.472787	0.0306267	0.279815	chromobox_homolog_5
ENSG00000094975	0.119763	0.456859	0.183665	0.108097	chromosome_1_open_reading_frame_9
ENSG00000095002	-0.108504	0.500251	0.836914	0.000222667	mutS_homolog_2,_colon_cancer,_nonpolyposis_type_1_(E._coli)
ENSG00000095015	-0.176583	0.491208	-0.56283	0.00821248	mitogen-activated_protein_kinase_kinase_kinase_1
ENSG00000095059	-0.0187827	0.656055	0.408693	0.00598751	deoxyhypusine_synthase
ENSG00000095066	-0.278331	0.248876	-0.283223	0.0660022	hook_homolog_2_(Drosophila)
ENSG00000095139	0.0771829	0.50861	0.109679	0.13349	archain_1
ENSG00000095203	0.533204	0.248632	0.390386	0.143542	erythrocyte_membrane_protein_band_4.1_like_4B
ENSG00000095209	0.185573	0.383003	1.02569	0.000344396	transmembrane_protein_38B
ENSG00000095261	-0.0850803	0.507621	0.0112804	0.320237	proteasome_(prosome,_macropain)_26S_subunit,_non-ATPase,_5
ENSG00000095303	-0.0984018	0.507621	0.0672587	0.201933	prostaglandin-endoperoxide_synthase_1_(prostaglandin_G/H_synthase_and_cyclooxygenase)
ENSG00000095319	0.154224	0.324771	0.870048	0.000203576	nucleoporin_188kDa
ENSG00000095321	-0.229429	0.232054	-0.644734	0.00280239	carnitine_O-acetyltransferase
ENSG00000095380	0.446973	0.220315	0.322788	0.00327937	N-acetylneuraminic_acid_synthase
ENSG00000095383	-0.236076	0.306699	0.120511	0.201825	TBC1_domain_family,_member_2
ENSG00000095397	-0.319576	0.337201	-0.417314	0.0207326	deafness,_autosomal_recessive_31
ENSG00000095485	0.0927377	0.546887	0.368578	0.00486196	CWF19-like_1,_cell_cycle_control_(S._pombe)
ENSG00000095539	-0.324271	0.347493	-0.966188	0.00115621	sema_domain,_immunoglobulin_domain_(Ig),_transmembrane_domain_(TM)_and_short_cytoplasmic_domain,_(semaphorin)_4G
ENSG00000095564	0.134273	0.483028	-0.0461603	0.258776	BTAF1_RNA_polymerase_II,_B-TFIID_transcription_factor-associated,_170kDa_(Mot1_homolog,_S._cerevisiae)
ENSG00000095574	-0.27367	0.220321	-0.249578	0.0501281	IKAROS_family_zinc_finger_5_(Pegasus)
ENSG00000095637	0.746925	0.245999	0.316661	0.230686	sorbin_and_SH3_domain_containing_1
ENSG00000095739	0.0468349	0.629214	-0.522389	0.0112689	BMP_and_activin_membrane-bound_inhibitor_homolog_(Xenopus_laevis)
ENSG00000095752	-0.0690948	0.625193	0.989579	0.00212027	interleukin_11
ENSG00000095787	-0.0423981	0.605399	-0.0561002	0.233428	WW_domain_containing_adaptor_with_coiled-coil
ENSG00000095794	0.307997	0.137776	-0.135856	0.134466	cAMP_responsive_element_modulator
ENSG00000095906	-0.267628	0.214679	-0.182861	0.232087	nucleotide_binding_protein_2
ENSG00000095951	0.426223	0.134993	-0.156771	0.173464	human_immunodeficiency_virus_type_I_enhancer_binding_protein_1
ENSG00000096060	0.517593	0.0664347	1.23198	0.000335561	FK506_binding_protein_5
ENSG00000096063	0.131829	0.361569	0.184112	0.0719408	SRSF_protein_kinase_1
ENSG00000096070	0.115249	0.433387	0.00988554	0.32211	bromodomain_and_PHD_finger_containing,_3
ENSG00000096080	0.0773417	0.594093	0.411459	0.00595623	mitochondrial_ribosomal_protein_S18A
ENSG00000096092	-0.208749	0.24339	-0.14709	0.102509	transmembrane_protein_14A
ENSG00000096093	-0.501714	0.0400033	-0.837754	7.43556e-05	EF-hand_domain_(C-terminal)_containing_1
ENSG00000096384	0.106246	0.406446	0.188588	0.0629748	heat_shock_protein_90kDa_alpha_(cytosolic),_class_B_member_1
ENSG00000096401	-0.0707506	0.522442	0.292632	0.0292516	CDC5_cell_division_cycle_5-like_(S._pombe)
ENSG00000096433	0.321227	0.159023	0.615341	0.00288735	inositol_1,4,5-trisphosphate_receptor,_type_3
ENSG00000096654	-0.335024	0.318558	-0.126861	0.149572	zinc_finger_protein_184
ENSG00000096696	0.702516	0.00417653	0.587562	0.00762636	desmoplakin
ENSG00000096717	0.0103152	0.668326	0.0651903	0.251632	sirtuin_1
ENSG00000096746	-0.132844	0.405242	0.58746	0.000638091	heterogeneous_nuclear_ribonucleoprotein_H3_(2H9)
ENSG00000096872	-0.207646	0.349693	-0.47568	0.0256814	intraflagellar_transport_74_homolog_(Chlamydomonas)
ENSG00000096968	0.403971	0.192067	0.419944	0.0516954	Janus_kinase_2
ENSG00000097007	-0.126829	0.349477	-0.256857	0.0626777	c-abl_oncogene_1,_non-receptor_tyrosine_kinase
ENSG00000097021	-0.0351388	0.635125	0.426563	0.023163	acyl-CoA_thioesterase_7
ENSG00000097033	0.147102	0.361708	-0.0174033	0.312351	SH3-domain_GRB2-like_endophilin_B1
ENSG00000097046	-0.235672	0.335567	0.995333	0.00146441	cell_division_cycle_7_homolog_(S._cerevisiae)
ENSG00000097096	0.324334	0.330265	-0.500234	0.0217794	synapse_defective_1,_Rho_GTPase,_homolog_2_(C._elegans)
ENSG00000099139	0.455605	0.264436	-0.475357	0.0143996	proprotein_convertase_subtilisin/kexin_type_5
ENSG00000099194	0.304024	0.201524	-0.27062	0.0634383	stearoyl-CoA_desaturase_(delta-9-desaturase)
ENSG00000099203	-0.0103769	0.666669	0.611448	0.00175146	transmembrane_emp24_protein_transport_domain_containing_1
ENSG00000099204	-0.118411	0.434473	-0.899782	0.000222818	actin_binding_LIM_protein_1
ENSG00000099219	-0.0990549	0.55827	-0.674494	0.000242501	endoplasmic_reticulum_metallopeptidase_1
ENSG00000099246	-0.0652735	0.547071	0.00579162	0.328637	RAB18,_member_RAS_oncogene_family
ENSG00000099250	-0.084145	0.51531	-0.155483	0.0619212	neuropilin_1
ENSG00000099251	-0.252027	0.428792	-1.11005	0.000278671	hydroxysteroid_(17-beta)_dehydrogenase_7_pseudogene_2
ENSG00000099256	-0.303162	0.206108	-0.128697	0.191282	phosphoribosyl_transferase_domain_containing_1
ENSG00000099284	0.248812	0.342788	-0.194765	0.0880301	H2A_histone_family,_member_Y2
ENSG00000099290	0.101125	0.538003	-0.282101	0.0776228	family_with_sequence_similarity_21,_member_A
ENSG00000099308	-0.26482	0.301451	-0.864416	0.00782022	microtubule_associated_serine/threonine_kinase_3
ENSG00000099326	-0.195955	0.319484	-0.674058	0.0100605	myeloid_zinc_finger_1
ENSG00000099330	-0.436422	0.119621	-0.977742	0.000165064	occludin/ELL_domain_containing_1
ENSG00000099331	0.176147	0.263831	0.171076	0.0996151	myosin_IXB
ENSG00000099337	0.417197	0.0963837	-0.147614	0.11627	potassium_channel,_subfamily_K,_member_6
ENSG00000099341	0.0785403	0.531881	0.27954	0.0130789	proteasome_(prosome,_macropain)_26S_subunit,_non-ATPase,_8
ENSG00000099364	0.0598403	0.589078	-0.221042	0.136569	F-box_and_leucine-rich_repeat_protein_19
ENSG00000099365	-0.247984	0.364752	-0.829667	0.00243125	syntaxin_1B
ENSG00000099377	-0.144662	0.383958	-0.0593491	0.255636	hydroxy-delta-5-steroid_dehydrogenase,_3_beta-_and_steroid_delta-isomerase_7
ENSG00000099381	-0.0908286	0.538003	-0.0503583	0.274513	SET_domain_containing_1A
ENSG00000099385	-0.0930345	0.517403	-0.36698	0.0411972	B-cell_CLL/lymphoma_7C
ENSG00000099622	-0.335818	0.085386	-0.530587	0.00350874	cold_inducible_RNA_binding_protein
ENSG00000099624	0.00672305	0.669963	-0.364242	0.037595	ATP_synthase,_H+_transporting,_mitochondrial_F1_complex,_delta_subunit
ENSG00000099625	0.150177	0.448997	-0.00598022	0.334571	chromosome_19_open_reading_frame_26
ENSG00000099725	-0.195577	0.407304	-0.0293782	0.292264	protein_kinase,_Y-linked
ENSG00000099749	0.114324	0.533497	-0.142263	0.201071	chromosome_Y_open_reading_frame_15A
ENSG00000099783	-0.0743442	0.519703	0.345361	0.0136113	heterogeneous_nuclear_ribonucleoprotein_M
ENSG00000099785	-0.0417589	0.630288	-0.530361	0.0106819	membrane-associated_ring_finger_(C3HC4)_2
ENSG00000099795	-0.116634	0.523349	-0.101921	0.229625	NADH_dehydrogenase_(ubiquinone)_1_beta_subcomplex,_7,_18kDa
ENSG00000099797	-0.15414	0.400272	0.146623	0.11207	trans-2,3-enoyl-CoA_reductase
ENSG00000099800	-0.134542	0.451786	0.15117	0.192281	translocase_of_inner_mitochondrial_membrane_13_homolog_(yeast)
ENSG00000099804	-0.109119	0.460251	-0.140125	0.207635	cell_division_cycle_34_homolog_(S._cerevisiae)
ENSG00000099810	0.206641	0.330265	0.493545	0.00183139	methylthioadenosine_phosphorylase
ENSG00000099814	0.180184	0.302902	-0.197875	0.173396	KIAA0284
ENSG00000099817	-0.122861	0.4231	-0.078483	0.258232	polymerase_(RNA)_II_(DNA_directed)_polypeptide_E,_25kDa
ENSG00000099821	0.0194747	0.655568	0.366245	0.042931	polymerase_(RNA)_mitochondrial_(DNA_directed)
ENSG00000099822	0.115898	0.563146	0.300242	0.112395	hyperpolarization_activated_cyclic_nucleotide-gated_potassium_channel_2
ENSG00000099840	0.299518	0.464372	-0.810734	0.0145487	IZUMO_family_member_4
ENSG00000099849	-0.00881466	0.671722	-0.335987	0.0772585	Ras_association_(RalGDS/AF-6)_domain_family_(N-terminal)_member_7
ENSG00000099860	0.147064	0.559616	0.0706722	0.223585	growth_arrest_and_DNA-damage-inducible,_beta
ENSG00000099864	-0.410394	0.273501	1.12485	0.0228318	paralemmin
ENSG00000099875	-0.289295	0.428792	-0.420037	0.0317449	MAP_kinase_interacting_serine/threonine_kinase_2
ENSG00000099889	-0.0102659	0.67246	-0.181227	0.222321	armadillo_repeat_gene_deleted_in_velocardiofacial_syndrome
ENSG00000099899	-0.18596	0.306411	0.134372	0.192608	TRM2_tRNA_methyltransferase_2_homolog_A_(S._cerevisiae)
ENSG00000099901	0.0835577	0.532673	0.600837	0.00679836	RAN_binding_protein_1
ENSG00000099904	-0.0457272	0.612932	-0.213123	0.165408	zinc_finger,_DHHC-type_containing_8
ENSG00000099910	-0.0919597	0.492235	-0.203228	0.0814375	kelch-like_22_(Drosophila)
ENSG00000099917	-0.0407455	0.613423	-0.00300917	0.335009	mediator_complex_subunit_15
ENSG00000099940	-0.141568	0.364932	-0.389338	0.00118981	synaptosomal-associated_protein,_29kDa
ENSG00000099942	0.0275745	0.631569	-0.0109388	0.320592	v-crk_sarcoma_virus_CT10_oncogene_homolog_(avian)-like
ENSG00000099949	-0.0171397	0.651823	-0.142881	0.160059	leucine-zipper-like_transcription_regulator_1
ENSG00000099953	-0.745714	0.457552	-2.4411	2.90214e-05	matrix_metallopeptidase_11_(stromelysin_3)
ENSG00000099956	-0.187268	0.279675	-0.136579	0.112821	SWI/SNF_related,_matrix_associated,_actin_dependent_regulator_of_chromatin,_subfamily_b,_member_1
ENSG00000099957	-0.249584	0.425184	-0.602969	0.00891112	purinergic_receptor_P2X,_ligand-gated_ion_channel,_6
ENSG00000099968	0.261028	0.173033	0.266868	0.0418627	BCL2-like_13_(apoptosis_facilitator)
ENSG00000099984	0.0175252	0.674864	0.276515	0.065607	glutathione_S-transferase_theta_2
ENSG00000099991	-0.0291577	0.628756	0.122794	0.16422	calcineurin_binding_protein_1
ENSG00000099992	0.0125605	0.66585	-0.405724	0.0224737	TBC1_domain_family,_member_10A
ENSG00000099994	0.0749395	0.58692	-0.0333066	0.307441	sushi_domain_containing_2
ENSG00000099995	-0.0771971	0.547071	0.156446	0.103079	splicing_factor_3a,_subunit_1,_120kDa
ENSG00000099998	0.21437	0.454654	2.06421	0.000339951	gamma-glutamyltransferase_5
ENSG00000099999	0.0300136	0.639769	-0.378338	0.0324021	ring_finger_protein_215
ENSG00000100003	-0.0482658	0.618599	-0.301905	0.0370121	SEC14-like_2_(S._cerevisiae)
ENSG00000100014	-0.0324853	0.61315	0.102795	0.135313	sperm_antigen_with_calponin_homology_and_coiled-coil_domains_1-like
ENSG00000100023	-0.0668627	0.537415	-0.0577743	0.222419	peptidylprolyl_isomerase_(cyclophilin)-like_2
ENSG00000100028	-0.135621	0.511626	0.0335618	0.278983	small_nuclear_ribonucleoprotein_D3_polypeptide_18kDa
ENSG00000100029	0.160705	0.385133	0.512618	0.00163961	pescadillo_homolog_1,_containing_BRCT_domain_(zebrafish)
ENSG00000100030	0.0892304	0.471299	0.00851072	0.320379	mitogen-activated_protein_kinase_1
ENSG00000100031	-0.501691	0.282346	-0.861773	0.0176214	gamma-glutamyltransferase_1
ENSG00000100034	0.11683	0.431641	-0.0102952	0.326062	protein_phosphatase,_Mg2+/Mn2+_dependent,_1F
ENSG00000100036	0.155776	0.461832	0.434984	0.0393907	solute_carrier_family_35,_member_E4
ENSG00000100038	-0.0326251	0.637481	0.0758476	0.22786	topoisomerase_(DNA)_III_beta
ENSG00000100056	-0.0702359	0.584091	0.226653	0.082005	DiGeorge_syndrome_critical_region_gene_14
ENSG00000100058	0.00327474	0.678655	-0.153361	0.133143	no_fct
ENSG00000100065	0.108229	0.48376	-0.113155	0.272364	caspase_recruitment_domain_family,_member_10
ENSG00000100068	0.196151	0.453404	-0.0052358	0.329704	low_density_lipoprotein_receptor-related_protein_5-like
ENSG00000100075	-0.152177	0.313896	-0.577532	0.00277052	solute_carrier_family_25_(mitochondrial_carrier;_citrate_transporter),_member_1
ENSG00000100077	0.00879162	0.675982	0.538723	0.0297469	adrenergic,_beta,_receptor_kinase_2
ENSG00000100083	-0.164796	0.357522	-0.196061	0.116535	golgi-associated,_gamma_adaptin_ear_containing,_ARF_binding_protein_1
ENSG00000100084	0.34257	0.207971	0.570902	0.00164184	HIR_histone_cell_cycle_regulation_defective_homolog_A_(S._cerevisiae)
ENSG00000100092	-0.0505963	0.629385	0.0581561	0.271028	SH3-domain_binding_protein_1
ENSG00000100097	-0.180924	0.384999	-0.0758805	0.238127	lectin,_galactoside-binding,_soluble,_1
ENSG00000100099	-0.122574	0.412361	-0.0253432	0.2821	Hermansky-Pudlak_syndrome_4
ENSG00000100100	-0.702984	0.109105	-1.47287	7.35314e-05	phosphoinositide-3-kinase_interacting_protein_1
ENSG00000100104	-0.0195888	0.660112	0.0740531	0.214981	SRR1_domain_containing
ENSG00000100105	-0.277829	0.231004	-0.27286	0.0348976	POZ_(BTB)_and_AT_hook_containing_zinc_finger_1
ENSG00000100106	-0.15888	0.36499	-0.329682	0.0361014	TRIO_and_F-actin_binding_protein
ENSG00000100109	-0.117034	0.397159	0.0979191	0.142647	tuftelin_interacting_protein_11
ENSG00000100116	0.111683	0.519703	0.472325	0.0158433	glycine_C-acetyltransferase
ENSG00000100124	-0.107999	0.472964	0.242572	0.0296924	ankyrin_repeat_domain_54
ENSG00000100129	-0.238896	0.156236	-0.554492	0.000541265	eukaryotic_translation_initiation_factor_3,_subunit_L
ENSG00000100138	0.0458548	0.605507	0.256967	0.020274	NHP2_non-histone_chromosome_protein_2-like_1_(S._cerevisiae)
ENSG00000100139	0.262827	0.181838	0.0603596	0.256668	MICAL-like_1
ENSG00000100142	-0.0273502	0.63976	0.328224	0.0413985	polymerase_(RNA)_II_(DNA_directed)_polypeptide_F
ENSG00000100147	0.0870188	0.605759	0.985585	0.000108658	coiled-coil_domain_containing_134
ENSG00000100150	-0.107623	0.520274	0.0741149	0.184425	DEP_domain_containing_5
ENSG00000100151	-0.135761	0.498983	0.157965	0.106009	protein_interacting_with_PRKCA_1
ENSG00000100154	0.0358426	0.627551	-0.524543	0.00093585	tetratricopeptide_repeat_domain_28
ENSG00000100162	-0.0730943	0.57755	1.83888	3.14837e-05	centromere_protein_M
ENSG00000100167	0.188462	0.566019	1.65669	0.00167286	septin_3
ENSG00000100196	0.115547	0.434152	-0.0942989	0.185015	KDEL_(Lys-Asp-Glu-Leu)_endoplasmic_reticulum_protein_retention_receptor_3
ENSG00000100197	-0.336	0.415237	-0.036423	0.298651	cytochrome_P450,_family_2,_subfamily_D,_polypeptide_6
ENSG00000100201	-0.120455	0.461634	-0.414275	0.00274857	DEAD_(Asp-Glu-Ala-Asp)_box_polypeptide_17
ENSG00000100206	-0.0488725	0.647255	1.30094	0.00264743	DMC1_dosage_suppressor_of_mck1_homolog,_meiosis-specific_homologous_recombination_(yeast)
ENSG00000100207	-0.0804676	0.565766	-0.325169	0.00265157	transcription_factor_20_(AR1)
ENSG00000100209	-0.0482067	0.625678	0.0788458	0.165797	HscB_iron-sulfur_cluster_co-chaperone_homolog_(E._coli)
ENSG00000100211	-0.208413	0.31422	-0.275629	0.0152853	chibby_homolog_1_(Drosophila)
ENSG00000100216	-0.073353	0.555864	0.107157	0.115519	translocase_of_outer_mitochondrial_membrane_22_homolog_(yeast)
ENSG00000100219	0.258016	0.284271	0.0652302	0.223692	X-box_binding_protein_1
ENSG00000100220	-0.0251884	0.629385	0.260778	0.015179	chromosome_22_open_reading_frame_28
ENSG00000100221	-0.0263884	0.625462	0.0589959	0.190718	Josephin_domain_containing_1
ENSG00000100225	-0.0586239	0.552948	-0.129316	0.0806211	F-box_protein_7
ENSG00000100226	0.787247	0.00235578	0.903645	0.000182585	GTP_binding_protein_1
ENSG00000100227	-0.174882	0.289846	0.0695583	0.198961	polymerase_(DNA-directed),_delta_interacting_protein_3
ENSG00000100228	-0.15212	0.403515	0.344779	0.00928278	RAB36,_member_RAS_oncogene_family
ENSG00000100234	-0.0305804	0.617918	-0.834279	0.000136219	TIMP_metallopeptidase_inhibitor_3
ENSG00000100239	-0.0658471	0.555864	-0.106233	0.172404	protein_phosphatase_6,_regulatory_subunit_2
ENSG00000100241	0.17403	0.335636	0.0458076	0.290932	SET_binding_factor_1
ENSG00000100242	0.0456016	0.589078	0.598769	0.00608397	Sad1_and_UNC84_domain_containing_2
ENSG00000100243	-0.15815	0.358894	-0.167122	0.106875	cytochrome_b5_reductase_3
ENSG00000100246	-0.274436	0.284271	-0.349774	0.0293757	dynein,_axonemal,_light_chain_4
ENSG00000100258	0.102997	0.474256	0.194091	0.178189	lipase_maturation_factor_2
ENSG00000100263	-0.0756313	0.570849	-0.317799	0.0551216	rhomboid_domain_containing_3
ENSG00000100266	0.0514681	0.579494	0.304231	0.0116144	protein_kinase_C_and_casein_kinase_substrate_in_neurons_2
ENSG00000100271	-0.28089	0.269639	-0.720329	0.00491566	tubulin_tyrosine_ligase-like_family,_member_1
ENSG00000100280	-0.0331304	0.634065	0.245562	0.0410151	adaptor-related_protein_complex_1,_beta_1_subunit
ENSG00000100281	0.129058	0.406761	0.397051	0.00752593	HMG_box_domain_containing_4
ENSG00000100284	-0.209076	0.34331	0.057653	0.277999	target_of_myb1_(chicken)
ENSG00000100292	-0.164651	0.52044	1.45706	0.000998006	heme_oxygenase_(decycling)_1
ENSG00000100294	-0.0228545	0.653689	0.364874	0.00685149	malonyl_CoA:ACP_acyltransferase_(mitochondrial)
ENSG00000100296	-0.261259	0.15215	-0.104823	0.125491	THO_complex_5
ENSG00000100297	-0.121183	0.447705	1.5185	0.000154124	minichromosome_maintenance_complex_component_5
ENSG00000100299	0.0244949	0.645559	-0.250924	0.142918	arylsulfatase_A
ENSG00000100300	-0.0717079	0.569307	-0.223169	0.183317	translocator_protein_(18kDa)
ENSG00000100304	0.226692	0.337265	0.180802	0.14522	tubulin_tyrosine_ligase-like_family,_member_12
ENSG00000100307	-0.527263	0.0664347	-0.698285	0.00462231	chromobox_homolog_7
ENSG00000100316	-0.235754	0.176303	-0.807439	0.000797665	ribosomal_protein_L3
ENSG00000100319	-0.0454665	0.632244	-0.0622802	0.229407	zinc_finger,_matrin-type_5
ENSG00000100320	0.106	0.443219	-0.171414	0.0690576	RNA_binding_protein,_fox-1_homolog_(C._elegans)_2
ENSG00000100321	-0.284897	0.141772	-0.824036	0.00576285	synaptogyrin_1
ENSG00000100324	-0.222318	0.2281	-0.193182	0.102576	TGF-beta_activated_kinase_1/MAP3K7_binding_protein_1
ENSG00000100325	0.0396691	0.609142	0.240266	0.0223796	activating_signal_cointegrator_1_complex_subunit_2
ENSG00000100330	-0.203415	0.251685	-0.495838	0.00115479	myotubularin_related_protein_3
ENSG00000100335	-0.0175995	0.650167	-0.128915	0.0767575	Smith-Magenis_syndrome_chromosome_region,_candidate_7-like
ENSG00000100342	1.42872	0.00280941	2.60022	2.28974e-05	apolipoprotein_L,_1
ENSG00000100344	0.336894	0.216818	-0.593591	0.000219766	patatin-like_phospholipase_domain_containing_3
ENSG00000100345	0.2635	0.151488	0.236567	0.0660974	myosin,_heavy_chain_9,_non-muscle
ENSG00000100347	-0.10061	0.454193	-0.0344833	0.263276	sorting_and_assembly_machinery_component_50_homolog_(S._cerevisiae)
ENSG00000100348	-0.226833	0.213258	-0.216272	0.0701187	thioredoxin_2
ENSG00000100350	0.0123067	0.669131	0.890906	0.000668224	FAD-dependent_oxidoreductase_domain_containing_2
ENSG00000100353	-0.0830654	0.501517	-0.0566507	0.236801	eukaryotic_translation_initiation_factor_3,_subunit_D
ENSG00000100354	0.0618261	0.570132	-0.169931	0.131794	trinucleotide_repeat_containing_6B
ENSG00000100359	0.00736538	0.670722	0.0593551	0.266291	small_G_protein_signaling_modulator_3
ENSG00000100360	-0.354855	0.124496	-0.73036	0.000789739	intraflagellar_transport_27_homolog_(Chlamydomonas)
ENSG00000100364	-0.0937662	0.454777	-0.351016	0.0137156	KIAA0930
ENSG00000100372	0.221775	0.25962	0.500169	0.00390862	solute_carrier_family_25_(mitochondrial_carrier;_peroxisomal_membrane_protein,_34kDa),_member_17
ENSG00000100376	0.0163513	0.660225	-0.25606	0.0110529	family_with_sequence_similarity_118,_member_A
ENSG00000100379	-0.00806827	0.669526	0.206088	0.10384	potassium_channel_tetramerisation_domain_containing_17
ENSG00000100380	-0.209346	0.228467	-0.229958	0.0220929	suppression_of_tumorigenicity_13_(colon_carcinoma)_(Hsp70_interacting_protein)
ENSG00000100387	0.00560245	0.679041	-0.0683889	0.261599	ring-box_1,_E3_ubiquitin_protein_ligase
ENSG00000100393	0.0595536	0.605759	-0.145151	0.0816533	E1A_binding_protein_p300
ENSG00000100395	0.0490151	0.609625	0.387091	0.00405703	l(3)mbt-like_2_(Drosophila)
ENSG00000100401	-0.142603	0.418409	0.626546	0.000707275	Ran_GTPase_activating_protein_1
ENSG00000100403	-0.0682293	0.533095	-0.135175	0.137264	zinc_finger_CCCH-type_containing_7B
ENSG00000100410	-0.129139	0.410743	0.508311	0.00635751	PHD_finger_protein_5A
ENSG00000100412	-0.0565034	0.573445	0.0513069	0.242772	aconitase_2,_mitochondrial
ENSG00000100413	0.209692	0.22752	0.151651	0.102733	polymerase_(RNA)_III_(DNA_directed)_polypeptide_H_(22.9kD)
ENSG00000100416	-0.0461633	0.609142	0.374263	0.00444006	tRNA_5-methylaminomethyl-2-thiouridylate_methyltransferase
ENSG00000100417	-0.247996	0.254092	-0.121856	0.168472	phosphomannomutase_1
ENSG00000100418	0.144414	0.361569	0.00742207	0.321821	PPPDE_peptidase_domain_containing_2
ENSG00000100422	-0.169543	0.31422	-0.696833	0.00085331	ceramide_kinase
ENSG00000100425	-0.0635743	0.545509	-0.229657	0.0387211	bromodomain_containing_1
ENSG00000100426	0.274963	0.162169	0.0733156	0.201538	zinc_finger,_BED-type_containing_4
ENSG00000100429	-0.189756	0.533868	-0.982762	0.0120034	histone_deacetylase_10
ENSG00000100439	-0.298576	0.207658	-0.684073	0.00036242	abhydrolase_domain_containing_4
ENSG00000100441	-0.122717	0.40311	-0.210958	0.0325275	KH_and_NYN_domain_containing
ENSG00000100442	-0.0790583	0.551348	0.332188	0.0416911	FK506_binding_protein_3,_25kDa
ENSG00000100445	-0.301823	0.267404	-0.429924	0.0341609	short_chain_dehydrogenase/reductase_family_39U,_member_1
ENSG00000100461	-0.241962	0.151488	-0.0684106	0.207819	RNA_binding_motif_protein_23
ENSG00000100462	0.22238	0.282346	0.446645	0.0012436	protein_arginine_methyltransferase_5
ENSG00000100478	-0.229034	0.353941	-0.100214	0.234736	adaptor-related_protein_complex_4,_sigma_1_subunit
ENSG00000100479	0.219568	0.391798	2.11904	0.000270677	polymerase_(DNA_directed),_epsilon_2_(p59_subunit)
ENSG00000100483	-0.0258886	0.654842	0.317443	0.0697661	methyltransferase_like_21D
ENSG00000100485	-0.0892333	0.543888	-0.362507	0.0159053	son_of_sevenless_homolog_2_(Drosophila)
ENSG00000100490	0.0828781	0.604791	-0.138205	0.17114	cyclin-dependent_kinase-like_1_(CDC2-related_kinase)
ENSG00000100503	0.0695035	0.587579	-0.199849	0.057723	ninein_(GSK3B_interacting_protein)
ENSG00000100504	-0.104482	0.527754	-0.269632	0.00693821	phosphorylase,_glycogen,_liver
ENSG00000100519	0.0302064	0.652042	-0.0333588	0.301221	proteasome_(prosome,_macropain)_26S_subunit,_ATPase,_6
ENSG00000100522	0.125616	0.411751	0.290393	0.020998	glucosamine-phosphate_N-acetyltransferase_1
ENSG00000100523	0.123389	0.487847	-0.247565	0.0354416	DDHD_domain_containing_1
ENSG00000100526	-0.267063	0.313896	1.37644	0.000320494	cyclin-dependent_kinase_inhibitor_3
ENSG00000100528	-0.135162	0.337265	0.0507827	0.247455	cornichon_homolog_(Drosophila)
ENSG00000100532	-0.249276	0.284271	0.0180517	0.319915	cell_growth_regulator_with_ring_finger_domain_1
ENSG00000100554	-0.0359213	0.617806	0.0972103	0.179551	ATPase,_H+_transporting,_lysosomal_34kDa,_V1_subunit_D
ENSG00000100558	0.0797969	0.613754	0.711072	0.00373321	pleckstrin_2
ENSG00000100564	-0.18902	0.443457	0.399862	0.0128239	phosphatidylinositol_glycan_anchor_biosynthesis,_class_H
ENSG00000100567	0.18843	0.307971	0.756591	0.00172157	proteasome_(prosome,_macropain)_subunit,_alpha_type,_3
ENSG00000100568	-0.0889979	0.502392	-0.133465	0.11625	vesicle_transport_through_interaction_with_t-SNAREs_homolog_1B_(yeast)
ENSG00000100575	-0.0901808	0.538706	0.0247113	0.292928	translocase_of_inner_mitochondrial_membrane_9_homolog_(yeast)
ENSG00000100577	-0.277678	0.228467	-0.217518	0.0604329	glutathione_transferase_zeta_1
ENSG00000100578	-0.0598311	0.592315	0.515174	0.00961491	KIAA0586
ENSG00000100580	0.64223	0.100775	1.07117	0.0001769	transmembrane_emp24_protein_transport_domain_containing_8
ENSG00000100583	-0.294296	0.482523	0.000208316	0.338551	sterile_alpha_motif_domain_containing_15
ENSG00000100591	0.0106197	0.663628	0.533506	0.000658128	AHA1,_activator_of_heat_shock_90kDa_protein_ATPase_homolog_1_(yeast)
ENSG00000100592	-0.0895917	0.558875	-0.63916	0.00413586	dishevelled_associated_activator_of_morphogenesis_1
ENSG00000100596	0.122945	0.39498	-0.047323	0.246037	serine_palmitoyltransferase,_long_chain_base_subunit_2
ENSG00000100599	-0.147459	0.330893	-0.238216	0.0428383	Ras_and_Rab_interactor_3
ENSG00000100600	0.242118	0.187977	0.363141	0.00667952	legumain
ENSG00000100601	-0.0430415	0.623742	0.0917048	0.191749	alkB,_alkylation_repair_homolog_1_(E._coli)
ENSG00000100603	-0.190206	0.233581	0.112418	0.108734	SNW_domain_containing_1
ENSG00000100605	-0.0826204	0.509798	0.0650744	0.261493	inositol-tetrakisphosphate_1-kinase
ENSG00000100612	-0.00147582	0.680197	-0.233972	0.0255421	dehydrogenase/reductase_(SDR_family)_member_7
ENSG00000100614	-0.231145	0.266476	-0.34147	0.0129658	protein_phosphatase,_Mg2+/Mn2+_dependent,_1A
ENSG00000100625	-0.144417	0.457552	-0.777369	0.000412256	SIX_homeobox_4
ENSG00000100626	0.0181197	0.670735	-0.763238	0.00718504	UDP-N-acetyl-alpha-D-galactosamine:polypeptide_N-acetylgalactosaminyltransferase-like_1
ENSG00000100629	0.203006	0.453991	1.45197	0.000140815	centrosomal_protein_128kDa
ENSG00000100632	-0.12438	0.417883	0.182995	0.0755506	enhancer_of_rudimentary_homolog_(Drosophila)
ENSG00000100644	0.0792756	0.517885	0.248931	0.0545202	hypoxia_inducible_factor_1,_alpha_subunit_(basic_helix-loop-helix_transcription_factor)
ENSG00000100647	0.267189	0.18439	0.0184306	0.305708	KIAA0247
ENSG00000100650	-0.342929	0.169482	-0.386638	0.00155253	serine/arginine-rich_splicing_factor_5
ENSG00000100664	-0.00946827	0.665669	0.120609	0.105774	eukaryotic_translation_initiation_factor_5
ENSG00000100697	0.15512	0.390408	-0.291757	0.0358746	dicer_1,_ribonuclease_type_III
ENSG00000100711	-0.201038	0.256425	-0.39821	0.00357865	zinc_finger,_FYVE_domain_containing_21
ENSG00000100714	0.171826	0.276418	0.922779	0.000200571	methylenetetrahydrofolate_dehydrogenase_(NADP+_dependent)_1,_methenyltetrahydrofolate_cyclohydrolase,_formyltetrahydrofolate_synthetase
ENSG00000100722	-0.0921721	0.490141	-0.0806634	0.172882	zinc_finger_CCCH-type_containing_14
ENSG00000100726	0.0866141	0.519703	0.525506	0.0572072	TEL2,_telomere_maintenance_2,_homolog_(S._cerevisiae)
ENSG00000100731	0.261794	0.137973	0.370963	0.0031287	pecanex_homolog_(Drosophila)
ENSG00000100739	0.191503	0.505432	1.47852	0.000230949	bradykinin_receptor_B1
ENSG00000100744	0.0055805	0.672803	0.0740767	0.213923	chromosome_14_open_reading_frame_129
ENSG00000100749	0.110411	0.525971	1.03206	0.00100939	vaccinia_related_kinase_1
ENSG00000100764	-0.134394	0.523234	0.0952581	0.250158	proteasome_(prosome,_macropain)_26S_subunit,_ATPase,_1
ENSG00000100767	-0.150754	0.510107	-0.518393	0.0410771	papilin,_proteoglycan-like_sulfated_glycoprotein
ENSG00000100784	0.0417305	0.657194	0.728471	0.0168982	ribosomal_protein_S6_kinase,_90kDa,_polypeptide_5
ENSG00000100796	-0.00253243	0.679041	-0.153153	0.100776	SMEK_homolog_1,_suppressor_of_mek1_(Dictyostelium)
ENSG00000100802	-0.144102	0.456502	-0.476728	0.00167098	chromosome_14_open_reading_frame_93
ENSG00000100804	-0.0706685	0.546847	0.431121	0.00526375	proteasome_(prosome,_macropain)_subunit,_beta_type,_5
ENSG00000100811	-0.143042	0.362257	-0.304174	0.013483	YY1_transcription_factor
ENSG00000100813	-0.0697482	0.533281	-0.0365871	0.26217	apoptotic_chromatin_condensation_inducer_1
ENSG00000100814	-0.219644	0.221901	-0.498813	0.00168414	cyclin_B1_interacting_protein_1,_E3_ubiquitin_protein_ligase
ENSG00000100815	-0.0840657	0.520792	-0.374576	0.0399122	thyroid_hormone_receptor_interactor_11
ENSG00000100823	-0.0120806	0.658474	0.213738	0.0279046	APEX_nuclease_(multifunctional_DNA_repair_enzyme)_1
ENSG00000100836	-0.196013	0.257314	-0.0664363	0.224488	poly(A)_binding_protein,_nuclear_1
ENSG00000100842	0.10322	0.55827	-0.042797	0.274403	embryonal_Fyn-associated_substrate
ENSG00000100852	0.164059	0.392884	-0.445189	0.0243656	Rho_GTPase_activating_protein_5
ENSG00000100865	-0.0644416	0.574197	0.0370034	0.261509	cyclin-dependent_kinase_2_interacting_protein
ENSG00000100883	0.0839478	0.516185	0.373278	0.0123084	signal_recognition_particle_54kDa
ENSG00000100888	0.069968	0.542096	0.10648	0.0972764	chromodomain_helicase_DNA_binding_protein_8
ENSG00000100889	0.0506629	0.650294	-0.109339	0.263092	phosphoenolpyruvate_carboxykinase_2_(mitochondrial)
ENSG00000100890	0.0534923	0.605399	0.452288	0.0099194	KIAA0391
ENSG00000100897	-0.201306	0.248876	0.12978	0.0834047	DDB1_and_CUL4_associated_factor_11
ENSG00000100902	0.112242	0.48395	-0.0640521	0.279775	proteasome_(prosome,_macropain)_subunit,_alpha_type,_6
ENSG00000100906	0.210982	0.344278	0.609116	0.00483773	nuclear_factor_of_kappa_light_polypeptide_gene_enhancer_in_B-cells_inhibitor,_alpha
ENSG00000100908	-0.0353144	0.64365	0.679603	0.00392079	family_with_sequence_similarity_158,_member_A
ENSG00000100911	0.479562	0.0692641	1.05	0.000504244	proteasome_(prosome,_macropain)_activator_subunit_2_(PA28_beta)
ENSG00000100916	-0.150848	0.458913	-0.178668	0.150079	breast_cancer_metastasis-suppressor_1-like
ENSG00000100918	1.05776	0.0110175	1.62521	7.53749e-05	REC8_homolog_(yeast)
ENSG00000100926	0.0828511	0.578523	0.446944	0.00441689	transmembrane_9_superfamily_member_1
ENSG00000100934	0.0721341	0.526714	0.0907424	0.163006	Sec23_homolog_A_(S._cerevisiae)
ENSG00000100938	-0.232223	0.168055	-0.220238	0.0186031	guanosine_monophosphate_reductase_2
ENSG00000100941	0.0143589	0.656186	0.0475962	0.262677	pinin,_desmosome_associated_protein
ENSG00000100949	0.0702581	0.549132	0.140746	0.114371	Rab_geranylgeranyltransferase,_alpha_subunit
ENSG00000100968	-0.557503	0.0452455	-0.973593	0.000401439	nuclear_factor_of_activated_T-cells,_cytoplasmic,_calcineurin-dependent_4
ENSG00000100979	0.04796	0.608519	-0.586129	0.00461636	phospholipid_transfer_protein
ENSG00000100982	-0.135399	0.397331	-0.0451487	0.268186	PDX1_C-terminal_inhibiting_factor_1
ENSG00000100983	0.0482942	0.593087	0.0756581	0.191298	glutathione_synthetase
ENSG00000100991	-0.0305931	0.61364	0.12808	0.0766768	transient_receptor_potential_cation_channel,_subfamily_C,_member_4_associated_protein
ENSG00000100994	0.0788473	0.532969	0.012253	0.321382	phosphorylase,_glycogen;_brain
ENSG00000100997	0.0529803	0.567548	0.58444	0.0002921	abhydrolase_domain_containing_12
ENSG00000101000	0.0591254	0.568947	0.248037	0.0173276	protein_C_receptor,_endothelial
ENSG00000101003	0.0457669	0.631696	1.86093	7.43556e-05	GINS_complex_subunit_1_(Psf1_homolog)
ENSG00000101004	-0.0916801	0.528454	-0.489943	0.00351119	ninein-like
ENSG00000101017	0.0268794	0.660618	0.138964	0.174667	CD40_molecule,_TNF_receptor_superfamily_member_5
ENSG00000101019	-0.0318883	0.625193	0.0372695	0.248549	ubiquinol-cytochrome_c_reductase_complex_chaperone
ENSG00000101040	-0.255036	0.254961	0.199204	0.0403648	zinc_finger,_MYND-type_containing_8
ENSG00000101052	-0.220462	0.219788	-0.282854	0.0136509	intraflagellar_transport_52_homolog_(Chlamydomonas)
ENSG00000101057	0.141804	0.443401	1.95861	8.88996e-05	v-myb_myeloblastosis_viral_oncogene_homolog_(avian)-like_2
ENSG00000101079	-0.290669	0.114662	-0.461724	0.00124553	NDRG_family_member_3
ENSG00000101084	0.176725	0.377884	0.527013	0.000522288	chromosome_20_open_reading_frame_24
ENSG00000101096	-0.020669	0.667499	-0.374339	0.134979	nuclear_factor_of_activated_T-cells,_cytoplasmic,_calcineurin-dependent_2
ENSG00000101104	-0.0497861	0.598406	-0.038434	0.300745	poly(A)_binding_protein,_cytoplasmic_1-like
ENSG00000101109	0.0107942	0.66585	0.168428	0.0495081	serine/threonine_kinase_4
ENSG00000101126	-0.214291	0.223103	-0.309054	0.0127926	activity-dependent_neuroprotector_homeobox
ENSG00000101132	-0.16197	0.389632	-0.091821	0.191022	prefoldin_subunit_4
ENSG00000101138	-0.20381	0.256252	-0.0564822	0.244299	cleavage_stimulation_factor,_3'_pre-RNA,_subunit_1,_50kDa
ENSG00000101146	-0.0063035	0.670735	0.248269	0.0230216	RAE1_RNA_export_1_homolog_(S._pombe)
ENSG00000101150	-0.071683	0.511626	-0.0921743	0.155644	tumor_protein_D52-like_2
ENSG00000101152	0.0193979	0.6406	0.128034	0.153091	DnaJ_(Hsp40)_homolog,_subfamily_C,_member_5
ENSG00000101158	-0.102655	0.43253	0.234406	0.0245661	TH1-like_(Drosophila)
ENSG00000101160	-0.0692663	0.549132	-0.168579	0.0845565	cathepsin_Z
ENSG00000101161	-0.148429	0.347493	-0.113987	0.148543	PRP6_pre-mRNA_processing_factor_6_homolog_(S._cerevisiae)
ENSG00000101166	0.115045	0.425764	0.207657	0.0634233	slowmo_homolog_2_(Drosophila)
ENSG00000101181	-0.0800814	0.547696	0.00352975	0.334557	GTP_binding_protein_5_(putative)
ENSG00000101182	-0.0454508	0.605759	0.411586	0.00811808	proteasome_(prosome,_macropain)_subunit,_alpha_type,_7
ENSG00000101187	0.452877	0.226417	0.942236	0.0230232	solute_carrier_organic_anion_transporter_family,_member_4A1
ENSG00000101189	-0.0105947	0.66585	0.151232	0.0755368	chromosome_20_open_reading_frame_20
ENSG00000101190	-0.111308	0.482668	-0.497065	0.000895932	transcription_factor-like_5_(basic_helix-loop-helix)
ENSG00000101191	-0.0637571	0.563818	-0.269629	0.0338833	death_inducer-obliterator_1
ENSG00000101193	-0.159805	0.309827	-0.379362	0.00259544	chromosome_20_open_reading_frame_11
ENSG00000101194	0.371716	0.100862	0.59903	0.00559194	solute_carrier_family_17,_member_9
ENSG00000101199	0.0081041	0.668239	-0.0370797	0.297411	ADP-ribosylation_factor_GTPase_activating_protein_1
ENSG00000101210	0.0462794	0.625309	-0.824912	0.00233118	eukaryotic_translation_elongation_factor_1_alpha_2
ENSG00000101216	0.0235896	0.650167	0.100549	0.210386	glucocorticoid_modulatory_element_binding_protein_2
ENSG00000101220	-0.103055	0.555864	0.321672	0.0683677	chromosome_20_open_reading_frame_27
ENSG00000101224	-0.339882	0.106199	0.557894	0.00811808	cell_division_cycle_25_homolog_B_(S._pombe)
ENSG00000101236	0.147821	0.453796	0.205795	0.044384	ring_finger_protein_24
ENSG00000101246	0.0746341	0.555864	0.13387	0.191984	ADP-ribosylation_factor_related_protein_1
ENSG00000101247	0.220255	0.310615	0.418416	0.0189507	chromosome_20_open_reading_frame_7
ENSG00000101255	0.280844	0.438875	-0.0534689	0.31576	tribbles_homolog_3_(Drosophila)
ENSG00000101265	-0.0573996	0.578523	-1.58709	0.000156933	Ras_association_(RalGDS/AF-6)_domain_family_member_2
ENSG00000101266	-0.0163895	0.651338	-0.0313188	0.27185	casein_kinase_2,_alpha_1_polypeptide
ENSG00000101282	-0.0634553	0.642755	0.598298	0.0377412	R-spondin_4
ENSG00000101290	-0.130663	0.40577	-0.28769	0.00648345	CDP-diacylglycerol_synthase_(phosphatidate_cytidylyltransferase)_2
ENSG00000101294	-0.0256088	0.63559	0.165371	0.0586729	histocompatibility_(minor)_13
ENSG00000101298	-0.0905599	0.537949	-0.254337	0.0903409	syntaphilin
ENSG00000101310	0.163719	0.450199	0.488232	0.00319213	Sec23_homolog_B_(S._cerevisiae)
ENSG00000101311	0.501421	0.192315	0.367559	0.0271518	fermitin_family_member_1
ENSG00000101333	-0.0327616	0.642233	-0.104966	0.234729	phospholipase_C,_beta_4
ENSG00000101335	-0.0240176	0.646138	-0.0798869	0.19342	myosin,_light_chain_9,_regulatory
ENSG00000101337	-0.0139323	0.654307	0.142722	0.0704722	transmembrane_9_superfamily_protein_member_4
ENSG00000101342	1.9185	0.0491825	1.81517	0.000195706	chromosome_20_open_reading_frame_118
ENSG00000101343	-0.185917	0.334206	0.0961733	0.161085	crooked_neck_pre-mRNA_splicing_factor-like_1_(Drosophila)
ENSG00000101346	0.0373088	0.59931	0.175186	0.0351958	protein_O-fucosyltransferase_1
ENSG00000101347	1.96513	0.000830565	3.26632	1.42255e-06	SAM_domain_and_HD_domain_1
ENSG00000101350	0.0954869	0.447866	-0.0744563	0.162566	kinesin_family_member_3B
ENSG00000101353	-0.103942	0.602422	-0.306021	0.0235733	chromosome_20_open_reading_frame_132
ENSG00000101361	0.122631	0.39162	0.591083	0.00200349	NOP56_ribonucleoprotein_homolog_(yeast)
ENSG00000101363	-0.0771122	0.529314	0.131942	0.122196	mannosidase,_beta_A,_lysosomal-like
ENSG00000101365	-0.0680035	0.543647	0.0094422	0.322063	isocitrate_dehydrogenase_3_(NAD+)_beta
ENSG00000101367	0.104414	0.448613	0.564239	0.00129838	microtubule-associated_protein,_RP/EB_family,_member_1
ENSG00000101384	0.198372	0.44491	-0.403743	0.0223819	jagged_1
ENSG00000101391	-0.151393	0.428175	0.464448	0.00159968	CDK5_regulatory_subunit_associated_protein_1
ENSG00000101400	-0.0590958	0.574875	-0.231071	0.0759208	syntrophin,_alpha_1_(dystrophin-associated_protein_A1,_59kDa,_acidic_component)
ENSG00000101407	0.109402	0.478513	0.476605	0.00101474	Tel2_interacting_protein_1_homolog_(S._pombe)
ENSG00000101412	0.219069	0.241425	2.33489	1.3516e-05	E2F_transcription_factor_1
ENSG00000101413	-0.0138073	0.655874	0.0267072	0.297545	regulation_of_nuclear_pre-mRNA_domain_containing_1B
ENSG00000101417	-0.0441342	0.635165	-0.151393	0.190783	peroxisomal_membrane_protein_4,_24kDa
ENSG00000101421	-0.138976	0.314492	-0.0235466	0.29152	chromatin_modifying_protein_4B
ENSG00000101425	0.0043649	0.679896	0.0448103	0.318179	bactericidal/permeability-increasing_protein
ENSG00000101439	-0.0336143	0.608671	-0.318269	0.0368825	cystatin_C
ENSG00000101442	-0.152581	0.465872	0.453742	0.00744177	ARP5_actin-related_protein_5_homolog_(yeast)
ENSG00000101444	-0.0525844	0.576747	-0.0573861	0.239618	adenosylhomocysteinase
ENSG00000101447	-0.232989	0.391423	1.90216	6.03064e-05	family_with_sequence_similarity_83,_member_D
ENSG00000101452	-0.119215	0.458433	-0.0381388	0.259488	DEAH_(Asp-Glu-Ala-His)_box_polypeptide_35
ENSG00000101457	-0.0369573	0.621382	0.0600133	0.255521	deoxynucleotidyltransferase,_terminal,_interacting_protein_1
ENSG00000101460	-0.188964	0.405114	-0.962107	0.000123759	microtubule-associated_protein_1_light_chain_3_alpha
ENSG00000101463	-0.119649	0.574334	-0.0711185	0.293159	synapse_differentiation_inducing_1
ENSG00000101464	0.0343809	0.631127	0.632086	0.00024865	phosphatidylinositol_glycan_anchor_biosynthesis,_class_U
ENSG00000101473	-0.100264	0.525048	-0.248225	0.0532761	acyl-CoA_thioesterase_8
ENSG00000101474	-0.051982	0.563271	0.165415	0.0322506	chromosome_20_open_reading_frame_3
ENSG00000101493	0.0368831	0.613423	-0.499117	0.000724573	zinc_finger_protein_516
ENSG00000101544	-0.128875	0.413054	0.218398	0.0478163	ADNP_homeobox_2
ENSG00000101546	0.00658406	0.671447	0.0625344	0.187513	ribosome_binding_factor_A_(putative)
ENSG00000101557	0.135919	0.394873	0.389889	0.00760102	ubiquitin_specific_peptidase_14_(tRNA-guanine_transglycosylase)
ENSG00000101558	-0.0777224	0.497978	0.0599513	0.242772	VAMP_(vesicle-associated_membrane_protein)-associated_protein_A,_33kDa
ENSG00000101574	-0.0377203	0.627389	0.496564	0.00443877	methyltransferase_like_4
ENSG00000101577	0.102977	0.472297	0.322345	0.0052739	lipin_2
ENSG00000101596	0.304996	0.161937	0.584627	0.0115584	structural_maintenance_of_chromosomes_flexible_hinge_domain_containing_1
ENSG00000101605	-0.0494686	0.647143	-0.5428	0.121429	myomesin_1,_185kDa
ENSG00000101608	0.0649063	0.545277	0.28857	0.0242667	myosin,_light_chain_12A,_regulatory,_non-sarcomeric
ENSG00000101624	-0.193546	0.47599	0.443161	0.0353957	centrosomal_protein_76kDa
ENSG00000101639	-0.124736	0.458913	0.238861	0.0453161	centrosomal_protein_192kDa
ENSG00000101654	-0.175558	0.379485	-0.0345178	0.282422	RNA_(guanine-7-)_methyltransferase
ENSG00000101665	-0.217026	0.313456	-0.570998	0.00108591	SMAD_family_member_7
ENSG00000101670	1.01531	0.162404	0.543332	0.122106	lipase,_endothelial
ENSG00000101680	0.741937	0.0228757	1.89973	8.65248e-06	laminin,_alpha_1
[truncated: 11,892 more rows]

## Sheet: Human_24hpi_Q1_GOcategories
GOID	TERM	CORRECTED_PVALUE	UNCORRECTED_PVALUE	NUM_LIST_ANNOTATIONS	LIST_SIZE	TOTAL_NUM_ANNOTATIONS	POPULATION_SIZE	FDR_RATE	EXPECTED_FALSE_POSITIVES	ANNOTATED_GENES
GO:0051607	defense response to virus	9.79e-53	9.04e-56	39	111	343	48981	0	0	HGNC:6122, HGNC:29933, HGNC:5395, HGNC:7533, HGNC:4053, HGNC:591, HGNC:8090, HGNC:13481, HGNC:5409, HGNC:8088, HGNC:18873, HGNC:225, HGNC:8086, HGNC:6130, HGNC:7532, HGNC:17817, HGNC:1119, HGNC:12932, HGNC:25942, HGNC:10059, HGNC:17357, HGNC:15925, HGNC:5412, HGNC:5407, HGNC:4182, HGNC:13328, HGNC:5411, HGNC:19102, HGNC:16276, HGNC:9092, HGNC:11849, HGNC:11363, HGNC:30908, HGNC:11362, HGNC:9437, …
GO:0009615	response to virus	3.38e-52	3.12e-55	41	111	436	48981	0	0	HGNC:6122, HGNC:29933, HGNC:5395, HGNC:7533, HGNC:4053, HGNC:6570, HGNC:591, HGNC:8090, HGNC:13481, HGNC:5409, HGNC:8088, HGNC:18873, HGNC:225, HGNC:8086, HGNC:6130, HGNC:7532, HGNC:17817, HGNC:1119, HGNC:12932, HGNC:25942, HGNC:10059, HGNC:17357, HGNC:15925, HGNC:5412, HGNC:5407, HGNC:4182, HGNC:13328, HGNC:5411, HGNC:19102, HGNC:16276, HGNC:9092, HGNC:16938, HGNC:11849, HGNC:11363, HGNC:30908, …
GO:0045087	innate immune response	2.44e-51	2.26e-54	56	111	1499	48981	0	0	HGNC:7562, HGNC:11206, HGNC:6122, HGNC:29933, HGNC:5395, HGNC:7533, HGNC:7854, HGNC:11312, HGNC:4053, HGNC:5399, HGNC:6570, HGNC:591, HGNC:8090, HGNC:5409, HGNC:13481, HGNC:8088, HGNC:18873, HGNC:225, HGNC:8086, HGNC:12616, HGNC:6130, HGNC:7532, HGNC:9546, HGNC:1119, HGNC:12932, HGNC:30932, HGNC:25942, HGNC:10059, HGNC:17357, HGNC:4963, HGNC:15925, HGNC:5412, HGNC:43, HGNC:5407, HGNC:24118, HGNC:…
GO:0006955	immune response	1.73e-48	1.6e-51	62	111	2382	48981	0	0	HGNC:7562, HGNC:11206, HGNC:6122, HGNC:29933, HGNC:11925, HGNC:5395, HGNC:7533, HGNC:7854, HGNC:11312, HGNC:11929, HGNC:4053, HGNC:5399, HGNC:6570, HGNC:591, HGNC:8090, HGNC:5409, HGNC:13481, HGNC:8088, HGNC:18873, HGNC:225, HGNC:8086, HGNC:12616, HGNC:6130, HGNC:7532, HGNC:17817, HGNC:9546, HGNC:44, HGNC:1119, HGNC:12932, HGNC:30932, HGNC:25942, HGNC:10059, HGNC:17357, HGNC:4963, HGNC:15925, HGN…
GO:0006952	defense response	4.88e-48	4.5e-51	61	111	2296	48981	0	0	HGNC:7562, HGNC:11206, HGNC:6122, HGNC:29933, HGNC:5395, HGNC:7533, HGNC:7854, HGNC:11312, HGNC:4053, HGNC:5399, HGNC:6570, HGNC:591, HGNC:8090, HGNC:5409, HGNC:13481, HGNC:8088, HGNC:18873, HGNC:225, HGNC:8086, HGNC:12616, HGNC:6130, HGNC:7532, HGNC:17817, HGNC:9546, HGNC:619, HGNC:1119, HGNC:12932, HGNC:30932, HGNC:25942, HGNC:10059, HGNC:17357, HGNC:4963, HGNC:15925, HGNC:16839, HGNC:5412, HGN…
GO:0098542	defense response to other organism	7.27e-47	6.71e-50	41	111	584	48981	0	0	HGNC:7562, HGNC:6122, HGNC:29933, HGNC:5395, HGNC:7533, HGNC:4053, HGNC:591, HGNC:8090, HGNC:13481, HGNC:5409, HGNC:8088, HGNC:18873, HGNC:225, HGNC:8086, HGNC:6130, HGNC:7532, HGNC:17817, HGNC:1119, HGNC:12932, HGNC:25942, HGNC:10059, HGNC:17357, HGNC:15925, HGNC:5412, HGNC:5407, HGNC:4182, HGNC:13328, HGNC:5411, HGNC:25163, HGNC:19102, HGNC:16276, HGNC:9092, HGNC:11849, HGNC:11363, HGNC:30908, …
GO:0060337	type I interferon signaling pathway	2.95e-43	2.72e-46	28	111	149	48981	0	0	HGNC:11206, HGNC:6122, HGNC:4963, HGNC:29933, HGNC:15925, HGNC:7533, HGNC:5412, HGNC:4053, HGNC:5407, HGNC:5399, HGNC:8090, HGNC:13328, HGNC:5397, HGNC:5411, HGNC:5409, HGNC:4054, HGNC:8088, HGNC:11363, HGNC:225, HGNC:8086, HGNC:12616, HGNC:6130, HGNC:30908, HGNC:7532, HGNC:11362, HGNC:8087, HGNC:1119, HGNC:30932
GO:0071357	cellular response to type I interferon	2.95e-43	2.72e-46	28	111	149	48981	0	0	HGNC:11206, HGNC:6122, HGNC:4963, HGNC:29933, HGNC:15925, HGNC:7533, HGNC:5412, HGNC:4053, HGNC:5407, HGNC:5399, HGNC:8090, HGNC:13328, HGNC:5397, HGNC:5411, HGNC:5409, HGNC:4054, HGNC:8088, HGNC:11363, HGNC:225, HGNC:8086, HGNC:12616, HGNC:6130, HGNC:30908, HGNC:7532, HGNC:11362, HGNC:8087, HGNC:1119, HGNC:30932
GO:0034340	response to type I interferon	4.44e-43	4.1e-46	28	111	151	48981	0	0	HGNC:11206, HGNC:6122, HGNC:4963, HGNC:29933, HGNC:15925, HGNC:7533, HGNC:5412, HGNC:4053, HGNC:5407, HGNC:5399, HGNC:8090, HGNC:13328, HGNC:5397, HGNC:5411, HGNC:5409, HGNC:4054, HGNC:8088, HGNC:11363, HGNC:225, HGNC:8086, HGNC:12616, HGNC:6130, HGNC:30908, HGNC:7532, HGNC:11362, HGNC:8087, HGNC:1119, HGNC:30932
GO:0002376	immune system process	5.35e-43	4.94e-46	65	111	3406	48981	0	0	HGNC:7562, HGNC:11206, HGNC:11925, HGNC:5395, HGNC:7533, HGNC:7854, HGNC:11312, HGNC:11929, HGNC:4053, HGNC:5399, HGNC:591, HGNC:8090, HGNC:5409, HGNC:8086, HGNC:7532, HGNC:17817, HGNC:9546, HGNC:1119, HGNC:25942, HGNC:17357, HGNC:4963, HGNC:15925, HGNC:5407, HGNC:24118, HGNC:13328, HGNC:4182, HGNC:5397, HGNC:5411, HGNC:25163, HGNC:11363, HGNC:30908, HGNC:12269, HGNC:11362, HGNC:29517, HGNC:618, …
GO:0043207	response to external biotic stimulus	1.18e-42	1.09e-45	44	111	954	48981	0	0	HGNC:7562, HGNC:6122, HGNC:29933, HGNC:5395, HGNC:7533, HGNC:4053, HGNC:6570, HGNC:591, HGNC:8090, HGNC:13481, HGNC:5409, HGNC:8088, HGNC:18873, HGNC:225, HGNC:8086, HGNC:6130, HGNC:7532, HGNC:17817, HGNC:1119, HGNC:12932, HGNC:25942, HGNC:10059, HGNC:17357, HGNC:15925, HGNC:5412, HGNC:27015, HGNC:5407, HGNC:4182, HGNC:13328, HGNC:5411, HGNC:25163, HGNC:19102, HGNC:16276, HGNC:9092, HGNC:16938, H…
GO:0051707	response to other organism	1.18e-42	1.09e-45	44	111	954	48981	0	0	HGNC:7562, HGNC:6122, HGNC:29933, HGNC:5395, HGNC:7533, HGNC:4053, HGNC:6570, HGNC:591, HGNC:8090, HGNC:13481, HGNC:5409, HGNC:8088, HGNC:18873, HGNC:225, HGNC:8086, HGNC:6130, HGNC:7532, HGNC:17817, HGNC:1119, HGNC:12932, HGNC:25942, HGNC:10059, HGNC:17357, HGNC:15925, HGNC:5412, HGNC:27015, HGNC:5407, HGNC:4182, HGNC:13328, HGNC:5411, HGNC:25163, HGNC:19102, HGNC:16276, HGNC:9092, HGNC:16938, H…
GO:0034097	response to cytokine	1.94e-42	1.79e-45	45	111	1045	48981	0	0	HGNC:7562, HGNC:11206, HGNC:6122, HGNC:29933, HGNC:7533, HGNC:23166, HGNC:11312, HGNC:11929, HGNC:4053, HGNC:5399, HGNC:6570, HGNC:591, HGNC:8090, HGNC:5409, HGNC:8088, HGNC:225, HGNC:8086, HGNC:12616, HGNC:6130, HGNC:7532, HGNC:9546, HGNC:1119, HGNC:12932, HGNC:30932, HGNC:10059, HGNC:4963, HGNC:15925, HGNC:5412, HGNC:5407, HGNC:24118, HGNC:4182, HGNC:13328, HGNC:5411, HGNC:5397, HGNC:4054, HGNC…
GO:0009607	response to biotic stimulus	9.6e-42	8.86e-45	44	111	1001	48981	0	0	HGNC:7562, HGNC:6122, HGNC:29933, HGNC:5395, HGNC:7533, HGNC:4053, HGNC:6570, HGNC:591, HGNC:8090, HGNC:13481, HGNC:5409, HGNC:8088, HGNC:18873, HGNC:225, HGNC:8086, HGNC:6130, HGNC:7532, HGNC:17817, HGNC:1119, HGNC:12932, HGNC:25942, HGNC:10059, HGNC:17357, HGNC:15925, HGNC:5412, HGNC:27015, HGNC:5407, HGNC:4182, HGNC:13328, HGNC:5411, HGNC:25163, HGNC:19102, HGNC:16276, HGNC:9092, HGNC:16938, H…
GO:0051704	multi-organism process	1.46e-39	1.35e-42	57	111	2602	48981	0	0	HGNC:7562, HGNC:11206, HGNC:6122, HGNC:29933, HGNC:5395, HGNC:30831, HGNC:7533, HGNC:11312, HGNC:25895, HGNC:4053, HGNC:6570, HGNC:591, HGNC:8090, HGNC:2032, HGNC:5409, HGNC:13481, HGNC:8088, HGNC:16879, HGNC:18873, HGNC:225, HGNC:8086, HGNC:6130, HGNC:7532, HGNC:17817, HGNC:9546, HGNC:44, HGNC:619, HGNC:1119, HGNC:12932, HGNC:25942, HGNC:10059, HGNC:17357, HGNC:15925, HGNC:5401, HGNC:5412, HGNC:…
GO:0048525	negative regulation of viral process	5.91e-39	5.46e-42	23	111	86	48981	0	0	HGNC:11206, HGNC:17357, HGNC:5395, HGNC:5412, HGNC:11312, HGNC:25895, HGNC:4053, HGNC:5407, HGNC:8090, HGNC:16276, HGNC:9092, HGNC:8088, HGNC:8086, HGNC:225, HGNC:30908, HGNC:7532, HGNC:6130, HGNC:11362, HGNC:9437, HGNC:1119, HGNC:12932, HGNC:16283, HGNC:17356
GO:0002252	immune effector process	6.07e-38	5.61e-41	41	111	963	48981	0	0	HGNC:6122, HGNC:29933, HGNC:5395, HGNC:7533, HGNC:4053, HGNC:6570, HGNC:591, HGNC:8090, HGNC:13481, HGNC:5409, HGNC:8088, HGNC:18873, HGNC:225, HGNC:8086, HGNC:6130, HGNC:7532, HGNC:17817, HGNC:1119, HGNC:12932, HGNC:25942, HGNC:10059, HGNC:17357, HGNC:15925, HGNC:5412, HGNC:43, HGNC:5407, HGNC:4182, HGNC:13328, HGNC:5411, HGNC:19102, HGNC:16276, HGNC:9092, HGNC:11849, HGNC:11363, HGNC:30908, HGN…
GO:0050792	regulation of viral process	1.5e-37	1.38e-40	27	111	198	48981	0	0	HGNC:11206, HGNC:17357, HGNC:5395, HGNC:5412, HGNC:43, HGNC:11312, HGNC:25895, HGNC:4053, HGNC:5407, HGNC:6570, HGNC:8090, HGNC:16276, HGNC:9092, HGNC:8088, HGNC:8086, HGNC:225, HGNC:6130, HGNC:30908, HGNC:7532, HGNC:11362, HGNC:44, HGNC:9437, HGNC:12932, HGNC:1119, HGNC:16283, HGNC:17356, HGNC:10059
GO:1903901	negative regulation of viral life cycle	4.77e-37	4.4e-40	22	111	83	48981	0	0	HGNC:11206, HGNC:17357, HGNC:5395, HGNC:5412, HGNC:11312, HGNC:25895, HGNC:4053, HGNC:5407, HGNC:8090, HGNC:16276, HGNC:9092, HGNC:8088, HGNC:8086, HGNC:225, HGNC:30908, HGNC:7532, HGNC:6130, HGNC:9437, HGNC:1119, HGNC:12932, HGNC:16283, HGNC:17356
GO:0071345	cellular response to cytokine stimulus	5.23e-37	4.83e-40	40	111	933	48981	0	0	HGNC:11206, HGNC:6122, HGNC:29933, HGNC:7533, HGNC:23166, HGNC:11312, HGNC:11929, HGNC:4053, HGNC:5399, HGNC:6570, HGNC:591, HGNC:8090, HGNC:5409, HGNC:8088, HGNC:225, HGNC:8086, HGNC:12616, HGNC:6130, HGNC:7532, HGNC:9546, HGNC:12932, HGNC:1119, HGNC:30932, HGNC:10059, HGNC:4963, HGNC:15925, HGNC:5412, HGNC:5407, HGNC:4182, HGNC:13328, HGNC:5411, HGNC:5397, HGNC:4054, HGNC:16276, HGNC:11363, HGN…
GO:0043901	negative regulation of multi-organism process	8.43e-37	7.79e-40	25	111	151	48981	0	0	HGNC:11206, HGNC:17357, HGNC:5395, HGNC:5412, HGNC:11312, HGNC:25895, HGNC:4053, HGNC:5407, HGNC:8090, HGNC:16276, HGNC:9092, HGNC:8088, HGNC:225, HGNC:8086, HGNC:6130, HGNC:30908, HGNC:7532, HGNC:11362, HGNC:29517, HGNC:9437, HGNC:12932, HGNC:1119, HGNC:16283, HGNC:10059, HGNC:17356
GO:0019221	cytokine-mediated signaling pathway	9.96e-37	9.19e-40	38	111	793	48981	0	0	HGNC:11206, HGNC:6122, HGNC:29933, HGNC:7533, HGNC:11312, HGNC:11929, HGNC:4053, HGNC:5399, HGNC:591, HGNC:8090, HGNC:5409, HGNC:8088, HGNC:225, HGNC:8086, HGNC:12616, HGNC:6130, HGNC:7532, HGNC:9546, HGNC:12932, HGNC:1119, HGNC:30932, HGNC:10059, HGNC:4963, HGNC:15925, HGNC:5412, HGNC:5407, HGNC:4182, HGNC:13328, HGNC:5411, HGNC:5397, HGNC:4054, HGNC:16276, HGNC:11363, HGNC:30908, HGNC:11362, HG…
GO:0043900	regulation of multi-organism process	9.98e-37	9.21e-40	33	111	473	48981	0	0	HGNC:11206, HGNC:5395, HGNC:11312, HGNC:25895, HGNC:4053, HGNC:6570, HGNC:591, HGNC:8090, HGNC:8088, HGNC:225, HGNC:8086, HGNC:6130, HGNC:7532, HGNC:44, HGNC:12932, HGNC:1119, HGNC:25942, HGNC:10059, HGNC:17357, HGNC:43, HGNC:5412, HGNC:5407, HGNC:16276, HGNC:19102, HGNC:9092, HGNC:11363, HGNC:30908, HGNC:11362, HGNC:9437, HGNC:29517, HGNC:24368, HGNC:16283, HGNC:17356
GO:0043903	regulation of symbiosis, encompassing mutualism through parasitism	5.03e-36	4.64e-39	27	111	224	48981	0	0	HGNC:11206, HGNC:17357, HGNC:5395, HGNC:5412, HGNC:43, HGNC:11312, HGNC:25895, HGNC:4053, HGNC:5407, HGNC:6570, HGNC:8090, HGNC:16276, HGNC:9092, HGNC:8088, HGNC:8086, HGNC:225, HGNC:6130, HGNC:30908, HGNC:7532, HGNC:11362, HGNC:44, HGNC:9437, HGNC:12932, HGNC:1119, HGNC:16283, HGNC:17356, HGNC:10059
GO:0044764	multi-organism cellular process	4.07e-33	3.76e-36	37	111	905	48981	0	0	HGNC:11206, HGNC:6122, HGNC:5395, HGNC:11312, HGNC:25895, HGNC:4053, HGNC:6570, HGNC:591, HGNC:8090, HGNC:2032, HGNC:8088, HGNC:18873, HGNC:225, HGNC:8086, HGNC:6130, HGNC:7532, HGNC:9546, HGNC:44, HGNC:12932, HGNC:1119, HGNC:25942, HGNC:10059, HGNC:17357, HGNC:5401, HGNC:43, HGNC:5412, HGNC:5407, HGNC:16276, HGNC:19102, HGNC:9092, HGNC:11363, HGNC:30908, HGNC:11362, HGNC:9437, HGNC:29517, HGNC:1…
GO:1903900	regulation of viral life cycle	1.91e-32	1.76e-35	24	111	186	48981	0	0	HGNC:11206, HGNC:17357, HGNC:5395, HGNC:5412, HGNC:11312, HGNC:25895, HGNC:4053, HGNC:5407, HGNC:6570, HGNC:8090, HGNC:16276, HGNC:9092, HGNC:8088, HGNC:8086, HGNC:225, HGNC:30908, HGNC:7532, HGNC:6130, HGNC:9437, HGNC:12932, HGNC:1119, HGNC:16283, HGNC:17356, HGNC:10059
GO:0006950	response to stress	8.4e-32	7.76e-35	67	111	5630	48981	0	0	HGNC:7562, HGNC:11206, HGNC:5395, HGNC:7533, HGNC:7854, HGNC:11312, HGNC:4053, HGNC:5399, HGNC:591, HGNC:8090, HGNC:5409, HGNC:30323, HGNC:16879, HGNC:8086, HGNC:7532, HGNC:17817, HGNC:9546, HGNC:785, HGNC:619, HGNC:1119, HGNC:25942, HGNC:17357, HGNC:4963, HGNC:15925, HGNC:5407, HGNC:24118, HGNC:13328, HGNC:4182, HGNC:5397, HGNC:4923, HGNC:5411, HGNC:25163, HGNC:11363, HGNC:4376, HGNC:30908, HGNC…
GO:0045071	negative regulation of viral genome replication	5.44e-31	5.02e-34	17	111	46	48981	0	0	HGNC:17357, HGNC:5395, HGNC:5412, HGNC:25895, HGNC:4053, HGNC:5407, HGNC:8090, HGNC:8088, HGNC:9092, HGNC:8086, HGNC:225, HGNC:7532, HGNC:30908, HGNC:6130, HGNC:9437, HGNC:1119, HGNC:17356
GO:0016032	viral process	1.77e-30	1.63e-33	35	111	892	48981	0	0	HGNC:11206, HGNC:6122, HGNC:5395, HGNC:11312, HGNC:25895, HGNC:4053, HGNC:6570, HGNC:8090, HGNC:2032, HGNC:8088, HGNC:18873, HGNC:225, HGNC:8086, HGNC:6130, HGNC:7532, HGNC:9546, HGNC:44, HGNC:12932, HGNC:1119, HGNC:10059, HGNC:17357, HGNC:5401, HGNC:43, HGNC:5412, HGNC:5407, HGNC:16276, HGNC:19102, HGNC:9092, HGNC:11363, HGNC:30908, HGNC:11362, HGNC:9437, HGNC:29517, HGNC:16283, HGNC:17356
GO:0044403	symbiosis, encompassing mutualism through parasitism	7.67e-30	7.08e-33	35	111	931	48981	0	0	HGNC:11206, HGNC:6122, HGNC:5395, HGNC:11312, HGNC:25895, HGNC:4053, HGNC:6570, HGNC:8090, HGNC:2032, HGNC:8088, HGNC:18873, HGNC:225, HGNC:8086, HGNC:6130, HGNC:7532, HGNC:9546, HGNC:44, HGNC:12932, HGNC:1119, HGNC:10059, HGNC:17357, HGNC:5401, HGNC:43, HGNC:5412, HGNC:5407, HGNC:16276, HGNC:19102, HGNC:9092, HGNC:11363, HGNC:30908, HGNC:11362, HGNC:9437, HGNC:29517, HGNC:16283, HGNC:17356
GO:0044419	interspecies interaction between organisms	7.67e-30	7.08e-33	35	111	931	48981	0	0	HGNC:11206, HGNC:6122, HGNC:5395, HGNC:11312, HGNC:25895, HGNC:4053, HGNC:6570, HGNC:8090, HGNC:2032, HGNC:8088, HGNC:18873, HGNC:225, HGNC:8086, HGNC:6130, HGNC:7532, HGNC:9546, HGNC:44, HGNC:12932, HGNC:1119, HGNC:10059, HGNC:17357, HGNC:5401, HGNC:43, HGNC:5412, HGNC:5407, HGNC:16276, HGNC:19102, HGNC:9092, HGNC:11363, HGNC:30908, HGNC:11362, HGNC:9437, HGNC:29517, HGNC:16283, HGNC:17356
GO:0045069	regulation of viral genome replication	1.33e-29	1.23e-32	18	111	70	48981	0	0	HGNC:17357, HGNC:5395, HGNC:5412, HGNC:25895, HGNC:4053, HGNC:5407, HGNC:8090, HGNC:9092, HGNC:8088, HGNC:8086, HGNC:225, HGNC:30908, HGNC:7532, HGNC:6130, HGNC:9437, HGNC:1119, HGNC:17356, HGNC:10059
GO:0019058	viral life cycle	3.29e-27	3.04e-30	27	111	467	48981	0	0	HGNC:11206, HGNC:17357, HGNC:5395, HGNC:5412, HGNC:43, HGNC:11312, HGNC:25895, HGNC:4053, HGNC:5407, HGNC:6570, HGNC:8090, HGNC:2032, HGNC:16276, HGNC:9092, HGNC:8088, HGNC:8086, HGNC:225, HGNC:6130, HGNC:30908, HGNC:7532, HGNC:44, HGNC:9437, HGNC:12932, HGNC:1119, HGNC:16283, HGNC:17356, HGNC:10059
GO:0009605	response to external stimulus	6.01e-27	5.55e-30	49	111	3002	48981	0	0	HGNC:7562, HGNC:6122, HGNC:29933, HGNC:5395, HGNC:7533, HGNC:3148, HGNC:4053, HGNC:6570, HGNC:591, HGNC:8090, HGNC:13481, HGNC:5409, HGNC:8088, HGNC:18873, HGNC:225, HGNC:8086, HGNC:6130, HGNC:7532, HGNC:17817, HGNC:9546, HGNC:785, HGNC:1119, HGNC:12932, HGNC:25942, HGNC:10059, HGNC:17357, HGNC:15925, HGNC:5412, HGNC:27015, HGNC:5407, HGNC:4182, HGNC:13328, HGNC:5411, HGNC:4923, HGNC:25163, HGNC:…
GO:0019079	viral genome replication	1.06e-25	9.81e-29	18	111	110	48981	0	0	HGNC:17357, HGNC:5395, HGNC:5412, HGNC:25895, HGNC:4053, HGNC:5407, HGNC:8090, HGNC:9092, HGNC:8088, HGNC:8086, HGNC:225, HGNC:30908, HGNC:7532, HGNC:6130, HGNC:9437, HGNC:1119, HGNC:17356, HGNC:10059
GO:0031347	regulation of defense response	6.4e-25	5.91e-28	30	111	806	48981	0	0	HGNC:7562, HGNC:6122, HGNC:17357, HGNC:29933, HGNC:15925, HGNC:5395, HGNC:7854, HGNC:43, HGNC:5407, HGNC:6570, HGNC:591, HGNC:24118, HGNC:19102, HGNC:13481, HGNC:16276, HGNC:9092, HGNC:11363, HGNC:11849, HGNC:18873, HGNC:225, HGNC:12616, HGNC:30908, HGNC:9546, HGNC:11362, HGNC:29517, HGNC:9437, HGNC:24368, HGNC:25942, HGNC:17356, HGNC:10059
GO:0002682	regulation of immune system process	1.87e-24	1.73e-27	39	111	1838	48981	0	0	HGNC:7562, HGNC:6122, HGNC:29933, HGNC:5395, HGNC:7854, HGNC:11929, HGNC:4053, HGNC:6570, HGNC:591, HGNC:13481, HGNC:18873, HGNC:225, HGNC:12616, HGNC:9546, HGNC:44, HGNC:1119, HGNC:25942, HGNC:10059, HGNC:17357, HGNC:4963, HGNC:15925, HGNC:16839, HGNC:43, HGNC:5412, HGNC:5407, HGNC:24118, HGNC:4182, HGNC:19102, HGNC:16276, HGNC:9092, HGNC:11849, HGNC:11363, HGNC:30908, HGNC:11362, HGNC:9437, HGN…
GO:0045088	regulation of innate immune response	1.01e-23	9.31e-27	24	111	421	48981	0	0	HGNC:7562, HGNC:6122, HGNC:29933, HGNC:15925, HGNC:5395, HGNC:7854, HGNC:43, HGNC:6570, HGNC:591, HGNC:24118, HGNC:19102, HGNC:13481, HGNC:16276, HGNC:9092, HGNC:11363, HGNC:18873, HGNC:11849, HGNC:225, HGNC:12616, HGNC:30908, HGNC:9546, HGNC:11362, HGNC:29517, HGNC:25942
GO:0010033	response to organic substance	1.49e-23	1.37e-26	49	111	3571	48981	0	0	HGNC:7562, HGNC:11206, HGNC:6122, HGNC:29933, HGNC:7533, HGNC:23166, HGNC:11312, HGNC:11929, HGNC:4053, HGNC:5399, HGNC:6570, HGNC:591, HGNC:8090, HGNC:5409, HGNC:8088, HGNC:225, HGNC:8086, HGNC:12616, HGNC:6130, HGNC:7532, HGNC:9546, HGNC:785, HGNC:1119, HGNC:12932, HGNC:30932, HGNC:10059, HGNC:4963, HGNC:15925, HGNC:5412, HGNC:27015, HGNC:5407, HGNC:24118, HGNC:4182, HGNC:13328, HGNC:5397, HGNC…
GO:0071310	cellular response to organic substance	1.37e-22	1.27e-25	44	111	2851	48981	0	0	HGNC:7562, HGNC:11206, HGNC:6122, HGNC:29933, HGNC:7533, HGNC:23166, HGNC:11312, HGNC:11929, HGNC:4053, HGNC:5399, HGNC:6570, HGNC:591, HGNC:8090, HGNC:5409, HGNC:8088, HGNC:225, HGNC:8086, HGNC:12616, HGNC:6130, HGNC:7532, HGNC:9546, HGNC:785, HGNC:1119, HGNC:12932, HGNC:30932, HGNC:10059, HGNC:4963, HGNC:15925, HGNC:5412, HGNC:27015, HGNC:5407, HGNC:4182, HGNC:13328, HGNC:5411, HGNC:5397, HGNC:…
GO:0032479	regulation of type I interferon production	8.62e-21	7.96e-24	16	111	125	48981	0	0	HGNC:7562, HGNC:6122, HGNC:19102, HGNC:29933, HGNC:11849, HGNC:5395, HGNC:18873, HGNC:7854, HGNC:11312, HGNC:12269, HGNC:4053, HGNC:29517, HGNC:12932, HGNC:24368, HGNC:12490, HGNC:10059
GO:0032606	type I interferon production	1.28e-20	1.19e-23	16	111	128	48981	0	0	HGNC:7562, HGNC:6122, HGNC:19102, HGNC:29933, HGNC:11849, HGNC:5395, HGNC:18873, HGNC:7854, HGNC:11312, HGNC:12269, HGNC:4053, HGNC:29517, HGNC:12932, HGNC:24368, HGNC:12490, HGNC:10059
GO:0001817	regulation of cytokine production	2.9e-20	2.67e-23	24	111	589	48981	0	0	HGNC:7562, HGNC:6122, HGNC:29933, HGNC:5395, HGNC:7854, HGNC:11312, HGNC:4053, HGNC:6570, HGNC:591, HGNC:4182, HGNC:19102, HGNC:11849, HGNC:18873, HGNC:30908, HGNC:12269, HGNC:29517, HGNC:9437, HGNC:17635, HGNC:12932, HGNC:1119, HGNC:24368, HGNC:25942, HGNC:12490, HGNC:10059
GO:0034341	response to interferon-gamma	1.76e-19	1.62e-22	18	111	236	48981	0	0	HGNC:11206, HGNC:6122, HGNC:4963, HGNC:29933, HGNC:5412, HGNC:11312, HGNC:6570, HGNC:24118, HGNC:8090, HGNC:4182, HGNC:16276, HGNC:8088, HGNC:8086, HGNC:11362, HGNC:12932, HGNC:8087, HGNC:1119, HGNC:10059
GO:0080134	regulation of response to stress	2.6e-19	2.4e-22	32	111	1512	48981	0	0	HGNC:7562, HGNC:6122, HGNC:29933, HGNC:5395, HGNC:23166, HGNC:7854, HGNC:6570, HGNC:591, HGNC:13481, HGNC:18873, HGNC:225, HGNC:12616, HGNC:9546, HGNC:25942, HGNC:10059, HGNC:17357, HGNC:15925, HGNC:43, HGNC:5407, HGNC:24118, HGNC:4923, HGNC:16276, HGNC:19102, HGNC:9092, HGNC:11849, HGNC:11363, HGNC:30908, HGNC:11362, HGNC:9437, HGNC:29517, HGNC:24368, HGNC:17356
GO:0070887	cellular response to chemical stimulus	2.83e-19	2.61e-22	44	111	3453	48981	0	0	HGNC:7562, HGNC:11206, HGNC:6122, HGNC:29933, HGNC:7533, HGNC:23166, HGNC:11312, HGNC:11929, HGNC:4053, HGNC:5399, HGNC:6570, HGNC:591, HGNC:8090, HGNC:5409, HGNC:8088, HGNC:225, HGNC:8086, HGNC:12616, HGNC:6130, HGNC:7532, HGNC:9546, HGNC:785, HGNC:1119, HGNC:12932, HGNC:30932, HGNC:10059, HGNC:4963, HGNC:15925, HGNC:5412, HGNC:27015, HGNC:5407, HGNC:4182, HGNC:13328, HGNC:5411, HGNC:5397, HGNC:…
GO:0001816	cytokine production	3.01e-19	2.78e-22	24	111	651	48981	0	0	HGNC:7562, HGNC:6122, HGNC:29933, HGNC:5395, HGNC:7854, HGNC:11312, HGNC:4053, HGNC:6570, HGNC:591, HGNC:4182, HGNC:19102, HGNC:11849, HGNC:18873, HGNC:30908, HGNC:12269, HGNC:29517, HGNC:9437, HGNC:17635, HGNC:12932, HGNC:1119, HGNC:24368, HGNC:25942, HGNC:12490, HGNC:10059
GO:0042221	response to chemical	3.73e-19	3.45e-22	52	111	5168	48981	0	0	HGNC:7562, HGNC:11206, HGNC:6122, HGNC:29933, HGNC:7533, HGNC:23166, HGNC:11312, HGNC:3148, HGNC:11929, HGNC:4053, HGNC:5399, HGNC:6570, HGNC:591, HGNC:8090, HGNC:5409, HGNC:8088, HGNC:225, HGNC:8086, HGNC:12616, HGNC:6130, HGNC:7532, HGNC:9546, HGNC:785, HGNC:1119, HGNC:12932, HGNC:30932, HGNC:10059, HGNC:4963, HGNC:15925, HGNC:5412, HGNC:27015, HGNC:5407, HGNC:24118, HGNC:4182, HGNC:13328, HGNC…
GO:0050776	regulation of immune response	5.95e-19	5.5e-22	30	111	1300	48981	0	0	HGNC:7562, HGNC:6122, HGNC:4963, HGNC:29933, HGNC:15925, HGNC:5395, HGNC:16839, HGNC:7854, HGNC:5412, HGNC:43, HGNC:11929, HGNC:6570, HGNC:591, HGNC:24118, HGNC:4182, HGNC:19102, HGNC:13481, HGNC:16276, HGNC:9092, HGNC:11363, HGNC:11849, HGNC:18873, HGNC:225, HGNC:12616, HGNC:30908, HGNC:9546, HGNC:11362, HGNC:29517, HGNC:1119, HGNC:25942
GO:0007166	cell surface receptor signaling pathway	8.68e-18	8.02e-21	45	111	3974	48981	0	0	HGNC:7562, HGNC:11206, HGNC:6122, HGNC:29933, HGNC:11925, HGNC:7533, HGNC:11312, HGNC:11929, HGNC:4053, HGNC:5399, HGNC:591, HGNC:8090, HGNC:5409, HGNC:8088, HGNC:225, HGNC:8086, HGNC:12616, HGNC:6130, HGNC:7532, HGNC:9546, HGNC:785, HGNC:1119, HGNC:12932, HGNC:30932, HGNC:10059, HGNC:4963, HGNC:15925, HGNC:16839, HGNC:5412, HGNC:5407, HGNC:4182, HGNC:13328, HGNC:5411, HGNC:5397, HGNC:4054, HGNC:…
GO:0050896	response to stimulus	3.09e-17	2.85e-20	77	111	13341	48981	0	0	HGNC:7562, HGNC:11206, HGNC:11925, HGNC:5395, HGNC:7533, HGNC:7854, HGNC:11312, HGNC:11929, HGNC:4053, HGNC:5399, HGNC:591, HGNC:8090, HGNC:5409, HGNC:30323, HGNC:16879, HGNC:8086, HGNC:7532, HGNC:17817, HGNC:9546, HGNC:785, HGNC:619, HGNC:1119, HGNC:25942, HGNC:17357, HGNC:4963, HGNC:15925, HGNC:5407, HGNC:24118, HGNC:13328, HGNC:4182, HGNC:5397, HGNC:4923, HGNC:5411, HGNC:25163, HGNC:6325, HGNC…
GO:0048519	negative regulation of biological process	1.81e-15	1.67e-18	49	111	5495	48981	0	0	HGNC:7562, HGNC:11206, HGNC:6122, HGNC:29933, HGNC:11925, HGNC:18160, HGNC:5395, HGNC:23166, HGNC:7854, HGNC:11312, HGNC:25895, HGNC:4053, HGNC:6570, HGNC:591, HGNC:8090, HGNC:8088, HGNC:18873, HGNC:225, HGNC:8086, HGNC:6130, HGNC:7532, HGNC:9546, HGNC:785, HGNC:1119, HGNC:12932, HGNC:30932, HGNC:10059, HGNC:17357, HGNC:5412, HGNC:43, HGNC:5407, HGNC:4182, HGNC:5397, HGNC:5411, HGNC:4923, HGNC:19…
GO:0060333	interferon-gamma-mediated signaling pathway	2.37e-15	2.19e-18	14	111	165	48981	0	0	HGNC:11206, HGNC:6122, HGNC:16276, HGNC:4963, HGNC:29933, HGNC:8088, HGNC:8086, HGNC:11312, HGNC:11362, HGNC:8087, HGNC:12932, HGNC:8090, HGNC:10059, HGNC:4182
GO:0071346	cellular response to interferon-gamma	2.87e-15	2.65e-18	15	111	216	48981	0	0	HGNC:11206, HGNC:6122, HGNC:16276, HGNC:4963, HGNC:29933, HGNC:8088, HGNC:8086, HGNC:11312, HGNC:11362, HGNC:6570, HGNC:8087, HGNC:12932, HGNC:8090, HGNC:10059, HGNC:4182
GO:0048583	regulation of response to stimulus	1.41e-14	1.31e-17	44	111	4575	48981	0	0	HGNC:7562, HGNC:11206, HGNC:6122, HGNC:29933, HGNC:11925, HGNC:5395, HGNC:23166, HGNC:7854, HGNC:11929, HGNC:6570, HGNC:591, HGNC:13481, HGNC:18873, HGNC:225, HGNC:12616, HGNC:9546, HGNC:785, HGNC:1119, HGNC:12932, HGNC:25942, HGNC:10059, HGNC:17357, HGNC:4963, HGNC:15925, HGNC:16839, HGNC:5412, HGNC:43, HGNC:5407, HGNC:14868, HGNC:24118, HGNC:4182, HGNC:4923, HGNC:4054, HGNC:19102, HGNC:16276, H…
GO:0035455	response to interferon-alpha	4.31e-14	3.98e-17	8	111	19	48981	0	0	HGNC:5411, HGNC:5409, HGNC:9437, HGNC:1119, HGNC:7533, HGNC:225, HGNC:8086, HGNC:5412
GO:0032480	negative regulation of type I interferon production	1.01e-12	9.37e-16	9	111	45	48981	0	0	HGNC:19102, HGNC:29933, HGNC:18873, HGNC:7854, HGNC:4053, HGNC:29517, HGNC:12932, HGNC:24368, HGNC:12490
GO:0048523	negative regulation of cellular process	2.03e-12	1.88e-15	43	111	4988	48981	0	0	HGNC:7562, HGNC:11206, HGNC:6122, HGNC:29933, HGNC:11925, HGNC:18160, HGNC:5395, HGNC:23166, HGNC:7854, HGNC:11312, HGNC:25895, HGNC:4053, HGNC:6570, HGNC:591, HGNC:8090, HGNC:8088, HGNC:225, HGNC:8086, HGNC:6130, HGNC:7532, HGNC:9546, HGNC:785, HGNC:1119, HGNC:12932, HGNC:30932, HGNC:17357, HGNC:5412, HGNC:5407, HGNC:4182, HGNC:5411, HGNC:4923, HGNC:5397, HGNC:4054, HGNC:16276, HGNC:9092, HGNC:1…
GO:0002697	regulation of immune effector process	3.25e-12	3e-15	16	111	425	48981	0	0	HGNC:19102, HGNC:17357, HGNC:11363, HGNC:11849, HGNC:43, HGNC:30908, HGNC:5407, HGNC:9437, HGNC:29517, HGNC:6570, HGNC:591, HGNC:1119, HGNC:24368, HGNC:25942, HGNC:10059, HGNC:17356
GO:0001818	negative regulation of cytokine production	3.27e-12	3.02e-15	13	111	214	48981	0	0	HGNC:19102, HGNC:29933, HGNC:18873, HGNC:7854, HGNC:4053, HGNC:29517, HGNC:6570, HGNC:17635, HGNC:24368, HGNC:12932, HGNC:1119, HGNC:12490, HGNC:4182
GO:0045089	positive regulation of innate immune response	3.96e-12	3.65e-15	15	111	351	48981	0	0	HGNC:7562, HGNC:6122, HGNC:16276, HGNC:13481, HGNC:19102, HGNC:9092, HGNC:29933, HGNC:11849, HGNC:5395, HGNC:18873, HGNC:30908, HGNC:9546, HGNC:29517, HGNC:591, HGNC:25942
GO:0098586	cellular response to virus	7.72e-12	7.12e-15	8	111	33	48981	0	0	HGNC:6122, HGNC:19102, HGNC:18873, HGNC:225, HGNC:29517, HGNC:6570, HGNC:591, HGNC:25942
GO:0001819	positive regulation of cytokine production	1.91e-11	1.77e-14	15	111	391	48981	0	0	HGNC:7562, HGNC:6122, HGNC:19102, HGNC:11849, HGNC:5395, HGNC:18873, HGNC:11312, HGNC:30908, HGNC:12269, HGNC:9437, HGNC:29517, HGNC:6570, HGNC:17635, HGNC:591, HGNC:25942
[truncated: 143 more rows]

## Sheet: Human_72hpi_Allgenes
ENSEMBL_ID	Sylvio logFC	Sylvio qval	Y logFC	Y qval	Annotation
[truncated: 13,891 more rows]

## Sheet: Human_72hpi_Q1_genes
ENSEMBL_ID	HGNC ID	Sylvio logFC	Sylvio qval	Y logFC	Y qval	Annotation	Combined FC
[truncated: 292 more rows]

[truncated: 7 more sheets: Human_72hpi_Q1_GO, Human_72hpi_Q2_genes, Human_72hpi_Q2_GO, Human_72hpi_Q3_genes, Human_72hpi_Q3_GO, Human_72hpi_Q4_genes, Human_72hpi_Q4_GO]
