# Supplementary material for: Comparative Transcriptome Profiling of Human Foreskin Fibroblasts Infected with the Sylvio and Y Strains of Trypanosoma cruzi
Source: PLoS One. 2016 Aug 9;11(8):e0159197. doi: 10.1371/journal.pone.0159197 (PMC4978399; doi:10.1371/journal.pone.0159197)
Supplement: S4 Table — Summary of differentially expressed core genes with their direction (up- or downregulated) at various fold change cutoffs. (XLSX) [file pone.0159197.s005.xlsx]

## Sheet: Sheet1
n=10463 expressed (non-zero) Y genes, 10877 Sylvio genes, 4654 core shared genes
Sylvio 24 vs 4 hpi	Sylvio DE genes	Y DE genes	Shared DE genes, no FC cutoff		Shared DE genes, -1< log2 FC<1 (pink)		Shared DE genes, |log2 Fold Change|>=1 (red)
Significant DE Genes	3470	5403
Core Significant DE Genes	1769	2747	1280		1159		121
Both Upregulated (Q1)			540	0.421875	452	0.389991	88	0.727273
Y Up, Sylvio Down (Q2)			42	0.0328125	41	0.0353753	1	0.00826446
Both Downregulated (Q3)			649	0.507031	618	0.533218	31	0.256198
Sylvio Up, Y Down (Q4)			49	0.0382813	48	0.041415	1	0.00826446
72_v_24
Significant DE Genes	308	139
Core Significant DE Genes	145	71	20		16		4
Upregulated	63	32	8	0.4	7	0.4375	1	0.25
Downregulated	82	39	12	0.6	9	0.5625	3	0.75
