# Supplementary material for: Comparative Transcriptome Profiling of Human Foreskin Fibroblasts Infected with the Sylvio and Y Strains of Trypanosoma cruzi
Source: PLoS One. 2016 Aug 9;11(8):e0159197. doi: 10.1371/journal.pone.0159197 (PMC4978399; doi:10.1371/journal.pone.0159197)
Supplement: S5 Table — List of all core parasite genes along with significance (adjusted for multiple testing) and the fold change for that gene for each of the two strains. (XLSX) [file pone.0159197.s006.xlsx]

## Sheet: S5_Table_AllGenes
Y_ID	Sylvio_ID	Sylvio logFC	Sylvio qval	Y logFC	Y qval	Annotation
TcCLB.403153.20	TCSYLVIO_002619	0.117454	0.411226	0.437351	0.183052	receptor-type_adenylate_cyclase_(pseudogene)_putative
TcCLB.404001.10	TCSYLVIO_002441	-0.273207	0.0978467	-0.517258	0.000198321	hypothetical_protein_conserved
TcCLB.404843.20	TCSYLVIO_010498	-1.67849	1.05e-06	-1.51252	6.04e-09	hypothetical_protein_conserved
TcCLB.407477.30	TCSYLVIO_002908	0.352428	0.0734704	0.240584	0.0427578	diphthine_synthase_putative
TcCLB.407477.40	TCSYLVIO_002909	0.457978	0.0716246	0.278872	0.0661426	hypothetical_protein_conserved
TcCLB.407477.60	TCSYLVIO_002910	-0.0726685	0.345164	0.27815	0.0219272	hypothetical_protein_conserved
TcCLB.407477.69	TCSYLVIO_002911	0.106587	0.298514	-0.132887	0.149603	hypothetical_protein_conserved
TcCLB.408437.29	TCSYLVIO_000871	0.318693	0.0649774	-0.0421555	0.298182	hypothetical_protein
TcCLB.411427.30	TCSYLVIO_002237	-0.154723	0.215609	-0.450173	0.0011681	hypothetical_protein_conserved
TcCLB.411427.40	TCSYLVIO_002238	-0.0833464	0.375662	-0.771253	0.0025823	hypothetical_protein_conserved
TcCLB.417797.9	TCSYLVIO_009342	-0.139697	0.284559	-0.208051	0.0448173	hypothetical_protein_conserved
TcCLB.419043.10	TCSYLVIO_000550	0.308666	0.17776	0.540152	0.017753	hypothetical_protein_conserved
TcCLB.419469.30	TCSYLVIO_005603	-0.417739	0.0162254	-0.201572	0.0624355	hypothetical_protein_conserved
TcCLB.419703.20	TCSYLVIO_001532	0.273491	0.113608	0.0204707	0.337349	ubiquitin_carboxyl-terminal_hydrolase_putativecysteine_peptidase_Clan_CA_family_C12_putative
TcCLB.420369.40	TCSYLVIO_001280	0.231692	0.185942	-0.178745	0.16407	hypothetical_protein_conserved
TcCLB.421619.10	TCSYLVIO_002855	-0.157317	0.204731	-0.437155	0.000124894	hypothetical_protein
TcCLB.421959.10	TCSYLVIO_003106	-0.0485687	0.365495	-0.518031	0.001314	eukaryotic_translation_initiation_factor_4e_putative
TcCLB.425311.9	TCSYLVIO_009685	-0.501099	0.0191503	-0.780093	0.00042453	hypothetical_protein_conserved
TcCLB.427247.10	TCSYLVIO_010471	-0.656692	0.00718854	-0.19766	0.235569	serine/threonine_protein_kinase_putative
TcCLB.428999.10	TCSYLVIO_002974	-0.0184002	0.430657	-0.04983	0.297052	hypothetical_protein
TcCLB.428999.30	TCSYLVIO_002973	0.840741	0.00988141	0.0567803	0.297576	hypothetical_protein
TcCLB.429257.10	TCSYLVIO_000836	-0.26715	0.182806	0.0706577	0.328529	hypothetical_protein_conserved
TcCLB.429257.20	TCSYLVIO_000837	0.180031	0.16715	0.281588	0.0728285	fatty_acid_desaturase_putative
TcCLB.430605.10	TCSYLVIO_007072	0.587412	0.00550963	0.663692	3.46e-05	hypothetical_protein_conserved
TcCLB.430605.20	TCSYLVIO_007071	0.225268	0.105742	0.384118	0.00155697	PTP1-interacting_protein_39_kDa_putative
TcCLB.430605.40	TCSYLVIO_007067	-0.537938	0.047012	-0.325074	0.031098	2Fe-2S_iron-sulfur_cluster_binding_domain_containing_protein_putative
TcCLB.436521.9	TCSYLVIO_002979	0.372266	0.0147943	1.28142	2.53e-07	mevalonate_kinase_putative
TcCLB.436535.10	TCSYLVIO_000766	-0.408101	0.0337749	-1.05537	3.97e-05	hypothetical_protein_conserved
TcCLB.436535.19	TCSYLVIO_004400	0.369062	0.12067	-0.501073	0.0560436	Glucose-6-phosphate_dehydrogenase_putative
TcCLB.442383.19	TCSYLVIO_008298	-0.506971	0.0152289	0.0901519	0.197185	hypothetical_protein
TcCLB.445869.10	TCSYLVIO_001972	-0.223532	0.107562	-0.0624926	0.286162	hypothetical_protein_conserved
TcCLB.447255.20	TCSYLVIO_003888	-0.00193471	0.443235	0.540404	0.00159267	NAD-dependent_deacetylase_putativetranscriptional_regulator_Sir2_family_protein_putativenicotinic_acid_mononucleotide_56-dimethylbenzimidazole_(cobb)_protein_putative
TcCLB.453917.9	TCSYLVIO_006099	0.687771	0.0307743	0.871265	2.9e-05	hypothetical_protein_conserved
TcCLB.456097.30	TCSYLVIO_002648	0.215691	0.288476	-0.621027	0.00221868	glycerophosphoryl_diester_phosphodiesterase_putative
TcCLB.458015.10	TCSYLVIO_008292	0.0618063	0.343123	-0.431596	0.00179496	hypothetical_protein_conserved
TcCLB.458015.4	TCSYLVIO_008293	-0.0224381	0.409866	0.156556	0.0765722	hypothetical_protein_conserved
TcCLB.461165.10	TCSYLVIO_005123	-0.454982	0.0957424	0.0213542	0.336721	hypothetical_protein_conserved
TcCLB.466823.10	TCSYLVIO_007545	-0.207991	0.127925	-0.324622	0.0368128	hypothetical_protein_conserved
TcCLB.466823.20	TCSYLVIO_000615	-0.278661	0.333558	-0.20587	0.246365	tryptophanyl-tRNA_synthetase_putative
TcCLB.469785.10	TCSYLVIO_003251	0.00614394	0.435549	-0.248788	0.0258294	hypothetical_protein_conserved
TcCLB.469785.20	TCSYLVIO_003252	-0.315265	0.107474	-0.00284918	0.364366	hypothetical_protein_conserved
TcCLB.469785.30	TCSYLVIO_003253	-0.591444	0.0137733	-0.404512	0.00422267	hypothetical_protein
TcCLB.469785.40	TCSYLVIO_003254	-0.562831	0.0109613	-0.855863	4.7e-05	RNA-binding_protein_putative
TcCLB.473111.10	TCSYLVIO_000186	0.374856	0.0786715	0.181398	0.2007	lathosterol_oxidase_putative
TcCLB.480785.10	TCSYLVIO_004739	-1.16493	0.114346	-0.998052	0.112241	protein_kinase_putative
TcCLB.482369.20	TCSYLVIO_007076	-0.285373	0.0787265	-0.16678	0.0588151	hypothetical_protein_conserved
TcCLB.485889.10	TCSYLVIO_000883	-0.068044	0.328396	0.214112	0.0560955	hypothetical_protein_conserved
TcCLB.503401.20	TCSYLVIO_011113	0.56714	0.0483483	-0.342978	0.0157556	hypothetical_protein_conserved
TcCLB.503401.40	TCSYLVIO_011112	0.171401	0.153944	-0.102633	0.184191	glycosyl_transferase_putative
TcCLB.503405.10	TCSYLVIO_001811	-1.16918	4.82e-06	-3.21746	2.05e-11	glutamine_synthetase_putative
TcCLB.503407.20	TCSYLVIO_003601	0.224626	0.168472	-0.250203	0.061576	SUMO1/Ulp2_putativecysteine_peptidase_Clan_CA_family_C48_putative
TcCLB.503409.10	TCSYLVIO_003600	-1.495	0.0124614	-0.201842	0.0946458	hypothetical_protein_conserved
TcCLB.503419.10	TCSYLVIO_004829	-0.622406	0.269683	-0.713758	0.171333	hypothetical_protein
TcCLB.503419.20	TCSYLVIO_004830	0.0532022	0.380924	-0.27518	0.0123696	adenosine_deaminase-like_protein_putative
TcCLB.503419.30	TCSYLVIO_004831	0.940929	0.00363828	0.419662	0.000311331	thiol-dependent_reductase_1_putativethiol_transferase_putativeglutathione_s-transferase_putative
TcCLB.503419.40	TCSYLVIO_004832	0.353405	0.110809	0.064864	0.262877	hypothetical_protein_conserved
TcCLB.503419.54	TCSYLVIO_004833	0.0275889	0.424392	-0.147707	0.168738	hypothetical_protein_conserved
TcCLB.503419.60	TCSYLVIO_004834	-0.230543	0.11994	-0.158997	0.108566	hypothetical_protein_conserved
TcCLB.503425.10	TCSYLVIO_004810	-0.247006	0.113578	-0.406439	0.0111284	hypothetical_protein_conserved
TcCLB.503433.20	TCSYLVIO_005525	-0.331628	0.0604074	-0.482626	0.000431866	hypothetical_protein_conserved
TcCLB.503435.14	TCSYLVIO_006102	-0.329892	0.0343321	-0.414119	0.000214934	hypothetical_protein
TcCLB.503435.30	TCSYLVIO_006101	-0.237036	0.0941284	-0.490212	0.000119023	hypothetical_protein_conserved
TcCLB.503449.20	TCSYLVIO_001568	-0.376065	0.0419925	-0.38693	0.0125303	copper_homeostasis_protein_putative
TcCLB.503449.30	TCSYLVIO_001569	-0.317817	0.0390461	-0.882062	3.78e-06	clathrin_coat_assembly_protein_putative
TcCLB.503449.40	TCSYLVIO_001570	-0.190298	0.232757	-0.625214	0.00408452	hypothetical_protein_conserved
TcCLB.503453.100	TCSYLVIO_005077	-0.579376	0.00237789	-0.162946	0.118041	serine_palmitoyltransferase_putative
TcCLB.503453.20	TCSYLVIO_005070	0.149432	0.242254	0.751534	4.14e-06	hypothetical_protein_conserved
TcCLB.503453.50	TCSYLVIO_005071	-0.511516	0.00573228	-0.505586	0.00194699	hypothetical_protein_conserved
TcCLB.503453.60	TCSYLVIO_005072	-0.19655	0.197965	-0.63933	4.15e-05	GTP-ase_activating_protein_putative
TcCLB.503453.80	TCSYLVIO_005075	-0.215205	0.18021	-0.50626	0.00110861	hypothetical_protein_conserved
TcCLB.503453.90	TCSYLVIO_005076	0.12912	0.241897	-0.102979	0.134667	hypothetical_protein_conserved
TcCLB.503455.10	TCSYLVIO_006283	-0.734536	0.00309805	-0.363357	0.00391788	chaperone_DNAJ_protein_putative
TcCLB.503455.20	TCSYLVIO_006284	-0.78189	0.0044522	-0.536485	9.95e-05	hypothetical_protein_conserved
TcCLB.503457.10	TCSYLVIO_006289	0.124563	0.263432	0.248342	0.107266	hypothetical_protein
TcCLB.503467.20	TCSYLVIO_005155	0.133494	0.277531	0.261311	0.0624355	hypothetical_protein_conserved
TcCLB.503467.9	TCSYLVIO_005157	2.75717	3.35e-06	0.70569	0.0335309	NADH-dependent_fumarate_reductase_putative
TcCLB.503477.10	TCSYLVIO_001111	-0.630163	0.0428974	-0.00955097	0.35933	hypothetical_protein_conserved
TcCLB.503477.20	TCSYLVIO_001112	-0.104372	0.297422	-0.103694	0.234667	transaldolase_putative
TcCLB.503477.30	TCSYLVIO_001113	-0.413076	0.0512133	0.0216997	0.337413	hypothetical_protein_conserved
TcCLB.503479.40	TCSYLVIO_009253	-0.0124672	0.42298	-0.276892	0.0247607	hypothetical_protein_conserved
TcCLB.503479.70	TCSYLVIO_009144	-0.186163	0.147659	-0.412865	0.0263499	hypothetical_protein_conserved
TcCLB.503485.20	TCSYLVIO_006391	-0.245987	0.176872	0.0864626	0.291367	hypothetical_protein_conserved_(pseudogene)
TcCLB.503487.20	TCSYLVIO_001464	-0.307818	0.0428983	-0.276087	0.0063665	hypothetical_protein
TcCLB.503487.30	TCSYLVIO_001463	1.20727	0.0479623	0.327796	0.0615628	hypothetical_protein_conserved
TcCLB.503487.40	TCSYLVIO_001462	-0.420591	0.017338	0.126599	0.111844	hypothetical_protein_conserved
TcCLB.503487.50	TCSYLVIO_001461	-0.146709	0.349985	-0.588598	0.00213603	UDP-Gal_or_UDP-GlcNAc-dependent_glycosyltransferase_putative
TcCLB.503487.60	TCSYLVIO_001460	0.223518	0.19748	-0.175515	0.148687	hypothetical_protein_conserved
TcCLB.503487.70	TCSYLVIO_001459	1.10217	0.000151355	0.977778	5.22e-07	hypothetical_protein_conserved
TcCLB.503489.20	TCSYLVIO_004824	-0.355845	0.0494698	-0.177643	0.0666095	hypothetical_protein_conserved
TcCLB.503489.24	TCSYLVIO_004823	-0.413482	0.0067371	-0.476189	0.000372567	hypothetical_protein_conserved
TcCLB.503489.30	TCSYLVIO_004822	-0.338762	0.0645198	-0.159318	0.125344	hypothetical_protein_conserved
TcCLB.503493.10	TCSYLVIO_008914	0.607041	0.00512091	0.420198	0.00554285	hypothetical_protein_conserved
TcCLB.503493.20	TCSYLVIO_008913	0.0896844	0.348988	-0.264042	0.042877	hypothetical_protein_conserved
TcCLB.503493.30	TCSYLVIO_008912	-0.136767	0.28199	-0.2413	0.0548628	hypothetical_protein_conserved
TcCLB.503493.40	TCSYLVIO_008911	-0.103238	0.361624	0.624151	0.0502681	hypothetical_protein_conserved
TcCLB.503509.10	TCSYLVIO_000899	0.428725	0.0170953	0.570142	3.18e-05	hypothetical_protein_conserved
TcCLB.503511.10	TCSYLVIO_000898	0.337061	0.0408724	0.119389	0.159144	hypothetical_protein_conserved
TcCLB.503513.10	TCSYLVIO_000896	-0.322689	0.0722004	-0.152425	0.154266	casein_kinase_II_alpha_chain_putative
TcCLB.503515.14	TCSYLVIO_000892	-0.330583	0.0564392	-0.44529	0.000950967	ubiquitin-conjugating_enzyme_e2_putative
TcCLB.503515.20	TCSYLVIO_000891	0.0391508	0.379039	0.149123	0.116338	RNA-editing_complex_protein_MP81_putative
TcCLB.503525.20	TCSYLVIO_004703	-0.415049	0.0178375	-0.732858	1.01e-05	hypothetical_protein_conserved
TcCLB.503525.30	TCSYLVIO_004702	0.654438	0.00199262	0.374143	0.0173512	hypothetical_protein_conserved
TcCLB.503525.4	TCSYLVIO_004704	-0.987374	0.000215773	-1.26883	2.9e-07	hypothetical_protein_conserved
TcCLB.503525.40	TCSYLVIO_004701	-0.22528	0.153225	-0.25626	0.0234564	hypothetical_protein_conserved
TcCLB.503527.20	TCSYLVIO_010009	0.365762	0.0562327	0.836174	4.67e-06	hypothetical_protein_conserved
TcCLB.503527.4	TCSYLVIO_010007	0.51924	0.00503683	0.859254	3.66e-05	hypothetical_protein_conserved_(pseudogene)
TcCLB.503527.40	TCSYLVIO_010010	0.0919664	0.283608	-0.153694	0.0980627	GPI_alpha-mannosyltransferase_III
TcCLB.503527.50	TCSYLVIO_010011	0.170734	0.318309	0.26595	0.0812386	hypothetical_protein_conserved
TcCLB.503527.60	TCSYLVIO_010012	-0.743302	0.0222159	-0.269542	0.0660219	hypothetical_protein_conserved
TcCLB.503529.20	TCSYLVIO_010503	0.484173	0.0242734	0.321153	0.00487765	hypothetical_protein_conserved
TcCLB.503529.30	TCSYLVIO_010504	-0.332293	0.0922534	-0.524464	0.00126628	hypothetical_protein_conserved
TcCLB.503531.20	TCSYLVIO_010514	0.168423	0.228974	-0.286164	0.0410487	hypothetical_protein_conserved
TcCLB.503535.9	TCSYLVIO_004681	-0.181185	0.172577	-0.459473	5.83e-05	hypothetical_protein_conserved
TcCLB.503551.20	TCSYLVIO_001316	-0.652793	0.213287	-0.232302	0.297156	hypothetical_protein_conserved
TcCLB.503557.20	TCSYLVIO_005877	0.190924	0.160609	-0.0876296	0.262522	ankyrin_repeat_protein_putative
TcCLB.503557.30	TCSYLVIO_005878	1.52632	0.000768317	0.821475	4.51e-05	hypothetical_protein_conserved
TcCLB.503557.40	TCSYLVIO_005879	0.820995	0.0171092	0.494494	0.00736827	hypothetical_protein_conserved
TcCLB.503561.10	TCSYLVIO_000463	0.270655	0.122059	-0.200627	0.0963651	hypothetical_protein_conserved
TcCLB.503571.10	TCSYLVIO_000060	0.363445	0.0789885	0.111398	0.226898	flagellum-adhesion_glycoprotein_putative
TcCLB.503571.19	TCSYLVIO_000059	-0.448956	0.0089518	0.153934	0.105169	hypothetical_protein_conserved
TcCLB.503575.27	TCSYLVIO_004511	-0.186689	0.134446	-0.300213	0.00396871	hypothetical_protein_conserved
TcCLB.503575.54	TCSYLVIO_004513	-0.276511	0.0867768	-0.149961	0.0954926	hypothetical_protein_conserved
TcCLB.503575.60	TCSYLVIO_004514	-0.351496	0.0400368	-0.538875	0.000573745	protein_kinase_putative
TcCLB.503577.20	TCSYLVIO_004516	-0.13696	0.182325	-0.0543614	0.251232	U2_splicing_auxiliary_factor_putative
TcCLB.503579.10	TCSYLVIO_002357	-0.0963277	0.305248	-0.469995	0.00995483	hypothetical_protein_conserved
TcCLB.503579.100	TCSYLVIO_002365	0.356986	0.0846351	0.504196	0.000436866	nucleotide-binding_protein_putative
TcCLB.503579.110	TCSYLVIO_002366	0.578239	0.0116961	0.129677	0.11889	pseudouridylate_synthase_I_putative
TcCLB.503579.130	TCSYLVIO_002367	-0.434331	0.0695613	-0.653106	4.79e-06	hypothetical_protein_conserved
TcCLB.503579.140	TCSYLVIO_002368	-0.460391	0.0453986	-0.00418132	0.362097	hypothetical_protein_conserved
TcCLB.503579.150	TCSYLVIO_002369	0.166512	0.223706	0.00242621	0.364001	RNA_editing_3'_terminal_uridylyl_transferase_2_putativeRNA_editing_complex_protein_MP57_putative
TcCLB.503579.20	TCSYLVIO_002358	0.0262213	0.421736	0.706731	4.21e-05	hypothetical_protein_conserved
TcCLB.503579.30	TCSYLVIO_002359	-0.508761	0.018476	-0.611061	0.000137195	DNA_polymerase_sigma-like_protein_putative
TcCLB.503579.50	TCSYLVIO_002361	0.295712	0.0804266	-0.224503	0.0163592	hypothetical_protein_conserved
TcCLB.503579.60	TCSYLVIO_002362	0.0535091	0.338897	-0.780683	4.34e-06	hypothetical_protein
TcCLB.503579.80	TCSYLVIO_002363	-0.716058	0.00415644	-0.169647	0.0616829	hypothetical_protein_conserved
TcCLB.503579.90	TCSYLVIO_002364	0.406252	0.140795	0.847372	7.57e-05	hypothetical_protein_conserved
TcCLB.503589.10	TCSYLVIO_007603	0.266467	0.0609041	0.0259521	0.325615	GDP-mannose_pyrophosphorylase
TcCLB.503595.10	TCSYLVIO_010932	0.157721	0.169629	-0.724235	1.63e-06	hypothetical_protein_conserved
TcCLB.503599.10	TCSYLVIO_005149	-0.66331	0.010773	-0.912452	8.82e-06	protein_kinase_putative
TcCLB.503599.20	TCSYLVIO_005150	-0.266789	0.195581	-0.0224072	0.340424	hypothetical_protein_conserved
TcCLB.503599.30	TCSYLVIO_005151	1.28186	0.00167008	1.07657	1.22e-05	hypothetical_protein_conserved
TcCLB.503599.40	TCSYLVIO_005152	0.103346	0.274876	-0.0929781	0.241412	hypothetical_protein_conserved
TcCLB.503599.50	TCSYLVIO_005153	1.5862	0.000407132	0.166634	0.171909	hypothetical_protein_conserved
TcCLB.503611.30	TCSYLVIO_010003	0.276694	0.087327	0.316499	0.01834	hypothetical_protein_conserved
TcCLB.503611.50	TCSYLVIO_010004	-1.06256	0.000213564	-0.252333	0.111939	hypothetical_protein_conserved
TcCLB.503613.10	TCSYLVIO_001706	0.513313	0.22407	-0.650052	0.235206	protein_kinase_putative
TcCLB.503613.20	TCSYLVIO_001707	0.68291	0.00169814	0.884964	8.66e-06	proteasome_alpha_7_subunit_putative
TcCLB.503613.60	TCSYLVIO_001709	-0.400962	0.0185517	0.676019	1.25e-05	acidocalcisomal_pyrophosphatase_putative
TcCLB.503619.10	TCSYLVIO_010500	0.55708	0.0762426	-0.431352	0.0144665	meiotic_recombination_protein_spo11_putative
TcCLB.503619.20	TCSYLVIO_010501	0.0404971	0.384011	-0.362907	0.00754238	hypothetical_protein_conserved
TcCLB.503619.39	TCSYLVIO_003615	-0.596997	0.0730055	0.355377	0.19491	hypothetical_protein_conserved
TcCLB.503627.20	TCSYLVIO_000869	-0.229741	0.0931185	-0.648124	1.23e-05	protein_kinase_putative
TcCLB.503629.10	TCSYLVIO_000868	-0.220616	0.129223	-0.0415754	0.30981	hypothetical_protein_conserved
TcCLB.503637.10	TCSYLVIO_007534	0.643867	0.0212471	1.15311	4.3e-06	hypothetical_protein_conserved
TcCLB.503637.20	TCSYLVIO_007535	-1.14619	1.35e-05	-1.09933	5.22e-07	hypothetical_protein_conserved
TcCLB.503637.30	TCSYLVIO_007536	-0.248219	0.0770036	-0.126395	0.0925671	dipeptidyl-peptidase_8-like_serine_peptidase_putativeserine_peptidase_clan_SC_family_S9B_putative
TcCLB.503639.20	TCSYLVIO_007452	-0.0772398	0.375911	-0.393872	0.0149924	hypothetical_protein_conserved
TcCLB.503639.30	TCSYLVIO_007451	0.323396	0.107142	0.198785	0.0556775	hypothetical_protein_conserved
TcCLB.503641.10	TCSYLVIO_005982	-0.000757785	0.444304	-0.304152	0.0136606	hypothetical_protein_conserved
TcCLB.503643.10	TCSYLVIO_004279	0.560481	0.00656791	0.135626	0.159671	KU70_protein_putative
TcCLB.503643.20	TCSYLVIO_004278	-0.320283	0.0575132	-0.297501	0.0150756	hypothetical_protein_conserved
TcCLB.503651.20	TCSYLVIO_001337	-0.102539	0.298514	-0.144454	0.136244	hypothetical_protein
TcCLB.503651.30	TCSYLVIO_001336	-0.0710722	0.358667	0.108992	0.177881	hypothetical_protein
TcCLB.503651.40	TCSYLVIO_001335	-0.226638	0.153997	-0.331982	0.0243666	hypothetical_protein
TcCLB.503653.20	TCSYLVIO_002245	-0.153314	0.344681	-0.330818	0.0791463	hypothetical_protein_conserved
TcCLB.503653.30	TCSYLVIO_002244	0.0621775	0.364229	-0.411566	0.00235442	ribosomal_RNA_processing_protein_41B_putative3'_exoribonuclease_putative
TcCLB.503653.50	TCSYLVIO_002242	-0.0658646	0.333809	0.0465138	0.291894	histone_deacetylase_putative
TcCLB.503653.60	TCSYLVIO_002241	-0.18336	0.275215	0.416538	0.0123836	cytochrome_b-domain_protein_putative
TcCLB.503653.90	TCSYLVIO_002240	0.282456	0.109121	0.133402	0.113548	hypothetical_protein_conserved
TcCLB.503669.10	TCSYLVIO_005708	-0.26062	0.0785405	0.0735035	0.221792	hypothetical_protein_conserved
TcCLB.503669.20	TCSYLVIO_005707	-0.00332631	0.441288	0.242695	0.041598	hypothetical_protein_conserved
TcCLB.503669.30	TCSYLVIO_005706	0.160366	0.320577	-0.0882675	0.239735	hypothetical_protein_conserved
TcCLB.503671.20	TCSYLVIO_007447	-0.702137	0.00637506	-0.324514	0.0170554	hypothetical_protein_conserved
TcCLB.503671.30	TCSYLVIO_007448	-0.394826	0.0470177	0.974584	6.54e-05	leucine-rich_repeat_protein_putative
TcCLB.503675.10	TCSYLVIO_008139	0.16103	0.290037	0.0856149	0.253067	glycosyl_transferase-like_protein_putative
TcCLB.503675.40	TCSYLVIO_008173	-0.162228	0.2365	-0.32625	0.0408932	hypothetical_protein_conserved
TcCLB.503677.10	TCSYLVIO_004145	0.595443	0.0137214	0.869805	7.39e-06	phosphomannose_isomerase_putative
TcCLB.503677.20	TCSYLVIO_004144	0.326362	0.186252	-0.197692	0.12736	PIF1_helicase-like_protein_putativeDNA_repair_and_recombination_protein_mitochondrial_precursor_putative
TcCLB.503677.29	TCSYLVIO_004143	0.531782	0.0445526	-0.0354362	0.302934	hypothetical_protein_conserved
TcCLB.503683.11	TCSYLVIO_004305	-1.2243	0.0779251	-0.952788	0.0138569	RNA-binding_protein_putative
TcCLB.503683.20	TCSYLVIO_004304	-0.244163	0.0690964	-0.409628	0.0157067	hypothetical_protein_conserved
TcCLB.503685.10	TCSYLVIO_004302	-0.180049	0.182789	0.638082	0.000160778	serine/threonine_protein_kinase_putativeprotein_kinase_putative
TcCLB.503685.20	TCSYLVIO_004301	-0.44944	0.0227139	-0.0464389	0.313056	hypothetical_protein_conserved
TcCLB.503689.30	TCSYLVIO_000515	1.1302	7.96e-05	0.940908	5.76e-06	flagellar_protofilament_ribbon_protein_putative
TcCLB.503689.40	TCSYLVIO_000516	-0.199482	0.107384	-0.0521611	0.247944	hypothetical_protein_conserved
TcCLB.503697.100	TCSYLVIO_004538	0.0721963	0.303573	0.0202876	0.325254	hypothetical_protein_conserved
TcCLB.503697.110	TCSYLVIO_004539	-0.087752	0.327649	-0.0793147	0.236816	hypothetical_protein_conserved
TcCLB.503697.120	TCSYLVIO_004540	-0.394074	0.0384103	-0.767135	7.57e-05	hypothetical_protein_conserved
TcCLB.503697.130	TCSYLVIO_004541	-0.0929793	0.278371	-0.542285	0.000526516	hypothetical_protein_conserved
TcCLB.503697.20	TCSYLVIO_004532	-0.110887	0.280436	0.0369552	0.305393	hypothetical_protein_conserved
TcCLB.503697.30	TCSYLVIO_004533	-0.546317	0.00721776	-0.646374	0.000268394	hypothetical_protein_conserved
TcCLB.503697.40	TCSYLVIO_004534	-0.329328	0.18091	0.0792903	0.299474	hypothetical_protein
TcCLB.503697.50	TCSYLVIO_004535	-0.199972	0.111364	-0.350785	0.00128876	hypothetical_protein_conserved
TcCLB.503697.60	TCSYLVIO_004536	0.141964	0.199352	-0.0659599	0.243808	hypothetical_protein_conserved
TcCLB.503697.9	TCSYLVIO_004531	0.0133789	0.427461	0.328382	0.0103656	proteasome_regulatory_non-ATPase_subunit_11_putative
TcCLB.503697.90	TCSYLVIO_004537	-0.0822869	0.301604	-0.0324873	0.309602	GTP-binding_protein_putative
TcCLB.503713.10	TCSYLVIO_007657	0.281017	0.151829	0.969778	0.000126469	hypothetical_protein_conserved
TcCLB.503713.30	TCSYLVIO_007658	-0.75752	0.00250554	0.148929	0.130231	6-phosphogluconolactonase_putative
TcCLB.503715.10	TCSYLVIO_009720	0.0485285	0.367427	0.207296	0.130959	splicing_factor_TSR1_putative
TcCLB.503715.40	TCSYLVIO_009718	-0.288203	0.297336	0.0286427	0.353636	protein_kinase_putative
TcCLB.503745.30	TCSYLVIO_004399	-0.401487	0.0787265	-2.4545	2.6e-09	ascorbate-dependent_peroxidase_putative
TcCLB.503747.40	TCSYLVIO_007532	1.40203	4.73e-05	1.02506	0.000689283	hypothetical_protein_conserved
TcCLB.503749.20	TCSYLVIO_005295	0.769551	0.0043162	0.449283	0.00224799	hypothetical_protein
TcCLB.503749.30	TCSYLVIO_005294	0.384749	0.0358791	0.4212	0.00229628	hypothetical_protein_conserved
TcCLB.503753.10	TCSYLVIO_002568	-0.21109	0.139867	-0.457101	0.000637274	hypothetical_protein_conserved
TcCLB.503753.20	TCSYLVIO_002569	0.855005	0.00160602	0.926061	1.85e-06	hypothetical_protein_conserved
TcCLB.503755.20	TCSYLVIO_002579	0.0847115	0.336157	-0.453841	0.000133711	hypothetical_protein
TcCLB.503755.50	TCSYLVIO_002581	-0.222804	0.114787	0.146795	0.067081	hypothetical_protein_conserved
TcCLB.503755.54	TCSYLVIO_002582	-0.294794	0.093352	-0.252058	0.0293065	hypothetical_protein_conserved
TcCLB.503757.20	TCSYLVIO_008299	0.299492	0.148677	0.859275	5.9e-06	hypothetical_protein_conserved
TcCLB.503757.30	TCSYLVIO_008300	0.633608	0.00399127	0.97476	7.52e-05	hypothetical_protein_conserved
TcCLB.503757.40	TCSYLVIO_008301	0.190641	0.229685	-0.00854928	0.359153	protein_kinase_ck2_regulatory_subunit_putative
TcCLB.503777.10	TCSYLVIO_010788	0.213749	0.169629	0.310391	0.00575289	suppressive_immunomodulating_factor_putative
TcCLB.503779.100	TCSYLVIO_004618	-0.347348	0.0535584	-0.334261	0.0119502	hypothetical_protein_conserved
TcCLB.503779.30	TCSYLVIO_004613	-0.751642	0.00438653	0.095132	0.272037	hypothetical_protein_conserved
TcCLB.503779.40	TCSYLVIO_004614	-0.406569	0.0997756	-0.550357	0.000197042	protein-l-isoaspartate_o-methyltransferase_putative
TcCLB.503779.50	TCSYLVIO_004615	-1.03014	0.0069657	-0.327152	0.109091	hypothetical_protein_conserved
TcCLB.503779.60	TCSYLVIO_004616	0.0916759	0.318438	0.331521	0.042526	hypothetical_protein_conserved
TcCLB.503779.80	TCSYLVIO_004617	-0.274147	0.063584	-0.315578	0.00249362	hypothetical_protein_conserved_(pseudogene)
TcCLB.503783.17	TCSYLVIO_010199	-0.964261	0.185674	-0.981371	0.0260791	mucin_TcMUCII_putative
TcCLB.503789.20	TCSYLVIO_001507	-0.0485423	0.379338	-0.0916444	0.20105	hypothetical_protein_conserved
TcCLB.503789.40	TCSYLVIO_001505	0.34718	0.0265168	0.465592	0.000462223	signal_recognition_particle_(pseudogene)_putative
TcCLB.503789.60	TCSYLVIO_001504	0.739595	0.00390714	0.0446598	0.307132	hypothetical_protein_conserved
TcCLB.503789.70	TCSYLVIO_001503	0.0588539	0.364725	1.0128	1.24e-05	hypothetical_protein_conserved
TcCLB.503801.50	TCSYLVIO_002536	-0.322806	0.0531491	-0.14097	0.0832198	hypothetical_protein_conserved
TcCLB.503801.60	TCSYLVIO_002537	-0.119467	0.324956	-0.202964	0.0651589	hypothetical_protein
TcCLB.503801.70	TCSYLVIO_002538	-0.124989	0.276934	-0.252333	0.0226483	hypothetical_protein
TcCLB.503803.10	TCSYLVIO_007297	-0.387999	0.013505	-0.63854	3.69e-05	rRNA_biogenesis_protein_putative
TcCLB.503805.10	TCSYLVIO_007293	0.226587	0.187825	0.637146	7.97e-06	hypothetical_protein_conserved
TcCLB.503805.20	TCSYLVIO_007292	0.675745	0.00831187	0.227976	0.0439684	hypothetical_protein_conserved
TcCLB.503805.30	TCSYLVIO_007291	-0.377893	0.137596	0.0247077	0.331068	hypothetical_protein_conserved
TcCLB.503805.40	TCSYLVIO_007290	0.290532	0.142446	-0.415757	0.00120909	hypothetical_protein
TcCLB.503805.6	TCSYLVIO_007295	0.179517	0.22303	0.336382	0.018932	hypothetical_protein_conserved
TcCLB.503805.9	TCSYLVIO_007294	-0.34142	0.0565862	-0.219626	0.0400454	FG-GAP_repeat_protein_putative
TcCLB.503811.20	TCSYLVIO_010667	-0.314836	0.0211613	-0.351619	0.0166086	U3_small_nucleolar_ribonucleoprotein_protein_MPP10_putative
TcCLB.503811.50	TCSYLVIO_010669	0.614733	0.00585589	0.333848	0.00501555	hypothetical_protein_conserved
TcCLB.503811.60	TCSYLVIO_010670	0.334753	0.0596116	-0.143199	0.10565	hypothetical_protein_conserved
TcCLB.503811.70	TCSYLVIO_010671	0.230162	0.0848819	0.402919	0.00122835	hypothetical_protein_conserved
TcCLB.503811.80	TCSYLVIO_010672	0.227288	0.156832	0.273368	0.0157133	hypothetical_protein_conserved
TcCLB.503813.10	TCSYLVIO_005921	-0.664898	0.00271747	-0.735222	0.000950159	hypothetical_protein_conserved
TcCLB.503813.20	TCSYLVIO_005922	-0.164329	0.20573	0.428419	0.000888942	hypothetical_protein_conserved
TcCLB.503819.10	TCSYLVIO_006771	0.475267	0.0130954	0.672861	1.24e-05	hypothetical_protein_conserved
TcCLB.503819.20	TCSYLVIO_006772	0.464434	0.102398	-0.155789	0.173863	DNA-directed_RNA_polymerase_III_subunit_putative
TcCLB.503819.30	TCSYLVIO_006773	0.252599	0.0625602	-0.347607	0.0156631	eukaryotic_translation_initiation_factor_2_subunit_putative
TcCLB.503821.19	TCSYLVIO_003031	0.895281	0.00308688	0.518249	0.00313264	hypothetical_protein_conserved
TcCLB.503829.30	TCSYLVIO_000079	-0.113099	0.328209	-0.578945	0.000452969	hypothetical_protein_conserved
TcCLB.503829.40	TCSYLVIO_000080	-0.21306	0.214272	-0.374375	0.000753519	hypothetical_protein_conserved
TcCLB.503829.50	TCSYLVIO_000081	0.203286	0.222175	-0.290438	0.0123477	hypothetical_protein_conserved
TcCLB.503829.70	TCSYLVIO_000082	-0.440428	0.0181002	-0.376005	0.000744001	hypothetical_protein_conserved
TcCLB.503829.80	TCSYLVIO_000083	0.742968	0.000178285	1.15468	2.97e-08	hypothetical_protein_conserved
TcCLB.503831.20	TCSYLVIO_000084	-0.33937	0.223229	-0.037688	0.332562	oxidoreductase_putative
TcCLB.503831.40	TCSYLVIO_000085	2.45912	1.35e-06	1.23539	5.28e-08	mitochondrial_DNA_primase_putative
TcCLB.503833.20	TCSYLVIO_006080	-0.491617	0.0035544	-0.51292	0.000112523	hypothetical_protein_conserved
TcCLB.503833.30	TCSYLVIO_006081	-0.675229	0.0037696	0.0514344	0.297589	peroxin_13_putative;with=GeneDB:Tb927.10.14720
TcCLB.503833.60	TCSYLVIO_006083	-0.9446	0.000417409	-0.846506	3.45e-06	hypothetical_protein_conserved
TcCLB.503835.30	TCSYLVIO_003149	0.000329283	0.444605	-0.0623395	0.270322	hypothetical_protein_conserved
TcCLB.503841.10	TCSYLVIO_005109	1.28478	4.55e-05	0.757967	0.000325833	proteasome_activator_protein_pa26_putative
TcCLB.503841.20	TCSYLVIO_005110	-0.127645	0.261022	0.0284076	0.33026	hypothetical_protein_conserved
TcCLB.503841.30	TCSYLVIO_005111	-0.297271	0.0802356	-0.290993	0.0261344	rRNA_dimethyltransferase_putative
TcCLB.503841.40	TCSYLVIO_005112	-0.288173	0.164422	0.00948466	0.354718	actin_putative
TcCLB.503841.50	TCSYLVIO_005113	-0.611479	0.0349103	-0.527097	0.00298576	hypothetical_protein_conserved
TcCLB.503841.60	TCSYLVIO_005114	-0.460139	0.0227276	-1.05994	3.79e-07	hypothetical_protein_conserved
TcCLB.503853.10	TCSYLVIO_001582	-0.264521	0.112732	-0.665141	5.13e-05	hypothetical_protein_conserved
TcCLB.503855.30	TCSYLVIO_007148	0.154878	0.177394	0.407385	0.000451309	adenylosuccinate_lyase_putative
TcCLB.503855.60	TCSYLVIO_007145	-0.156812	0.240623	-0.963164	3.61e-05	hypothetical_protein_conserved
TcCLB.503855.80	TCSYLVIO_007144	-0.50862	0.0287322	-0.533155	0.000219349	hypothetical_protein_conserved
TcCLB.503863.9	TCSYLVIO_000897	0.282227	0.102543	0.104483	0.189235	hypothetical_protein_conserved
TcCLB.503865.30	TCSYLVIO_003759	-0.439599	0.0397813	-0.774302	0.000142987	hypothetical_protein_conserved
TcCLB.503865.40	TCSYLVIO_003758	-0.173169	0.226879	-0.641652	5.03e-05	hypothetical_protein_conserved
TcCLB.503865.50	TCSYLVIO_003757	-1.35304	1.4e-06	-1.64887	9.21e-09	ankyrin_putative
TcCLB.503865.60	TCSYLVIO_003756	-0.232219	0.173786	-0.173654	0.12294	hypothetical_protein_conserved
TcCLB.503865.70	TCSYLVIO_003755	0.0113871	0.434597	-0.0776669	0.245572	hypothetical_protein_conserved
TcCLB.503867.10	TCSYLVIO_006460	-0.270265	0.148974	-0.157202	0.181361	hypothetical_protein_conserved
TcCLB.503881.10	TCSYLVIO_003624	-0.231288	0.156419	-0.00640968	0.361283	kynureninase_putative
TcCLB.503881.20	TCSYLVIO_003623	-0.158856	0.23291	-0.479465	0.000172281	GDP-mannose_46_dehydratase_putative
TcCLB.503885.100	TCSYLVIO_001315	-0.647052	0.240694	0.0535545	0.350256	hypothetical_protein_conserved
TcCLB.503885.20	TCSYLVIO_001308	-0.225758	0.099619	-0.52911	5.73e-05	hypothetical_protein_conserved
TcCLB.503885.30	TCSYLVIO_001309	-0.390126	0.0733075	-0.00887264	0.357762	hypothetical_protein_conserved_(pseudogene)
TcCLB.503885.40	TCSYLVIO_001310	-0.596917	0.00691367	-0.3193	0.0117477	hypothetical_protein_conserved
TcCLB.503885.50	TCSYLVIO_001311	-0.202123	0.157689	0.093807	0.205252	hypothetical_protein_conserved
TcCLB.503885.60	TCSYLVIO_001312	0.470545	0.0289517	0.301337	0.0285015	hypothetical_protein_conserved
TcCLB.503885.80	TCSYLVIO_001313	-0.0860902	0.328204	0.0147739	0.345992	hypothetical_protein_conserved
TcCLB.503885.90	TCSYLVIO_001314	0.0715218	0.311048	0.621435	8.59e-05	hypothetical_protein_conserved
TcCLB.503887.30	TCSYLVIO_005609	0.106022	0.293049	0.122944	0.10703	hypothetical_protein_conserved
TcCLB.503887.60	TCSYLVIO_005605	0.138551	0.254118	0.528978	0.00125376	glycerolphosphate_mutase_putative
TcCLB.503887.70	TCSYLVIO_005604	-0.319946	0.141374	-0.432699	0.00495751	phosphoglycerate_mutase_putative
TcCLB.503893.120	TCSYLVIO_005461	-0.0325412	0.419886	-1.02826	9.08e-06	hypothetical_protein_conserved
TcCLB.503893.130	TCSYLVIO_005462	0.42229	0.0306305	0.458184	0.00217111	hypothetical_protein_conserved
TcCLB.503893.140	TCSYLVIO_005463	-0.672716	0.00441812	-0.467577	0.00112539	hypothetical_protein_conserved
TcCLB.503893.170	TCSYLVIO_005465	0.0674097	0.336668	-0.228734	0.0318981	hypothetical_protein_conserved
TcCLB.503893.40	TCSYLVIO_005457	-0.396992	0.049456	-0.364808	0.0079616	hypothetical_protein_conserved
TcCLB.503893.50	TCSYLVIO_005458	-0.254604	0.106421	-0.334019	0.00735039	hypothetical_protein_conserved
TcCLB.503893.60	TCSYLVIO_005459	-0.340292	0.0804257	-0.323895	0.0212825	hypothetical_protein_conserved
TcCLB.503897.100	TCSYLVIO_009960	-0.0522355	0.370166	-0.148249	0.118496	hypothetical_protein_conserved
TcCLB.503897.110	TCSYLVIO_009961	-0.088375	0.333349	-0.152964	0.142962	plectin-like_protein_putative
TcCLB.503897.120	TCSYLVIO_009962	0.116153	0.246192	0.29381	0.00193494	hypothetical_protein_conserved
TcCLB.503897.130	TCSYLVIO_009965	-0.323859	0.0708019	-0.463531	0.00176478	hypothetical_protein_conserved
TcCLB.503897.140	TCSYLVIO_009966	-0.453608	0.0322357	-0.400392	0.00702604	hypothetical_protein_conserved
TcCLB.503897.150	TCSYLVIO_009967	-0.555416	0.0091094	-0.555976	0.000354026	hypothetical_protein_conserved
TcCLB.503897.170	TCSYLVIO_009968	0.258528	0.156881	0.124637	0.185849	citrate_transporter_putative
TcCLB.503897.20	TCSYLVIO_009953	1.42672	8.95e-07	1.01347	7.58e-07	hypothetical_protein_conserved
TcCLB.503897.30	TCSYLVIO_009954	0.354299	0.0311117	0.701596	3.49e-05	hypothetical_protein_conserved
TcCLB.503897.40	TCSYLVIO_009955	0.0351003	0.398497	0.136692	0.0857893	hypothetical_protein_conserved
TcCLB.503897.50	TCSYLVIO_009956	0.0517081	0.372888	0.272487	0.0370803	hypothetical_protein_conserved
TcCLB.503897.60	TCSYLVIO_009957	-0.414272	0.183705	-0.157731	0.115	hypothetical_protein_conserved
TcCLB.503897.80	TCSYLVIO_009958	-0.00334763	0.441943	-0.237676	0.0410575	deaminase_putative
TcCLB.503897.90	TCSYLVIO_009959	-0.511086	0.00934907	-0.289342	0.0107226	hypothetical_protein_conserved
TcCLB.503899.100	TCSYLVIO_002333	0.0322511	0.39673	0.323292	0.020899	hypothetical_protein
TcCLB.503899.139	TCSYLVIO_002334	-0.443099	0.0101866	-0.626197	7.67e-07	hypothetical_protein_conserved
TcCLB.503899.40	TCSYLVIO_002327	0.119839	0.277717	0.0821346	0.173569	hypothetical_protein_conserved
TcCLB.503899.50	TCSYLVIO_002328	0.102786	0.270926	-0.337401	0.00249899	RNA-editing_complex_protein_MP100_putative
TcCLB.503899.60	TCSYLVIO_002329	-0.157558	0.17776	-0.0951589	0.167574	hypothetical_protein_conserved
TcCLB.503899.70	TCSYLVIO_002330	0.523094	0.00517207	0.57777	0.00018428	hypothetical_protein
TcCLB.503899.80	TCSYLVIO_002331	-0.27703	0.0410181	-0.386492	0.000924941	hypothetical_protein_conserved
TcCLB.503899.90	TCSYLVIO_002332	0.0511946	0.34385	1.20388	7.12e-06	asparagine_synthetase_a_putative
TcCLB.503901.18	TCSYLVIO_002371	-0.147997	0.226444	-0.493966	0.00306848	hypothetical_protein_conserved
TcCLB.503903.20	TCSYLVIO_004454	-0.0260672	0.423726	0.57166	0.00483627	hypothetical_protein_conserved
TcCLB.503903.50	TCSYLVIO_004452	0.68674	0.0388795	0.340087	0.0260183	hypothetical_protein_conserved
TcCLB.503903.70	TCSYLVIO_004451	1.47439	0.000188143	0.779962	8.66e-05	hypothetical_protein_conserved
TcCLB.503903.79	TCSYLVIO_004450	-0.593632	0.0388795	0.32522	0.035772	hypothetical_protein
TcCLB.503905.40	TCSYLVIO_010930	0.433207	0.150331	0.139055	0.185836	hypothetical_protein_conserved
TcCLB.503905.50	TCSYLVIO_010931	0.448876	0.217184	0.477797	0.0238976	hypothetical_protein_conserved
TcCLB.503909.50	TCSYLVIO_003242	0.0396651	0.388939	-0.185172	0.0560955	hypothetical_protein_conserved
TcCLB.503909.68	TCSYLVIO_003240	0.360926	0.0905532	-0.0663525	0.30124	hypothetical_protein_conserved
TcCLB.503909.76	TCSYLVIO_003239	-1.18727	0.0185311	-0.639452	0.0102036	ferric_reductase_transmembrane_protein_putative
TcCLB.503909.84	TCSYLVIO_003238	0.132164	0.302252	-0.119588	0.158307	calpain-like_cysteine_peptidase_putative
TcCLB.503909.90	TCSYLVIO_003237	1.04378	0.00475656	0.375921	0.0213307	hypothetical_protein
TcCLB.503953.10	TCSYLVIO_010592	0.230206	0.150097	0.467114	0.00326495	hypothetical_protein_conserved
TcCLB.503953.30	TCSYLVIO_010591	-0.475466	0.0306768	-0.324877	0.0300543	protein_kinase_putative
TcCLB.503953.50	TCSYLVIO_010590	-0.061784	0.324922	-0.405111	0.000424656	hypothetical_protein_conserved
TcCLB.503955.100	TCSYLVIO_010570	-0.421013	0.0203485	-0.418734	0.0498395	protein_kinase_putative
TcCLB.503955.20	TCSYLVIO_010588	1.29449	3.35e-06	0.861782	4.62e-07	mitochondrial_DNA_polymerase_beta_putative
TcCLB.503955.30	TCSYLVIO_010587	0.236019	0.271403	0.0414343	0.307838	hypothetical_protein_conserved
TcCLB.503955.50	TCSYLVIO_010574	-1.84811	7.63e-05	0.389891	0.00115806	hypothetical_protein_conserved
TcCLB.503955.60	TCSYLVIO_010573	0.233694	0.155102	0.0735514	0.263844	hypothetical_protein_conserved
TcCLB.503955.70	TCSYLVIO_010572	0.00344038	0.440309	0.442484	0.00105504	translation_initiation_factor_putative
TcCLB.503955.80	TCSYLVIO_010571	-0.334284	0.0478684	-0.209703	0.211946	hypothetical_protein
TcCLB.503959.10	TCSYLVIO_004380	0.358512	0.0428166	-0.154161	0.0725558	hypothetical_protein_conserved
TcCLB.503959.20	TCSYLVIO_004379	-0.503292	0.0139164	-0.814779	2.63e-06	hypothetical_protein_conserved
TcCLB.503959.30	TCSYLVIO_004378	-0.604841	0.000595393	-0.6609	6.14e-06	hypothetical_protein_conserved
TcCLB.503959.40	TCSYLVIO_004377	0.393713	0.105178	0.338797	0.00999499	hypothetical_protein
TcCLB.503959.50	TCSYLVIO_004376	-0.041175	0.379481	0.0684507	0.23565	hypothetical_protein_conserved
TcCLB.503959.60	TCSYLVIO_004375	0.57139	0.0051765	0.231261	0.0276507	hypothetical_protein_conserved
TcCLB.503959.78	TCSYLVIO_004559	-2.15598	3.34e-08	-0.906156	0.000321562	hypothetical_protein_conserved
TcCLB.503967.10	TCSYLVIO_009059	0.864557	0.000339855	0.481112	0.000182352	hypothetical_protein_conserved
TcCLB.503969.20	TCSYLVIO_008312	-0.663757	0.0487499	1.0984	0.0346603	hypothetical_protein_conserved
TcCLB.503971.10	TCSYLVIO_008315	0.352972	0.0157688	0.126916	0.0842194	hypothetical_protein_conserved
TcCLB.503971.20	TCSYLVIO_008324	0.0384296	0.388009	-0.046922	0.297156	hypothetical_protein_conserved
TcCLB.503971.40	TCSYLVIO_008325	0.382815	0.0914987	0.266707	0.0255601	translation_initiation_factor_2_subunit_putative
TcCLB.503971.50	TCSYLVIO_008326	1.55457	0.00175642	-0.198541	0.208388	hypothetical_protein_conserved
TcCLB.503975.20	TCSYLVIO_006320	-0.937854	0.00356124	-0.625529	0.0057552	hypothetical_protein
TcCLB.503975.50	TCSYLVIO_006323	0.175802	0.248728	-0.446165	0.0143658	hypothetical_protein_conserved
TcCLB.503975.60	TCSYLVIO_006324	0.354837	0.0673663	0.378792	0.0213148	hypothetical_protein
TcCLB.503975.70	TCSYLVIO_006325	-0.402006	0.0857223	-0.277418	0.0463849	hypothetical_protein_conserved
TcCLB.503981.30	TCSYLVIO_001525	0.151623	0.247392	-0.537244	0.00385612	hypothetical_protein_conserved
TcCLB.503981.40	TCSYLVIO_001524	-0.262394	0.0449795	-0.567073	9.22e-06	DnaJ_chaperone_protein_putative
TcCLB.503981.50	TCSYLVIO_001523	-0.550627	0.0053483	-0.309881	0.0285744	hypothetical_protein_conserved
TcCLB.503981.60	TCSYLVIO_001522	-0.305022	0.0957745	0.0556199	0.285013	hypothetical_protein_conserved
TcCLB.503981.70	TCSYLVIO_001521	-0.792891	0.00554236	-0.248593	0.0329563	hypothetical_protein_conserved
TcCLB.503981.80	TCSYLVIO_001520	-0.333008	0.0192075	-0.865079	3.44e-07	hypothetical_protein_conserved
TcCLB.503989.20	TCSYLVIO_004128	0.158764	0.235281	0.379792	0.00148548	hypothetical_protein_conserved
TcCLB.503989.30	TCSYLVIO_004129	0.436625	0.0221649	0.141827	0.117685	hypothetical_protein_conserved_(pseudogene)hypothetical_protein_conserved_frameshift
TcCLB.503989.50	TCSYLVIO_004130	-0.481127	0.00611277	-0.00344264	0.364001	hypothetical_protein_conserved
TcCLB.503991.10	TCSYLVIO_006390	1.10463	0.00155672	1.29269	3.18e-07	hypothetical_protein_conserved
TcCLB.503991.20	TCSYLVIO_006389	0.497819	0.024698	-0.112645	0.189829	aminopeptidase_P1_putativemetallo-peptidase_Clan_MG_Family_M24_putative
TcCLB.503991.30	TCSYLVIO_006388	0.270047	0.117899	0.0468693	0.245656	hypothetical_protein_conserved
TcCLB.503991.39	TCSYLVIO_006387	3.90764	9.48e-08	1.72024	1.1e-06	24-dihydroxyhept-2-ene-17-dioic_acid_aldolase_putative
TcCLB.504005.10	TCSYLVIO_006466	-0.401837	0.0543911	0.118934	0.14981	endonuclease_III_putative
TcCLB.504005.20	TCSYLVIO_006465	-0.0511406	0.392098	0.676106	0.000202022	N-Acetyl-D-glucosaminylphosphatidylinositol_de-N-acetylase_putative
TcCLB.504005.29	TCSYLVIO_006464	0.306381	0.113771	0.621559	0.000600785	hypothetical_protein_conserved
TcCLB.504005.40	TCSYLVIO_006463	-0.301334	0.145581	-0.144642	0.181543	hypothetical_protein_conserved
TcCLB.504005.50	TCSYLVIO_006462	-0.153013	0.233066	0.0363178	0.310584	hypothetical_protein_conserved
TcCLB.504009.10	TCSYLVIO_010061	0.099736	0.292869	-0.34087	0.00851507	hypothetical_protein_conserved
TcCLB.504009.20	TCSYLVIO_010060	-0.0136059	0.430739	0.703475	6.7e-06	hypothetical_protein_conserved
TcCLB.504009.30	TCSYLVIO_010059	-0.20886	0.145681	-0.149044	0.1418	hypothetical_protein_conserved
TcCLB.504009.40	TCSYLVIO_010058	-0.112427	0.314317	-0.113863	0.192426	33_kDa_inner_dynein_arm_light_chain_axonemal_putative
TcCLB.504009.60	TCSYLVIO_010057	-0.018158	0.421481	-0.162781	0.0730257	hypothetical_protein_conserved
TcCLB.504011.40	TCSYLVIO_003043	-0.191997	0.179501	-0.563971	0.000693704	XPA-interacting_protein_putative
TcCLB.504011.60	TCSYLVIO_003044	-0.451398	0.0235823	-0.459775	0.00308329	hypothetical_protein_conserved
TcCLB.504017.20	TCSYLVIO_009228	-0.0359595	0.392098	0.0567238	0.264896	hypothetical_protein_conserved
TcCLB.504017.30	TCSYLVIO_009227	0.369398	0.0430581	-0.209775	0.0816143	hypothetical_protein_conserved
TcCLB.504017.40	TCSYLVIO_009226	1.51184	4.67e-05	0.647241	0.00197396	glycine_synthase_putative;with=GeneDB:LinJ36_V3.3990
TcCLB.504017.60	TCSYLVIO_009224	-0.420869	0.0227139	-0.0627718	0.268811	hypothetical_protein_conserved
TcCLB.504017.70	TCSYLVIO_009223	-0.114034	0.282099	-0.0864915	0.229501	hypothetical_protein
TcCLB.504019.6	TCSYLVIO_005355	0.0958502	0.29834	0.0811842	0.214612	hypothetical_protein
TcCLB.504029.101	TCSYLVIO_004289	-0.475654	0.0257257	-0.367494	0.0103797	hypothetical_protein_conserved
TcCLB.504029.40	TCSYLVIO_004294	-0.472644	0.00307958	-1.11498	4.63e-08	hypothetical_protein_conserved
TcCLB.504029.50	TCSYLVIO_004293	-0.206198	0.171679	-0.407912	0.00323676	hypothetical_protein_conserved
TcCLB.504029.70	TCSYLVIO_004291	0.407915	0.0702773	0.0287342	0.309369	hypothetical_protein_conserved
TcCLB.504029.90	TCSYLVIO_004290	0.0937245	0.318309	0.285392	0.022853	hypothetical_protein_conserved
TcCLB.504033.100	TCSYLVIO_007162	-0.135813	0.224081	-0.276136	0.0219744	hypothetical_protein_conserved
TcCLB.504033.140	TCSYLVIO_007159	-0.176289	0.168946	-0.473175	0.00033289	hypothetical_protein_conserved_(pseudogene)
TcCLB.504033.170	TCSYLVIO_007157	-0.494758	0.0147038	-0.468267	0.00334113	tyrosine_phosphatase_putative
TcCLB.504033.180	TCSYLVIO_007156	0.250571	0.0630714	-0.21319	0.0393267	hypothetical_protein_conserved
TcCLB.504033.200	TCSYLVIO_007885	-1.03853	0.000267654	-1.33051	1.27e-08	hypothetical_protein
TcCLB.504033.210	TCSYLVIO_007153	0.245936	0.143788	-0.194751	0.112833	hypothetical_protein_conserved
TcCLB.504033.220	TCSYLVIO_007152	0.0589951	0.337188	-0.704918	1.93e-06	huntingtin_interacting_protein_(HIP)_putative
TcCLB.504033.80	TCSYLVIO_007164	1.22933	6.06e-05	0.853961	5.65e-07	hypothetical_protein_conserved
TcCLB.504033.90	TCSYLVIO_007163	3.09541	2e-07	1.91038	2.68e-10	mitochondrial_carrier_protein_putative
TcCLB.504035.100	TCSYLVIO_001433	0.636112	0.0106104	0.304389	0.00727474	hypothetical_protein_conserved
TcCLB.504035.110	TCSYLVIO_001432	-0.472153	0.0468118	-0.53233	0.00101814	hypothetical_protein
TcCLB.504035.120	TCSYLVIO_001431	0.20616	0.180975	-0.154869	0.143815	hypothetical_protein_conserved
TcCLB.504035.130	TCSYLVIO_001430	-0.114189	0.31774	0.252813	0.0326862	hypothetical_protein_conserved
TcCLB.504035.140	TCSYLVIO_001429	0.167773	0.203421	0.0352991	0.306373	mismatch_repair_protein_MLH1_putative
TcCLB.504035.60	TCSYLVIO_001436	0.48946	0.0784504	0.265278	0.125553	hypothetical_protein_conserved
TcCLB.504035.80	TCSYLVIO_001435	0.178748	0.302617	-0.250882	0.0741134	hypothetical_protein_conserved
TcCLB.504035.90	TCSYLVIO_001434	-0.311516	0.0793834	0.0351967	0.312057	translation_initiation_factor_IF-2_putative
TcCLB.504041.10	TCSYLVIO_002552	-0.529376	0.086746	0.263002	0.109534	hypothetical_protein_conserved
TcCLB.504041.20	TCSYLVIO_002551	0.489907	0.0515911	-0.620006	0.00218054	hypothetical_protein_conserved
TcCLB.504043.10	TCSYLVIO_006371	-0.233848	0.0937371	-0.172754	0.1207	hypothetical_protein_conserved
TcCLB.504047.20	TCSYLVIO_006381	0.383611	0.03862	-0.0795603	0.224167	hypothetical_protein_conserved
TcCLB.504047.30	TCSYLVIO_006382	1.01466	0.000286917	0.83623	4.94e-05	kinesin_putative
TcCLB.504047.40	TCSYLVIO_006383	0.0852307	0.290229	0.259987	0.0127744	kinesin_putative
TcCLB.504047.50	TCSYLVIO_006384	-0.0945752	0.266961	0.169269	0.0552599	hypothetical_protein_conserved
TcCLB.504047.60	TCSYLVIO_006385	-0.660704	0.0202765	-0.17595	0.178277	protein_kinase_putative
TcCLB.504051.20	TCSYLVIO_004161	0.0122108	0.433315	-0.749455	0.000139647	RNA_helicase_putative
TcCLB.504051.30	TCSYLVIO_004160	0.621263	0.010386	-0.0698865	0.242825	hypothetical_protein_conserved
TcCLB.504051.40	TCSYLVIO_004159	-0.152476	0.195222	-0.692743	2.65e-06	hypothetical_protein_conserved
TcCLB.504055.20	TCSYLVIO_003943	0.219617	0.196623	-0.0619552	0.300185	hypothetical_protein_conserved
TcCLB.504055.30	TCSYLVIO_003944	0.284471	0.1394	-0.418801	0.00296555	hypothetical_protein
TcCLB.504055.40	TCSYLVIO_003945	0.547412	0.00290058	-0.325491	0.00135288	dihydroxyacetonephosphate_acyltransferase;with=GeneDB:LmjF34.1090;with=GeneDB:LmjF34.1090
TcCLB.504055.50	TCSYLVIO_003946	-0.443515	0.0154759	-0.284361	0.0118171	hypothetical_protein_conserved
TcCLB.504055.60	TCSYLVIO_003947	0.371693	0.113771	0.310556	0.0425934	hypothetical_protein_conserved
TcCLB.504055.81	TCSYLVIO_003948	-0.117221	0.277892	-0.43804	0.0112494	ubiquitin-conjugating_enzyme_e2_putative
TcCLB.504057.104	TCSYLVIO_003803	-0.262093	0.17099	-0.554035	0.0070739	phosphatidylinositol-4-phosphate_5-kinase_alpha_putative
TcCLB.504057.11	TCSYLVIO_003792	-0.598456	0.000940621	-0.930116	8.99e-08	phospholipid-translocating_ATPase_putative
TcCLB.504057.110	TCSYLVIO_003804	-0.399701	0.018121	-0.12657	0.165365	ribosomal_RNA_processing_protein_6_putativeexosome_complex_exonuclease_putative
TcCLB.504057.120	TCSYLVIO_003805	-1.26289	6.21e-06	-1.10754	7.57e-07	lipophosphoglycan_biosynthetic_protein_2_putative
TcCLB.504057.130	TCSYLVIO_003806	-0.623062	0.00373565	-0.0275404	0.31915	hypothetical_protein_conserved
TcCLB.504057.140	TCSYLVIO_003807	-0.0220543	0.421323	-0.16328	0.0982504	ADP/ATP_mitochondrial_carrier_protein_putative
TcCLB.504057.145	TCSYLVIO_003808	-0.444758	0.0603802	0.0242053	0.331753	hypothetical_protein_conserved
TcCLB.504057.170	TCSYLVIO_003811	-0.839909	0.00226468	-0.33454	0.0481055	protein_kinase_putative
TcCLB.504057.21	TCSYLVIO_003793	-0.50797	0.0403119	-0.598645	0.00266127	hypothetical_protein_conserved
TcCLB.504057.30	TCSYLVIO_003794	-0.48095	0.00554095	0.344029	0.00156764	hypothetical_protein_conserved
TcCLB.504057.40	TCSYLVIO_003795	0.657	0.00821871	0.285724	0.0344236	hypothetical_protein_conserved
TcCLB.504057.45	TCSYLVIO_003796	0.0900161	0.333006	0.432844	0.0014514	hypothetical_protein_conserved
TcCLB.504057.50	TCSYLVIO_003797	-0.589973	0.0083993	-0.140865	0.157137	hypothetical_protein_conserved
TcCLB.504057.60	TCSYLVIO_003798	-0.135418	0.282826	0.200661	0.0807476	hypothetical_protein_conserved
TcCLB.504057.65	TCSYLVIO_003799	0.182139	0.274876	-0.309572	0.058186	hypothetical_protein_conserved
TcCLB.504057.97	TCSYLVIO_003802	1.81919	3.05e-05	1.1801	6.54e-06	hypothetical_protein_conserved
TcCLB.504073.10	TCSYLVIO_002563	0.809033	0.0311213	-0.297146	0.0652408	endonuclease/exonuclease/phosphatase_putative
TcCLB.504075.10	TCSYLVIO_002553	0.487693	0.0278781	0.65788	0.00065452	RNA_polymerase_I_putative
TcCLB.504077.40	TCSYLVIO_006398	0.244189	0.112853	-0.208331	0.13337	translation_elongation_factor_EF-2_putative
TcCLB.504077.50	TCSYLVIO_006397	-0.35382	0.105128	-0.189051	0.164534	hypothetical_protein_conserved
TcCLB.504087.10	TCSYLVIO_003029	-2.03131	0.00576225	-0.650166	0.0186562	hypothetical_protein_conserved
TcCLB.504087.20	TCSYLVIO_003030	1.351	2.19e-06	0.902211	3.55e-05	hypothetical_protein
TcCLB.504089.30	TCSYLVIO_002159	-0.113385	0.275914	-0.169728	0.0922418	hypothetical_protein_conserved
TcCLB.504089.40	TCSYLVIO_002158	-0.0192859	0.425559	-0.0340595	0.318854	long-chain-fatty-acid-CoA_ligase_putativeacyl-CoA_synthetase_putativefatty_acid_thiokinase_(long_chain)_putative
TcCLB.504089.50	TCSYLVIO_002157	0.895457	0.00111879	0.876197	1.12e-06	flagellar_radial_spoke_component_putative
TcCLB.504089.54	TCSYLVIO_002156	-0.166313	0.239876	0.00258878	0.364366	protein_kinase_putative
TcCLB.504097.10	TCSYLVIO_010001	-0.39041	0.0437178	-0.393919	0.00749162	RNA_editing_complex_protein_MP61_putative
TcCLB.504097.20	TCSYLVIO_010000	0.257927	0.202262	0.533333	0.000570037	hypothetical_protein_conserved
TcCLB.504097.30	TCSYLVIO_009999	0.0896719	0.281935	-0.217499	0.0460352	hypothetical_protein_conserved
TcCLB.504101.10	TCSYLVIO_002856	-0.0501606	0.383182	0.0629266	0.314572	hypothetical_protein
TcCLB.504103.100	TCSYLVIO_004768	-0.15695	0.186252	-0.231859	0.0222746	ABC1_protein_putative
TcCLB.504103.20	TCSYLVIO_004775	0.186547	0.146835	0.091137	0.203049	hypothetical_protein_conserved
TcCLB.504103.40	TCSYLVIO_004773	-0.22762	0.142512	0.0171699	0.347053	hypothetical_protein_conserved
TcCLB.504103.50	TCSYLVIO_004772	0.0487386	0.376976	0.02396	0.314572	hypothetical_protein_conserved
TcCLB.504103.70	TCSYLVIO_004771	0.0574884	0.363352	-0.208519	0.0648136	hypothetical_protein_conserved
TcCLB.504103.80	TCSYLVIO_004770	-0.608983	0.00487186	-0.981985	6.11e-08	hypothetical_protein_conserved
TcCLB.504103.90	TCSYLVIO_004769	-0.470731	0.0274315	0.13057	0.232153	hypothetical_protein_conserved
TcCLB.504111.10	TCSYLVIO_006040	-0.342607	0.0819636	-1.0797	1.07e-06	hypothetical_protein_conserved
TcCLB.504111.20	TCSYLVIO_006039	0.575833	0.00273117	0.453311	0.000206103	methionine_aminopeptidase_putativemetallo-peptidase_Clan_MG_Family_M24_putative
TcCLB.504111.30	TCSYLVIO_006038	0.580952	0.00301765	0.520993	3.22e-05	hypothetical_protein_conserved
TcCLB.504111.40	TCSYLVIO_006037	0.163774	0.305511	-0.0457646	0.320836	hypothetical_protein_conserved
TcCLB.504117.20	TCSYLVIO_000283	1.58057	0.000259165	0.562974	0.000874146	sedoheptulose-17-bisphosphatase_putative
TcCLB.504117.9	TCSYLVIO_000282	0.418966	0.0478416	0.257989	0.0237995	hypothetical_protein_conserved
TcCLB.504119.10	TCSYLVIO_004556	-0.108606	0.235381	-0.0230876	0.315543	eukaryotic_translation_initiation_factor_5_putative
TcCLB.504119.20	TCSYLVIO_004557	-0.147847	0.193491	-0.352202	0.000968652	hypothetical_protein_conserved
TcCLB.504119.29	TCSYLVIO_004558	0.785943	0.000748374	0.812299	2.64e-06	deoxyhypusine_synthase_putative;with=GeneDB:Linj34_V3.0350
TcCLB.504125.10	TCSYLVIO_001519	-0.288224	0.0661247	-0.431654	0.00126107	DNA_helicase_putative
TcCLB.504125.100	TCSYLVIO_001510	0.294202	0.0615449	-0.616788	0.0179951	sugar_transporter_(pseudogene)_putativesugar_transporter_putative_frameshift
TcCLB.504125.120	TCSYLVIO_001509	-0.0385731	0.397222	-0.0403062	0.337062	hypothetical_protein_conserved
TcCLB.504125.20	TCSYLVIO_001518	0.362004	0.0623475	-0.0184404	0.338195	hypothetical_protein
TcCLB.504125.30	TCSYLVIO_001517	-0.439899	0.00399127	-0.789391	2.49e-07	ubiquitin_hydrolase_putativecysteine_peptidase_Clan_CA_family_C19_putative
TcCLB.504125.50	TCSYLVIO_001516	0.693293	0.00316803	1.12693	5.26e-07	mitochondrial_carrier_protein_putative
TcCLB.504125.60	TCSYLVIO_001515	0.240473	0.108515	0.170349	0.127141	MCAK-like_kinesin_putative
TcCLB.504125.64	TCSYLVIO_001514	-0.374296	0.0735515	-0.232153	0.128719	hypothetical_protein
TcCLB.504125.70	TCSYLVIO_001513	-0.676365	0.0102135	-0.45306	0.00620965	hypothetical_protein_conserved
TcCLB.504125.80	TCSYLVIO_001512	-0.0814286	0.320577	-0.289398	0.0111683	hypothetical_protein_conserved
TcCLB.504125.90	TCSYLVIO_001511	-0.879171	0.000370603	-0.43014	0.000855523	protein_kinase_putative
TcCLB.504129.20	TCSYLVIO_003980	-0.243888	0.140035	-0.0498785	0.264657	hypothetical_protein_conserved
TcCLB.504129.30	TCSYLVIO_003979	0.45096	0.0550129	0.0264965	0.320222	hypothetical_protein_conserved
TcCLB.504129.40	TCSYLVIO_003978	0.741613	0.00215643	-0.00904317	0.354962	hypothetical_protein_conserved
TcCLB.504133.15	TCSYLVIO_008235	-0.109207	0.25333	-0.334207	0.0713569	hypothetical_protein_conserved
TcCLB.504133.30	TCSYLVIO_008234	-0.554971	0.00412753	-0.526015	0.00066028	tyrosine_protein_kinase_putative
TcCLB.504137.100	TCSYLVIO_004713	0.00151114	0.443332	-0.26087	0.0717768	hypothetical_protein_conserved
TcCLB.504137.110	TCSYLVIO_004714	-0.0519517	0.345318	0.0483693	0.247295	hypothetical_protein_conserved
TcCLB.504137.120	TCSYLVIO_004715	-0.276295	0.102136	-0.13185	0.171633	hypothetical_protein_conserved
TcCLB.504137.130	TCSYLVIO_004716	-0.0571335	0.374491	-0.176715	0.0816182	hypothetical_protein_conserved
TcCLB.504137.160	TCSYLVIO_004719	-0.805716	0.0207903	-0.139886	0.197995	hypothetical_protein_conserved
TcCLB.504137.20	TCSYLVIO_004706	0.0074928	0.43558	-0.435585	0.00063146	hypothetical_protein_conserved
TcCLB.504137.30	TCSYLVIO_004707	0.00277822	0.441982	0.202652	0.0416434	hypothetical_protein
TcCLB.504137.40	TCSYLVIO_004708	-0.47168	0.0258119	-0.292829	0.0187287	hypothetical_protein_conserved
TcCLB.504137.60	TCSYLVIO_004709	-0.164193	0.179318	-0.158158	0.0692672	beta-adaptin_4_putative
TcCLB.504137.70	TCSYLVIO_004710	-0.13129	0.27313	-0.699279	1.34e-06	hypothetical_protein_conserved
TcCLB.504137.80	TCSYLVIO_004711	0.106627	0.304377	-0.795776	4e-05	G-actin_binding_protein_putativeCAP/Srv2p_putative
TcCLB.504137.90	TCSYLVIO_004712	-0.559972	0.00871321	-0.753673	5.87e-06	hypothetical_protein_conserved
TcCLB.504143.20	TCSYLVIO_004271	0.174875	0.223819	0.339125	0.0150163	hypothetical_protein_conserved
TcCLB.504147.10	TCSYLVIO_004767	0.0171779	0.421288	0.231772	0.0186614	hypothetical_protein_conserved
TcCLB.504147.110	TCSYLVIO_004757	-0.694914	0.0583717	-0.187205	0.203529	asparaginase_putative
TcCLB.504147.140	TCSYLVIO_004756	-0.0178763	0.426357	-0.575378	0.000326976	hypothetical_protein
TcCLB.504147.150	TCSYLVIO_004755	-0.723798	0.00070942	-0.391943	0.000871869	RNA_helicase_putative
TcCLB.504147.170	TCSYLVIO_004754	-0.381942	0.0340403	-0.268601	0.0229214	gamma-tubulin_complex_subunit_putative
TcCLB.504147.180	TCSYLVIO_004753	0.840034	0.00993075	0.0787402	0.244152	hypothetical_protein_conserved
TcCLB.504147.190	TCSYLVIO_004752	-0.205774	0.14203	-0.603834	0.00636956	hypothetical_protein_conserved
TcCLB.504147.210	TCSYLVIO_004750	0.901442	0.00937888	0.216904	0.152957	hypothetical_protein_conserved
TcCLB.504147.224	TCSYLVIO_004749	-0.354628	0.0658357	-0.29365	0.0337146	hypothetical_protein
TcCLB.504147.240	TCSYLVIO_004748	0.181645	0.202949	-0.414234	0.0146658	hypothetical_protein_conserved
TcCLB.504147.250	TCSYLVIO_004747	-0.477022	0.0120854	-1.03736	3.78e-06	hypothetical_protein_conserved
TcCLB.504147.260	TCSYLVIO_004746	1.21263	0.00238959	0.654199	0.000757034	hypothetical_protein_conserved
TcCLB.504147.280	TCSYLVIO_004745	-0.0324426	0.393228	-0.635142	0.000130439	trypanothione_synthetase-like_protein_putative
TcCLB.504147.30	TCSYLVIO_004765	1.36553	8.67e-05	0.470055	0.00803789	hypothetical_protein_conserved
TcCLB.504147.310	TCSYLVIO_004744	-0.499329	0.010782	-0.155385	0.09266	hypothetical_protein_conserved
TcCLB.504147.320	TCSYLVIO_004743	-0.227654	0.189943	-0.120707	0.140179	hypothetical_protein_conserved
TcCLB.504147.330	TCSYLVIO_004742	0.225253	0.082928	0.371677	0.000693704	hypothetical_protein_conserved
TcCLB.504147.340	TCSYLVIO_004741	0.309232	0.18968	0.093086	0.230906	hypothetical_protein_conserved
TcCLB.504147.40	TCSYLVIO_004764	-0.138956	0.278162	-0.0982516	0.18016	hypothetical_protein_conserved
TcCLB.504147.50	TCSYLVIO_004763	0.294875	0.134248	0.408393	0.00747187	amino_acid_transporter_(pseudogene)_putative
TcCLB.504147.60	TCSYLVIO_004762	0.763355	0.0082589	0.641357	0.000426896	chaperone_DNAJ_protein_putative
TcCLB.504147.80	TCSYLVIO_004760	0.384727	0.0172899	0.204278	0.0194187	mitochondrial_intermediate_peptidase_putativemetallo-peptidase_clan_MA(E)_family_M3_putative
TcCLB.504147.90	TCSYLVIO_004759	-0.114979	0.307852	0.108187	0.19951	hypothetical_protein_conserved
TcCLB.504149.100	TCSYLVIO_001608	-0.0320702	0.40392	-0.863334	1.83e-06	hypothetical_protein_conserved
TcCLB.504149.110	TCSYLVIO_001607	-0.540296	0.0126661	0.04065	0.283785	GTP-binding_protein_putative
TcCLB.504149.117	TCSYLVIO_001606	0.513538	0.0957424	-0.444897	0.00239176	hypothetical_protein_conserved
TcCLB.504149.130	TCSYLVIO_001605	-0.148937	0.201907	-0.0492504	0.242362	hypothetical_protein_conserved
TcCLB.504149.140	TCSYLVIO_001604	0.294248	0.108451	-0.150313	0.0852237	hypothetical_protein_conserved
TcCLB.504149.150	TCSYLVIO_001603	-0.799858	0.000311626	-0.263838	0.0270976	hypothetical_protein_conserved
TcCLB.504149.160	TCSYLVIO_001602	-0.106911	0.266627	-0.284975	0.0214667	phosphoinositide-specific_phospholipase_C_putative
TcCLB.504149.30	TCSYLVIO_001616	0.0527273	0.382546	-0.277834	0.0365584	hypothetical_protein_conserved
TcCLB.504149.40	TCSYLVIO_001615	-0.0966898	0.304213	0.157745	0.0555356	tatD_related_deoxyribonuclease_putative
TcCLB.504149.50	TCSYLVIO_001614	-0.264216	0.160444	-0.278851	0.0144513	hypothetical_protein_conserved
TcCLB.504149.55	TCSYLVIO_001613	-0.336182	0.0882118	-0.49366	0.000393082	acyl-CoA_thioesterase_putative
TcCLB.504149.60	TCSYLVIO_001612	-0.774697	0.00498973	-1.22236	3.05e-08	hypothetical_protein
TcCLB.504149.70	TCSYLVIO_001611	-0.28072	0.147912	0.110664	0.201302	hypothetical_protein_conserved
TcCLB.504149.80	TCSYLVIO_001610	0.156978	0.217184	0.0718451	0.255652	hypothetical_protein_conserved
TcCLB.504149.90	TCSYLVIO_001609	0.177416	0.149318	-0.387329	0.00188276	hypothetical_protein_conserved
TcCLB.504151.20	TCSYLVIO_000125	-0.536242	0.0257318	0.0492335	0.293398	hypothetical_protein_conserved
TcCLB.504151.30	TCSYLVIO_000126	1.19121	0.000506052	0.262801	0.0532144	hypothetical_protein_conserved
TcCLB.504151.39	TCSYLVIO_000127	-0.116414	0.285222	-0.506852	8.81e-05	hypothetical_protein_conserved
TcCLB.504151.50	TCSYLVIO_000128	0.226947	0.256926	-0.168787	0.139997	hypothetical_protein_conserved
TcCLB.504151.60	TCSYLVIO_000129	-0.466338	0.109121	-0.874059	9.08e-06	actin_interacting_protein-like_protein_putative
TcCLB.504151.69	TCSYLVIO_000130	-0.06995	0.335209	0.292375	0.0623214	hypothetical_protein_conserved
TcCLB.504153.100	TCSYLVIO_005557	-0.467285	0.0244815	-0.350588	0.0106757	hypothetical_protein_conserved
TcCLB.504153.110	TCSYLVIO_005558	-1.03248	0.0067207	-1.90065	2.28e-07	hypothetical_protein_conserved
TcCLB.504153.120	TCSYLVIO_005559	-1.51941	5.21e-07	-1.82423	4.71e-10	hypothetical_protein_conserved
TcCLB.504153.140	TCSYLVIO_005560	0.342082	0.107562	0.00235189	0.365675	aminopeptidase_putativemetallo-peptidase_Clan_MF_Family_M17_putative
TcCLB.504153.150	TCSYLVIO_005561	-0.370732	0.0270289	-0.577694	0.000151429	Unc104-like_kinesin_putative
TcCLB.504153.170	TCSYLVIO_005563	-0.201077	0.0884369	-0.749572	5.51e-07	hypothetical_protein_conserved
TcCLB.504153.180	TCSYLVIO_005564	0.332145	0.0766451	-0.0648365	0.292523	UDP-N-acetylglucosamine_pyrophosphorylase_putative
TcCLB.504153.190	TCSYLVIO_005565	0.105856	0.263041	-0.0726391	0.210295	hypothetical_protein_conserved
TcCLB.504153.200	TCSYLVIO_005566	-0.165775	0.290635	0.00833739	0.355459	hypothetical_protein_conserved
TcCLB.504153.210	TCSYLVIO_005567	-0.0622237	0.401716	-0.141878	0.197046	hypothetical_protein
TcCLB.504153.230	TCSYLVIO_005570	-0.0744942	0.35959	-0.113847	0.210231	hypothetical_protein_conserved
TcCLB.504153.240	TCSYLVIO_005571	-1.07233	0.00135094	-0.261528	0.0368169	hypothetical_protein_conserved
TcCLB.504153.260	TCSYLVIO_005573	-1.25818	2.89e-06	-1.31289	1.08e-08	hypothetical_protein_conserved
TcCLB.504153.270	TCSYLVIO_005574	-0.389959	0.0130954	-0.417602	0.000904347	hypothetical_protein_conserved
TcCLB.504153.280	TCSYLVIO_005575	-0.377377	0.0111401	0.659828	0.00198365	hypothetical_protein_conserved
TcCLB.504153.290	TCSYLVIO_005576	-0.432828	0.0190048	-0.28439	0.0110793	hypothetical_protein_conserved
TcCLB.504153.300	TCSYLVIO_005577	-0.126112	0.285375	-0.0368199	0.30215	GTPase_protein_putative
TcCLB.504153.310	TCSYLVIO_005578	0.711316	0.000107232	0.507145	0.00516293	heat_shock_protein_putative
TcCLB.504153.320	TCSYLVIO_005579	-0.807349	0.00025419	-1.02117	6.04e-09	Golgi_reassembly_stacking_protein_(GRASP_homologue)_putative
TcCLB.504153.330	TCSYLVIO_005580	0.284639	0.0519981	0.209472	0.0270114	hypothetical_protein_conserved
TcCLB.504153.340	TCSYLVIO_005581	1.02408	0.000395961	0.310421	0.0118895	hypothetical_protein_conserved
TcCLB.504153.360	TCSYLVIO_005582	1.42579	1.74e-05	0.401927	0.017589	succinyl-coA:3-ketoacid-coenzyme_A_transferase_mitochondrial_precursor_putative
TcCLB.504153.370	TCSYLVIO_005583	-0.074474	0.334527	-0.027779	0.312342	hypothetical_protein
TcCLB.504153.70	TCSYLVIO_005555	0.0355781	0.403836	-0.0982016	0.208019	hypothetical_protein_conserved
TcCLB.504159.100	TCSYLVIO_004048	-0.351263	0.0877216	-0.263708	0.0210183	hypothetical_protein_conserved
TcCLB.504159.30	TCSYLVIO_004055	0.180778	0.195318	-0.351034	0.00237579	hypothetical_protein_conserved
TcCLB.504159.40	TCSYLVIO_004054	0.418088	0.0443607	0.208805	0.0418647	aquaporin-like_protein_putative
TcCLB.504159.50	TCSYLVIO_004053	-0.299277	0.112136	-0.0914838	0.172604	aquaporin-like_protein_putative
TcCLB.504159.60	TCSYLVIO_004052	0.256616	0.119401	-0.020869	0.337229	hypothetical_protein_conserved
TcCLB.504159.70	TCSYLVIO_004051	0.493787	0.0327787	0.680001	0.000678431	hypothetical_protein_conserved
TcCLB.504159.80	TCSYLVIO_004050	0.423499	0.0286722	0.501858	0.0011681	histone_deacetylase_putative
TcCLB.504159.90	TCSYLVIO_004049	-0.620864	0.00372534	-0.469502	2.86e-05	hypothetical_protein_conserved
TcCLB.504163.10	TCSYLVIO_010013	-0.0615763	0.352259	-0.0604358	0.25676	hypothetical_protein_conserved
TcCLB.504163.100	TCSYLVIO_010019	0.360464	0.0382998	0.796802	0.000106616	hypothetical_protein_conserved
TcCLB.504163.110	TCSYLVIO_010020	0.554771	0.00237671	-0.152812	0.16094	N-acetyltransferase_subunit_Nat1_putative
TcCLB.504163.20	TCSYLVIO_010014	0.0105915	0.433315	0.298793	0.0147821	hypothetical_protein_conserved
TcCLB.504163.70	TCSYLVIO_010016	-0.200139	0.124628	-0.386856	0.00675784	hypothetical_protein_conserved
TcCLB.504163.80	TCSYLVIO_010017	0.0793392	0.323684	0.231805	0.056144	hypothetical_protein_conserved
TcCLB.504163.90	TCSYLVIO_010018	-0.0110501	0.431607	-0.0560392	0.278344	hypothetical_protein_conserved
TcCLB.504167.30	TCSYLVIO_004621	-0.0292821	0.409777	0.00273587	0.364354	protein_kinase_putative
TcCLB.504171.20	TCSYLVIO_004689	0.683224	0.0160061	-0.111712	0.188098	hypothetical_protein_conserved
TcCLB.504171.30	TCSYLVIO_004690	0.238533	0.105212	-0.201257	0.0382752	hypothetical_protein_conserved
TcCLB.504171.50	TCSYLVIO_004691	-0.296071	0.0592006	-0.381268	0.000925888	hypothetical_protein_conserved
TcCLB.504179.20	TCSYLVIO_004699	-0.177194	0.230178	-0.138834	0.187278	hypothetical_protein_conserved
TcCLB.504179.30	TCSYLVIO_004698	-0.515482	0.029891	-0.823341	1.5e-05	hypothetical_protein_conserved
TcCLB.504179.40	TCSYLVIO_004697	0.219524	0.176603	-0.523499	0.0013075	hypothetical_protein_conserved
TcCLB.504179.50	TCSYLVIO_004696	0.0146524	0.42559	-0.381824	0.00749162	hypothetical_protein
TcCLB.504179.60	TCSYLVIO_004695	-0.432426	0.0306788	-0.452637	0.00693265	hypothetical_protein_conserved
TcCLB.504179.80	TCSYLVIO_004694	0.344396	0.038844	-0.458539	0.000347794	hypothetical_protein_conserved
TcCLB.504179.90	TCSYLVIO_004693	-0.460431	0.015649	-0.206628	0.0293065	hypothetical_protein_conserved
TcCLB.504203.10	TCSYLVIO_007471	0.187779	0.218008	0.670285	0.00157259	hypothetical_protein_conserved
TcCLB.504203.20	TCSYLVIO_007475	0.00304742	0.441309	-0.239439	0.0130175	sec1-like_protein_putative
TcCLB.504203.29	TCSYLVIO_007476	0.0655818	0.374397	-0.0849179	0.212932	tRNA-dihydrouridine_synthase_2_putative
TcCLB.504203.40	TCSYLVIO_007477	1.03162	1.95e-05	1.74384	2.21e-09	hypothetical_protein_conserved
TcCLB.504203.50	TCSYLVIO_007478	-0.611725	0.0623475	0.591115	0.0666764	hypothetical_protein_conserved
TcCLB.504213.100	TCSYLVIO_010339	-0.921692	0.00548305	-0.772832	7.4e-06	hypothetical_protein_conserved
TcCLB.504213.110	TCSYLVIO_010340	0.889409	7.2e-05	0.587474	6.91e-05	Putrescine-cadaverine_transporter
TcCLB.504213.120	TCSYLVIO_010341	0.693739	0.000760334	1.18533	1.42e-09	proteasome_alpha_3_subunit_putative
TcCLB.504213.130	TCSYLVIO_010342	-0.182328	0.229685	0.0870154	0.228866	hypothetical_protein_conserved
TcCLB.504213.140	TCSYLVIO_010343	0.204715	0.20416	0.639058	0.0262816	hypothetical_protein_conserved
TcCLB.504213.20	TCSYLVIO_010332	-0.146151	0.175499	-0.103171	0.16877	hypothetical_protein_conserved
TcCLB.504213.40	TCSYLVIO_010333	0.0750309	0.358474	0.301362	0.032008	hypothetical_protein_conserved
TcCLB.504213.60	TCSYLVIO_010335	-0.554759	0.00813059	-0.454893	0.000321567	hypothetical_protein_conserved
TcCLB.504213.70	TCSYLVIO_010336	-0.236187	0.141563	-0.220516	0.0423364	hypothetical_protein_conserved
TcCLB.504213.80	TCSYLVIO_010337	0.82981	0.000722394	0.117206	0.146263	threonine_synthase_putative
TcCLB.504213.90	TCSYLVIO_010338	-0.702454	0.0192046	-0.26735	0.116409	inositol_polyphosphate_kinase-like_protein_putative
TcCLB.504215.10	TCSYLVIO_006217	0.192701	0.168899	-0.294678	0.00364941	hypothetical_protein_conserved
TcCLB.504215.20	TCSYLVIO_006218	-0.207802	0.17953	-0.131815	0.159712	dolichyl-P-Man:GDP-ManGlcNAc2-PP-dolichyl_beta-14-mannosyltransferase_putative
TcCLB.504215.30	TCSYLVIO_006219	-0.353862	0.0299454	-0.512929	5.25e-05	hypothetical_protein_conserved
TcCLB.504215.40	TCSYLVIO_006220	-0.0692617	0.370506	-0.49998	0.00225192	ARP2/3_complex_subunit_putative
TcCLB.504215.50	TCSYLVIO_006221	-0.513118	0.00356167	-0.566751	0.000759149	hypothetical_protein_conserved
TcCLB.504225.10	TCSYLVIO_000888	0.344974	0.0479044	0.253618	0.0262309	hypothetical_protein_conserved
TcCLB.504227.10	TCSYLVIO_010605	-0.110299	0.291425	-0.437136	0.0102536	hypothetical_protein_conserved
TcCLB.504229.110	TCSYLVIO_009378	0.304136	0.148248	1.13931	0.000915306	amino_acid_transporter_putative
TcCLB.504247.10	TCSYLVIO_007310	0.563288	0.0164558	0.447945	0.00264115	hypothetical_protein_conserved
TcCLB.504247.20	TCSYLVIO_007311	-0.133302	0.181525	-0.61556	6.26e-06	ATP-dependent_RNA_helicase_putative
TcCLB.504247.34	TCSYLVIO_007312	0.0270978	0.416335	0.145975	0.159174	hypothetical_protein_conserved
TcCLB.504247.40	TCSYLVIO_007313	-0.367218	0.0607646	-0.723975	4.62e-07	RNA_editing_complex_protein_MP90_putativenuclease_putative
TcCLB.504247.70	TCSYLVIO_007314	-0.164996	0.229744	-0.150143	0.0474507	hypothetical_protein_conserved_(pseudogene)
TcCLB.504255.10	TCSYLVIO_007182	-0.0698533	0.364908	0.0655331	0.237188	hypothetical_protein_conserved
TcCLB.504255.20	TCSYLVIO_007183	-0.632033	0.00324224	0.205507	0.0354208	hypothetical_protein
TcCLB.504255.30	TCSYLVIO_007184	-0.203399	0.310444	-0.389678	0.0234564	hypothetical_protein_conserved
TcCLB.504421.19	TCSYLVIO_003593	-2.98465	3.25e-07	-2.77523	4.63e-10	hypothetical_protein_conserved
TcCLB.504423.10	TCSYLVIO_003592	-0.294423	0.153321	-0.00516362	0.365806	hypothetical_protein_conserved
TcCLB.504423.20	TCSYLVIO_003591	-0.0708755	0.346488	0.411752	0.00380649	electon_transport_protein_SCO1/SCO2_putative
TcCLB.504425.100	TCSYLVIO_000032	0.851581	0.00237924	0.0177182	0.34365	hypothetical_protein_conserved
TcCLB.504425.110	TCSYLVIO_000033	-0.346778	0.0791388	-0.43574	0.0236724	permease-like_protein_putative
TcCLB.504425.60	TCSYLVIO_000028	0.106308	0.248728	-0.188659	0.131488	NADP-dependent_alcohol_hydrogenase_putative
TcCLB.504425.70	TCSYLVIO_000029	-1.19824	3.4e-06	-1.50656	8.71e-09	hypothetical_protein_conserved
TcCLB.504425.80	TCSYLVIO_000030	0.0161701	0.427461	-0.413813	0.00142604	hypothetical_protein_conserved
TcCLB.504425.90	TCSYLVIO_000031	-0.361692	0.0357606	-0.681875	9.54e-05	aldose_1-epimerase-like_protein_putative
TcCLB.504427.10	TCSYLVIO_000034	0.285548	0.224297	0.337273	0.0906946	trypanothione_synthetase_putative
TcCLB.504427.100	TCSYLVIO_000045	0.620862	0.024879	-0.352975	0.0241178	hypothetical_protein_conserved
TcCLB.504427.110	TCSYLVIO_000046	0.181651	0.187825	0.0408934	0.323559	acetyl-CoA_synthetase_putative
TcCLB.504427.120	TCSYLVIO_000048	-0.253937	0.213287	0.131892	0.208019	hypothetical_protein_conserved
TcCLB.504427.130	TCSYLVIO_000049	-0.0740031	0.313264	-0.265047	0.0131064	5'-3'_exonuclease_XRNC_putativeexoribonuclease_2_putative
TcCLB.504427.140	TCSYLVIO_000050	-0.0915155	0.279113	-0.500741	0.000210539	hypothetical_protein_conserved
TcCLB.504427.150	TCSYLVIO_000051	0.0915753	0.341836	0.812984	2.56e-05	oxidoreductase-like_protein_putative
TcCLB.504427.170	TCSYLVIO_000052	0.543237	0.0697619	-0.176842	0.120894	hypothetical_protein_conserved
TcCLB.504427.180	TCSYLVIO_000053	0.00251585	0.442112	-0.493269	0.00337519	hypothetical_protein
TcCLB.504427.190	TCSYLVIO_000054	-0.240909	0.161205	-0.68391	4.24e-05	hypothetical_protein_conserved
TcCLB.504427.200	TCSYLVIO_000055	0.159476	0.160427	0.367967	0.00424914	ribonuclease_putative
TcCLB.504427.240	TCSYLVIO_000074	0.436433	0.0237048	-0.144042	0.141182	metallo-beta-lactamase-like_protein_putative
TcCLB.504427.250	TCSYLVIO_000075	-0.259791	0.0557015	-0.0768296	0.192205	ubiquitin-activating_enzyme_e1_putative
TcCLB.504427.260	TCSYLVIO_000076	-0.378408	0.0305914	-0.219053	0.0893076	kinesin_putative
TcCLB.504427.270	TCSYLVIO_000077	0.154738	0.222443	0.0504881	0.257027	hypothetical_protein_conserved
TcCLB.504427.280	TCSYLVIO_000078	0.232052	0.151716	0.124571	0.203816	hypothetical_protein_conserved
TcCLB.504427.30	TCSYLVIO_000036	-0.387193	0.0106989	-0.259005	0.0242579	hypothetical_protein_conserved
TcCLB.504427.40	TCSYLVIO_000037	-0.819333	0.0160122	0.14257	0.154625	hypothetical_protein_conserved
TcCLB.504427.50	TCSYLVIO_000038	-0.0668558	0.359033	-0.35737	0.00373838	hypothetical_protein_conserved
TcCLB.504427.60	TCSYLVIO_000041	0.824512	0.000868497	1.73108	4.24e-08	hypothetical_protein_conserved
TcCLB.504427.70	TCSYLVIO_000042	0.0215248	0.417408	-0.0114489	0.352473	3-oxo-5-alpha-steroid_4-dehydrogenase_putative
TcCLB.504427.90	TCSYLVIO_000044	0.428331	0.0548594	-0.403498	0.00302058	ribosomal_RNA_methyltransferase_putative
TcCLB.504431.10	TCSYLVIO_004257	-0.369352	0.0428974	0.431044	0.000436111	hypothetical_protein_conserved
TcCLB.504431.30	TCSYLVIO_004258	0.335006	0.0494899	0.252169	0.0709496	hypothetical_protein_conserved
TcCLB.504431.40	TCSYLVIO_004259	-0.607201	0.00343475	-0.374164	0.00927855	hypothetical_protein_conserved
TcCLB.504431.50	TCSYLVIO_004260	0.155467	0.268454	0.384613	0.011129	hypothetical_protein_conserved
TcCLB.504431.64	TCSYLVIO_004261	0.699306	0.000274122	0.876691	1.04e-05	high_mobility_group_protein_putative
TcCLB.504431.80	TCSYLVIO_004262	0.378949	0.0492629	-0.324373	0.0512171	hypothetical_protein
TcCLB.504433.14	TCSYLVIO_004264	-0.411544	0.0582462	0.260688	0.0603226	ADP-ribosylation_factor-like_protein_3A_putative
TcCLB.504449.30	TCSYLVIO_007057	-0.0247251	0.407992	-0.422344	0.00200753	hypothetical_protein_conserved
TcCLB.504507.10	TCSYLVIO_004808	-0.562891	0.0107733	-0.490071	0.000379225	hypothetical_protein_conserved
TcCLB.504507.5	TCSYLVIO_004807	1.45916	2.67e-06	2.16758	4.74e-12	trypanothione_reductase_putative
TcCLB.504625.10	TCSYLVIO_004821	-0.283905	0.0993572	-0.553972	0.000107207	trans-splicing_factor_putative
TcCLB.504625.20	TCSYLVIO_004820	-0.209624	0.164094	-0.043199	0.30498	hypothetical_protein_conserved
TcCLB.504625.30	TCSYLVIO_004819	-0.180977	0.149451	-0.275284	0.0343265	hypothetical_protein
TcCLB.504625.40	TCSYLVIO_004818	0.131191	0.227425	-0.347786	0.00551732	hypothetical_protein_conserved
TcCLB.504625.50	TCSYLVIO_004817	-0.105844	0.308732	-0.0133434	0.356759	dual_specificity_protein_phosphatase_or_MAP_kinase_phosphatase_putative
TcCLB.504625.60	TCSYLVIO_004816	0.355404	0.0488435	-0.234219	0.0338522	hydrogenase_putative
TcCLB.504625.80	TCSYLVIO_004814	0.116367	0.320578	-0.0157764	0.343876	hypothetical_protein_conserved
TcCLB.504625.90	TCSYLVIO_004813	0.116746	0.328487	-0.166138	0.0797528	hypothetical_protein_conserved
TcCLB.504643.20	TCSYLVIO_004230	-0.0523693	0.387079	-0.156659	0.134896	hypothetical_protein_conserved
TcCLB.504643.30	TCSYLVIO_004229	-1.59685	1.19e-06	-1.71843	1.16e-07	ubiquitin_carrier_protein_4_putative
TcCLB.504643.49	TCSYLVIO_004228	-0.469951	0.0261607	-0.147378	0.120116	hypothetical_protein_conserved
TcCLB.504703.10	TCSYLVIO_008282	-0.16186	0.173491	-0.269299	0.023991	glycosyl_hydrolase_(pseudogene)_putative
TcCLB.504765.9	TCSYLVIO_002862	0.70434	0.00287067	0.612556	0.00217896	hypothetical_protein_conserved
TcCLB.504769.60	TCSYLVIO_003664	-0.104955	0.355432	-0.281762	0.1401	hypothetical_protein_conserved
TcCLB.504769.70	TCSYLVIO_003665	-0.213874	0.0825528	-0.59562	0.000134043	hypothetical_protein_conserved
TcCLB.504769.80	TCSYLVIO_003666	1.35013	4.28e-06	1.51529	6.04e-09	hypothetical_protein_conserved
TcCLB.504835.20	TCSYLVIO_002758	-0.148249	0.230911	0.366037	0.000903325	3-methylcrotonyl-CoA_carboxylase_putative
TcCLB.504835.29	TCSYLVIO_002759	-0.195289	0.146829	0.0099087	0.355136	hypothetical_protein_conserved
TcCLB.504867.10	TCSYLVIO_004517	-0.00831113	0.436242	-0.324923	0.0265518	hypothetical_protein_conserved
TcCLB.504867.110	TCSYLVIO_004526	-0.361675	0.0589791	0.346098	0.00593487	hypothetical_protein_conserved
TcCLB.504867.114	TCSYLVIO_004527	-0.288525	0.141824	-0.317749	0.0300195	tyrosine_phosphatase_putative
TcCLB.504867.129	TCSYLVIO_004529	1.47797	0.000368835	0.747351	0.00711408	hypothetical_protein_conserved
TcCLB.504867.20	TCSYLVIO_004518	0.0130965	0.423557	0.165592	0.0653833	ABC_transporter_putative
TcCLB.504867.40	TCSYLVIO_004519	0.0860865	0.322306	0.0437739	0.298602	acetyltransferase_putative
TcCLB.504867.50	TCSYLVIO_004520	-0.296803	0.0673182	-0.456204	0.000252493	hypothetical_protein_conserved
TcCLB.504867.60	TCSYLVIO_004521	0.107152	0.262727	0.52935	0.00149607	hypothetical_protein_conserved
TcCLB.504867.70	TCSYLVIO_004522	0.144977	0.315919	0.316525	0.020277	cytochrome_c_oxidase_assembly_protein_putative
TcCLB.504867.80	TCSYLVIO_004523	0.47637	0.0284703	0.0617528	0.274915	DNA_primase_large_subunit_putative
TcCLB.504867.90	TCSYLVIO_004524	0.394402	0.0389016	-0.0801936	0.213801	glycerol-3-phosphate_acyltransferase_putative
TcCLB.504867.99	TCSYLVIO_004525	-0.196859	0.164384	-0.179388	0.0544113	hypothetical_protein_conserved
TcCLB.504881.20	TCSYLVIO_007090	-0.112177	0.25466	0.122925	0.141314	hypothetical_protein_conserved
TcCLB.504881.30	TCSYLVIO_007091	-0.556378	0.00103253	-0.130631	0.116401	hypothetical_protein_conserved
TcCLB.504881.40	TCSYLVIO_007092	0.0445372	0.374447	0.453982	0.00259478	hypothetical_protein_conserved
TcCLB.504883.10	TCSYLVIO_007094	-0.91404	0.000564846	-0.579813	0.00144129	protein_kinase_putative
TcCLB.504883.30	TCSYLVIO_007095	-0.331742	0.0379187	-0.189059	0.15389	hypothetical_protein_conserved
TcCLB.504883.40	TCSYLVIO_007096	-0.151181	0.214991	-0.281104	0.0515018	hypothetical_protein_conserved
TcCLB.504883.50	TCSYLVIO_007097	0.123867	0.250737	0.572561	0.00017458	hypothetical_protein_conserved
TcCLB.504883.60	TCSYLVIO_007098	0.465768	0.0308516	-0.0689703	0.220964	hypothetical_protein_conserved
TcCLB.504883.70	TCSYLVIO_007099	-0.594266	0.00116378	-0.677897	2.42e-06	hypothetical_protein_conserved_(pseudogene)
TcCLB.504929.5	TCSYLVIO_005148	1.04999	0.00603366	0.654576	0.0104444	hypothetical_protein_conserved
TcCLB.505007.30	TCSYLVIO_002949	-0.534299	0.0199028	-0.609692	0.00201734	hypothetical_protein_conserved
TcCLB.505009.10	TCSYLVIO_002947	-0.387846	0.013952	-0.340887	0.00259192	hypothetical_protein_conserved
TcCLB.505009.30	TCSYLVIO_002946	0.171814	0.266524	-0.541875	0.000728173	serine/threonine_protein_kinase_putative
TcCLB.505009.40	TCSYLVIO_002945	0.733965	0.00132086	0.757893	5.42e-06	hypothetical_protein_conserved
TcCLB.505073.14	TCSYLVIO_002768	-0.44673	0.0708019	-0.243766	0.119322	hypothetical_protein_conserved
TcCLB.505073.20	TCSYLVIO_002767	0.330939	0.0289511	0.146628	0.131573	hypothetical_protein
TcCLB.505073.30	TCSYLVIO_002766	-0.17947	0.159001	0.0807038	0.263844	mu-adaptin_4_putativeadaptor_complex_AP-4_medium_subunit_putative
TcCLB.505229.10	TCSYLVIO_002429	-0.982475	0.000453294	-1.18825	3.98e-07	hypothetical_protein_conserved
TcCLB.505229.20	TCSYLVIO_002428	-0.185608	0.147912	0.171845	0.088518	hypothetical_protein_conserved
TcCLB.505555.30	TCSYLVIO_002436	0.120374	0.230644	0.235253	0.0323933	hypothetical_protein_conserved
TcCLB.505555.40	TCSYLVIO_002435	-0.356706	0.0515321	-0.42665	0.00162893	hypothetical_protein_conserved
TcCLB.505555.50	TCSYLVIO_002434	0.0928077	0.28061	-0.496581	0.0012661	hypothetical_protein
TcCLB.505683.10	TCSYLVIO_007533	0.263571	0.0304592	-1.25977	5.6e-07	sterol_24-c-methyltransferase_putative
TcCLB.505807.10	TCSYLVIO_003061	-0.288173	0.205797	0.0512746	0.30981	cyclophilin_putative
TcCLB.505807.100	TCSYLVIO_003067	-0.931144	0.00298799	0.0931884	0.201981	hypothetical_protein_conserved
TcCLB.505807.110	TCSYLVIO_003068	0.452407	0.0143706	0.497719	5.25e-05	alkyl-dihydroxyacetone_phosphate_synthase_putative
TcCLB.505807.120	TCSYLVIO_003069	-0.233018	0.17875	-0.0573065	0.267828	lysyl-tRNA_synthetase_putative
TcCLB.505807.130	TCSYLVIO_003070	2.30833	1.58e-06	0.767876	0.000771519	hypothetical_protein_conserved
TcCLB.505807.140	TCSYLVIO_003071	-0.00221542	0.441831	0.320759	0.00975621	hypothetical_protein_conserved
TcCLB.505807.150	TCSYLVIO_003072	0.567743	0.0124613	0.501087	0.00538158	leucine-rich_repeat_protein_putative
TcCLB.505807.160	TCSYLVIO_003073	0.0124545	0.433115	-0.241887	0.0538602	hypothetical_protein_conserved
TcCLB.505807.180	TCSYLVIO_003074	0.314479	0.0615582	1.03245	6.69e-06	2-hydroxy-3-oxopropionate_reductase_putative
TcCLB.505807.190	TCSYLVIO_003075	0.156691	0.226787	-0.00814088	0.356764	polynucleotide_kinase_3'-phosphatase_putative
TcCLB.505807.20	TCSYLVIO_003062	0.0728282	0.321174	-0.146436	0.0830883	hypothetical_protein_conserved
TcCLB.505807.200	TCSYLVIO_003076	0.128339	0.217407	0.0126182	0.348365	hypothetical_protein_conserved
TcCLB.505807.220	TCSYLVIO_003077	-0.373262	0.0519981	-0.193961	0.0328257	ribosomal_RNA_adenine_dimethylase_family_protein_putative
TcCLB.505807.240	TCSYLVIO_003078	-0.0967559	0.334673	-0.191153	0.073386	hypothetical_protein_conserved
TcCLB.505807.250	TCSYLVIO_003079	-0.347505	0.107283	-0.254243	0.0560719	hypothetical_protein_conserved
TcCLB.505807.254	TCSYLVIO_003080	-0.024382	0.421771	0.553798	0.00458228	hypothetical_protein
TcCLB.505807.260	TCSYLVIO_003081	0.273714	0.165462	0.182213	0.084558	hypothetical_protein_conserved
TcCLB.505807.40	TCSYLVIO_003063	-0.446988	0.00637289	-0.57189	0.000105941	hypothetical_protein_conserved
TcCLB.505807.50	TCSYLVIO_003064	0.0790298	0.315986	-0.00307299	0.363999	hypothetical_protein_conserved
TcCLB.505807.90	TCSYLVIO_003066	0.594401	0.0102843	0.00120681	0.366101	hypothetical_protein_conserved
TcCLB.505843.40	TCSYLVIO_007066	0.295571	0.112226	0.269021	0.022175	NAD/FAD_dependent_dehydrogenase_putative
TcCLB.505941.30	TCSYLVIO_000013	-0.0483178	0.370833	-0.389361	0.00122835	hypothetical_protein_conserved
TcCLB.505941.40	TCSYLVIO_000012	-0.050644	0.400679	-0.0845574	0.26145	hypothetical_protein_conserved
TcCLB.505943.20	TCSYLVIO_000010	0.509505	0.0389448	-0.0726549	0.248815	oxidoreductase_putative
TcCLB.505943.30	TCSYLVIO_000009	-0.347964	0.0674608	-0.314759	0.00474718	hypothetical_protein_conserved
TcCLB.505943.40	TCSYLVIO_000008	0.0336622	0.384401	-0.152996	0.0856637	hypothetical_protein_conserved
TcCLB.505943.50	TCSYLVIO_000007	-0.50718	0.0172372	-0.785365	3.86e-06	hypothetical_protein_conserved
TcCLB.505945.50	TCSYLVIO_007641	0.215579	0.163186	-0.238442	0.0313157	ATP-dependent_chaperone_putative
TcCLB.505945.60	TCSYLVIO_007640	-0.283424	0.108515	-0.409599	0.00114636	hypothetical_protein_conserved
TcCLB.505945.80	TCSYLVIO_007639	0.021792	0.420315	0.142439	0.136115	hypothetical_protein_conserved
TcCLB.505965.20	TCSYLVIO_002594	-0.330609	0.0997651	0.171602	0.0901743	hypothetical_protein_conserved
TcCLB.505965.30	TCSYLVIO_002595	0.722911	0.00564272	0.490781	0.000110522	prenyltransferase_putative
TcCLB.505965.50	TCSYLVIO_002596	-0.141556	0.236138	0.0175955	0.333287	phosphonopyruvate_decarboxylase_putative
TcCLB.505965.60	TCSYLVIO_002597	0.444625	0.03012	0.464319	0.00477739	hypothetical_protein_conserved
TcCLB.505965.70	TCSYLVIO_002598	0.00631755	0.434922	0.100398	0.172398	helicase_(pseudogene)_putative
TcCLB.505965.80	TCSYLVIO_002599	0.775337	0.0306321	-0.330184	0.0294969	hypothetical_protein_conserved
TcCLB.505965.86	TCSYLVIO_002600	0.0859326	0.337517	-0.196793	0.0655322	tRNA_pseudouridine_synthase_(pseudogene)_putative
TcCLB.505977.40	TCSYLVIO_007055	-0.410603	0.0186227	-0.237131	0.0345435	inositol/phosphatidylinositol_phosphatase_(pseudogene)_putative
TcCLB.505983.20	TCSYLVIO_007060	0.350058	0.0125282	0.674578	0.00141408	nucleosome_assembly_protein-like_protein_putative
TcCLB.505983.30	TCSYLVIO_007059	-0.608207	0.00470462	-0.623061	5.57e-05	hypothetical_protein_conserved
TcCLB.505987.20	TCSYLVIO_003748	0.575914	0.00160819	0.646528	5.21e-05	hypothetical_protein
TcCLB.505987.30	TCSYLVIO_003749	0.345396	0.0801574	-0.114376	0.228362	hypothetical_protein_conserved
TcCLB.505987.50	TCSYLVIO_003750	-0.434238	0.0379187	-1.03261	6.3e-07	adenosine_kinase_putative
TcCLB.505989.100	TCSYLVIO_003770	-0.13955	0.31879	-0.0771547	0.26219	hypothetical_protein_conserved
TcCLB.505989.74	TCSYLVIO_003766	0.160152	0.156845	-0.197283	0.0335804	peroxisome_biogenesis_factor_1_putative
TcCLB.505989.78	TCSYLVIO_003767	-0.457466	0.0993783	0.233913	0.0943452	hypothetical_protein_conserved
TcCLB.505989.90	TCSYLVIO_003769	0.334045	0.0602305	-0.0379841	0.297918	hypothetical_protein_conserved
TcCLB.506025.10	TCSYLVIO_002672	0.434047	0.0697018	-0.151225	0.0892626	hypothetical_protein_conserved
TcCLB.506025.20	TCSYLVIO_002671	-0.423952	0.0206492	-0.327987	0.00316585	hypothetical_protein_conserved
TcCLB.506025.30	TCSYLVIO_002670	-0.528902	0.0755304	0.340165	0.025791	hypothetical_protein_conserved
TcCLB.506025.40	TCSYLVIO_002669	-0.231745	0.117046	-0.455467	0.00194699	hypothetical_protein_conserved
TcCLB.506025.50	TCSYLVIO_002668	0.645802	0.000549249	0.848189	9.17e-06	vacuolar_ATP_synthase_subunit_b_putative
TcCLB.506025.60	TCSYLVIO_002667	0.977652	8.9e-05	0.495626	0.000167939	2-oxoglutarate_dehydrogenase_E2_component_dihydrolipoamide_succinyltransferase_putative
TcCLB.506047.10	TCSYLVIO_002154	0.114735	0.296108	-0.238361	0.125029	hypothetical_protein_conserved_(pseudogene)
TcCLB.506107.10	TCSYLVIO_002884	-0.526191	0.00241627	-0.113333	0.23272	hypothetical_protein_conserved
TcCLB.506127.100	TCSYLVIO_005542	-0.38724	0.0413508	-0.268955	0.0485404	hypothetical_protein_conserved
TcCLB.506127.110	TCSYLVIO_005541	-0.170721	0.179501	-0.302161	0.00524514	eukaryotic_peptide_chain_release_factor_subunit_1_putative
TcCLB.506127.120	TCSYLVIO_005540	-0.450826	0.0936652	-1.17702	1.45e-07	hypothetical_protein_conserved
TcCLB.506127.130	TCSYLVIO_005539	0.124948	0.247452	0.817534	2.31e-06	hypothetical_protein_conserved
TcCLB.506127.140	TCSYLVIO_005538	-0.216044	0.140825	-0.353057	0.0049254	hypothetical_protein
TcCLB.506127.150	TCSYLVIO_005537	-0.184923	0.153276	-0.640074	1.69e-05	hypothetical_protein_conserved
TcCLB.506127.160	TCSYLVIO_005536	0.123692	0.272732	-0.052077	0.282826	hypothetical_protein_conserved
TcCLB.506127.170	TCSYLVIO_005535	0.0388654	0.375911	0.749821	4.71e-07	eukaryotic_translation_initiation_factor_eIF-4E_putative
TcCLB.506127.20	TCSYLVIO_005549	-0.196276	0.150759	-0.246328	0.114688	hypothetical_protein_conserved
TcCLB.506127.80	TCSYLVIO_005544	0.264459	0.134123	0.0689567	0.274042	molybdopterin_synthase_sulphurylase-like_protein_putative
TcCLB.506127.90	TCSYLVIO_005543	-0.588391	0.00140034	-0.20477	0.0214531	hypothetical_protein_conserved
TcCLB.506135.100	TCSYLVIO_002299	0.0521311	0.39858	-0.114308	0.171899	hypothetical_protein_conserved
TcCLB.506135.20	TCSYLVIO_002292	-0.0257208	0.397555	-0.139749	0.105549	hypothetical_protein_conserved
TcCLB.506135.30	TCSYLVIO_002293	-0.112822	0.341279	-0.328911	0.00888488	hypothetical_protein_conserved
TcCLB.506135.40	TCSYLVIO_002294	0.506624	0.00879766	0.761856	1.46e-06	hypothetical_protein_conserved
TcCLB.506135.50	TCSYLVIO_002295	-0.226888	0.118	-0.187047	0.0290768	hypothetical_protein_conserved
TcCLB.506135.70	TCSYLVIO_002296	1.35211	0.000153669	0.60506	0.000964019	hypothetical_protein_conserved
TcCLB.506135.80	TCSYLVIO_002297	-0.425956	0.0446078	-0.6317	6.22e-05	hypothetical_protein_conserved
TcCLB.506135.9	TCSYLVIO_008817	-0.378076	0.0122802	1.0402	6.07e-06	heat_shock_70_kDa_protein_putative
TcCLB.506135.90	TCSYLVIO_002298	-0.352969	0.0660869	-0.362932	0.00194544	hypothetical_protein_conserved
TcCLB.506147.100	TCSYLVIO_005733	0.586651	0.0067207	0.408006	0.00492223	hypothetical_protein_conserved
TcCLB.506147.110	TCSYLVIO_005732	0.219706	0.144638	0.351433	0.0159457	hypothetical_protein_conserved
TcCLB.506147.120	TCSYLVIO_005731	0.690713	0.00580425	0.748319	5.17e-05	hypothetical_protein_conserved
TcCLB.506147.140	TCSYLVIO_005730	-0.0841591	0.310444	0.345145	0.0171819	hypothetical_protein_conserved
TcCLB.506147.150	TCSYLVIO_005729	-0.176624	0.192252	-0.361322	0.00246137	hypothetical_protein_conserved
TcCLB.506147.160	TCSYLVIO_005728	-0.259686	0.164068	0.138917	0.121085	hypothetical_protein_conserved
TcCLB.506147.170	TCSYLVIO_005727	-0.0145436	0.42434	-0.917898	9.99e-07	hypothetical_protein_conserved
TcCLB.506147.180	TCSYLVIO_005726	-0.460625	0.00808391	-0.325391	0.00361996	DNA_polymerase_epsilon_catalytic_subunit_putative
TcCLB.506147.20	TCSYLVIO_005739	-0.420698	0.107831	-0.302194	0.0706787	hypothetical_protein
TcCLB.506147.200	TCSYLVIO_005724	-0.254661	0.187523	-0.00903065	0.355259	hypothetical_protein_conserved
TcCLB.506147.30	TCSYLVIO_005738	-0.105564	0.297312	-0.22412	0.0606071	synaptojanin_(N-terminal_domain)_putativeinositol/phosphatidylinositol_phosphatase_putative
TcCLB.506147.40	TCSYLVIO_005737	0.807884	0.0527176	0.251193	0.0899714	hypothetical_protein
TcCLB.506147.50	TCSYLVIO_005736	0.239104	0.183705	-0.394757	0.00797353	hypothetical_protein_conserved
TcCLB.506147.60	TCSYLVIO_005735	0.433914	0.0567796	0.950515	1.21e-06	3-demethylubiquinone-9_3-methyltransferase_putative
TcCLB.506147.70	TCSYLVIO_005734	-0.287702	0.05063	-0.272783	0.0274078	hypothetical_protein_conserved
TcCLB.506163.60	TCSYLVIO_002518	-0.771158	0.00171923	-0.55721	0.000353151	hypothetical_protein
TcCLB.506163.70	TCSYLVIO_002519	1.12707	8.09e-05	0.603591	0.000315506	hypothetical_protein_conserved
TcCLB.506163.80	TCSYLVIO_002520	-0.473991	0.0155766	-0.506293	2.06e-05	katanin_putativeserine_peptidase_Clan_SJ_family_S16_putative
TcCLB.506165.10	TCSYLVIO_002532	0.178966	0.189496	0.205391	0.0593549	hypothetical_protein_conserved
TcCLB.506165.4	TCSYLVIO_002531	-0.339115	0.139182	-0.489793	0.0209479	hypothetical_protein_conserved
TcCLB.506167.20	TCSYLVIO_004936	0.159907	0.154058	0.321748	0.0065074	hypothetical_protein_conserved
TcCLB.506167.40	TCSYLVIO_004937	0.159135	0.21287	0.380861	0.0125766	proteasome_alpha_1_subunit_putative
TcCLB.506167.50	TCSYLVIO_004938	-0.233228	0.0657416	-0.246046	0.0423338	clathrin_heavy_chain_putative
TcCLB.506167.9	TCSYLVIO_004935	-0.421521	0.00923215	-0.0471956	0.267828	hypothetical_protein_conserved
TcCLB.506179.20	TCSYLVIO_002094	0.168451	0.249238	0.0818285	0.25666	hypothetical_protein_conserved
TcCLB.506179.30	TCSYLVIO_002093	0.0338885	0.407481	0.410155	0.0097619	hypothetical_protein_conserved
TcCLB.506179.40	TCSYLVIO_002092	-0.363297	0.0220092	-0.0680892	0.253124	hypothetical_protein_conserved
TcCLB.506179.50	TCSYLVIO_002091	0.593691	0.00553429	0.0743989	0.272693	hypothetical_protein_conserved
TcCLB.506181.10	TCSYLVIO_002087	0.901863	0.000622916	0.546436	0.00348798	hypothetical_protein_conserved
TcCLB.506181.104	TCSYLVIO_002073	0.58779	0.00808391	-0.011916	0.353636	actyltransferase-like_protein
TcCLB.506181.120	TCSYLVIO_002071	-0.878188	0.00272611	-0.710595	0.00622644	hypothetical_protein_conserved
TcCLB.506181.130	TCSYLVIO_002070	0.344796	0.0872039	-0.0443869	0.29166	hypothetical_protein
TcCLB.506181.20	TCSYLVIO_002086	-0.224669	0.103267	-0.51268	0.00206045	hypothetical_protein_conserved
TcCLB.506181.40	TCSYLVIO_002085	0.175153	0.155433	0.762091	6.28e-06	hypothetical_protein_conserved
TcCLB.506181.70	TCSYLVIO_004766	-0.713047	0.00183208	0.0785662	0.262827	hypothetical_protein_conserved
TcCLB.506181.80	TCSYLVIO_002076	0.121223	0.343144	0.337418	0.0298202	hypothetical_protein_conserved
TcCLB.506181.90	TCSYLVIO_002075	0.255344	0.139879	-0.214738	0.0365992	F-actin_capping_protein_putativeCapZ-alpha_putative
TcCLB.506181.97	TCSYLVIO_002074	-0.410606	0.13424	-0.350699	0.0443417	hypothetical_protein_conserved
TcCLB.506203.100	TCSYLVIO_001468	0.133647	0.227801	-0.10721	0.120503	hypothetical_protein
TcCLB.506203.110	TCSYLVIO_001467	-0.18441	0.169629	-0.23783	0.0433662	hypothetical_protein_conserved
TcCLB.506203.120	TCSYLVIO_001466	0.728525	0.000271823	-1.26435	1.54e-07	hypothetical_protein_conserved
TcCLB.506203.129	TCSYLVIO_001465	-0.527193	0.00129782	-0.55992	9.73e-06	mitochondrial_DNA-directed_RNA_polymerase_putative
TcCLB.506203.20	TCSYLVIO_001477	0.0212773	0.417511	-0.051617	0.294382	dynein_light_chain_putative
TcCLB.506203.25	TCSYLVIO_001476	-0.182417	0.157127	-0.501061	0.000574435	hypothetical_protein
TcCLB.506203.30	TCSYLVIO_001475	-0.506155	0.00375661	-0.896195	8.19e-07	helicase-like_protein_putative
TcCLB.506203.40	TCSYLVIO_001474	-0.584937	0.00111365	-0.648318	5.22e-06	hypothetical_protein_conserved
TcCLB.506203.50	TCSYLVIO_001473	0.369012	0.0471386	0.17185	0.0824021	DnaJ_chaperone_protein_putative
TcCLB.506203.60	TCSYLVIO_001472	1.16191	0.00224964	1.08125	3.4e-08	hypothetical_protein_conserved
TcCLB.506203.70	TCSYLVIO_001471	-0.0851622	0.285978	-0.197408	0.0961211	pre-mRNA_splicing_factor_putative
TcCLB.506203.90	TCSYLVIO_001469	-0.426077	0.0288939	-0.218329	0.046105	hypothetical_protein_conserved
TcCLB.506205.20	TCSYLVIO_001427	0.353526	0.0279434	0.522825	0.00200706	hypothetical_protein
TcCLB.506205.30	TCSYLVIO_001426	-0.027113	0.418444	0.0364467	0.309307	hypothetical_protein_conserved
TcCLB.506205.40	TCSYLVIO_001425	-0.478044	0.0251902	-0.224211	0.050849	protein_kinase_putativeserine/threonine-protein_kinase_putative
TcCLB.506207.10	TCSYLVIO_001424	0.39795	0.0515321	0.0405423	0.326458	hypothetical_protein_conserved
TcCLB.506207.20	TCSYLVIO_001423	-0.188126	0.138719	-0.021616	0.318267	hypothetical_protein_conserved
TcCLB.506207.30	TCSYLVIO_001422	0.575747	0.0105227	-0.201648	0.0640647	hypothetical_protein_conserved
TcCLB.506207.40	TCSYLVIO_001421	-0.198263	0.0970553	0.272633	0.00467932	hypothetical_protein_conserved
TcCLB.506211.10	TCSYLVIO_006054	-0.221292	0.155724	0.320207	0.0583182	lipoic_acid_synthetase_mitochondrial_precursor_putative
TcCLB.506211.114	TCSYLVIO_006065	-1.36235	2.21e-06	-0.665917	2.85e-05	C-terminal_motor_kinesin_putative
TcCLB.506211.120	TCSYLVIO_006066	0.105701	0.343587	-0.123542	0.188902	hypothetical_protein_conserved
TcCLB.506211.130	TCSYLVIO_006067	0.170402	0.179912	-0.241025	0.0532418	hypothetical_protein_conserved
TcCLB.506211.140	TCSYLVIO_006068	0.164456	0.200395	-0.343441	0.038807	hypothetical_protein_conserved
TcCLB.506211.150	TCSYLVIO_006069	-2.06248	5.67e-08	-2.59667	3.11e-09	polyprenyl_synthase_putative
TcCLB.506211.160	TCSYLVIO_006070	1.01915	1.23e-05	2.68056	5.51e-12	ADPATP_carrier_protein_1_mitochondrial_precursor_putativeADP/ATP_translocase_1_putative
TcCLB.506211.190	TCSYLVIO_006072	-0.514334	0.00257239	-1.07365	3.09e-09	hypothetical_protein_conserved
TcCLB.506211.20	TCSYLVIO_006055	0.669843	0.0225916	0.421086	0.0117648	hypothetical_protein_conserved
TcCLB.506211.200	TCSYLVIO_006073	0.142284	0.189708	-0.0756989	0.20156	aminopeptidase_putativemetallo-peptidase_Clan_MG_Family_M24_putative
TcCLB.506211.210	TCSYLVIO_006074	0.427513	0.0114799	0.494631	9.37e-05	protein_kinase_putativemitogen-activated_protein_kinase_putative
TcCLB.506211.220	TCSYLVIO_006075	-0.18853	0.254978	-0.172837	0.121717	protein_kinase_putative
TcCLB.506211.230	TCSYLVIO_006076	-0.088485	0.328879	-0.829519	2.45e-05	hypothetical_protein_conserved
TcCLB.506211.240	TCSYLVIO_006077	-0.0133492	0.422718	-0.0837737	0.18137	hypothetical_protein_conserved
TcCLB.506211.30	TCSYLVIO_006056	0.67636	0.00140957	0.592491	0.000110196	hypothetical_protein_conserved
TcCLB.506211.40	TCSYLVIO_006057	0.169415	0.187825	0.219031	0.0543446	intraflagellar_transport_protein_component_putative
TcCLB.506211.50	TCSYLVIO_006058	-0.159516	0.237007	0.791129	0.000351916	membrane_protein_putative
TcCLB.506211.60	TCSYLVIO_006059	-0.371246	0.0139657	0.187967	0.132816	RNA-binding_protein_putative
TcCLB.506211.70	TCSYLVIO_006061	0.0284277	0.399959	0.11696	0.212539	RNA-binding_protein_putative
TcCLB.506211.80	TCSYLVIO_006062	-0.498998	0.0331512	-0.676569	0.000233038	hypothetical_protein_conserved
TcCLB.506213.10	TCSYLVIO_006085	-0.434685	0.053247	-0.784656	0.000262233	hypothetical_protein_conserved
TcCLB.506213.100	TCSYLVIO_006091	0.0795091	0.335407	-0.106564	0.173415	hypothetical_protein_conserved
TcCLB.506213.110	TCSYLVIO_006092	0.253401	0.0927787	-0.105199	0.120445	hypothetical_protein
TcCLB.506213.120	TCSYLVIO_006093	0.0154213	0.428221	0.196304	0.171899	ATP-dependent_RNA_helicase_putative
TcCLB.506213.30	TCSYLVIO_006086	-0.26562	0.173792	-0.0164492	0.346772	hypothetical_protein_conserved
TcCLB.506213.40	TCSYLVIO_006087	-0.307136	0.0331485	-0.211283	0.0410921	hypothetical_protein_conserved
TcCLB.506213.70	TCSYLVIO_006089	-0.451972	0.0124797	0.0624765	0.270885	hypothetical_protein_conserved
TcCLB.506213.90	TCSYLVIO_006090	-0.00203164	0.442891	0.0771926	0.229797	hypothetical_protein_conserved
TcCLB.506215.19	TCSYLVIO_006103	0.144016	0.175102	-0.190776	0.0365992	hypothetical_protein_conserved
TcCLB.506221.100	TCSYLVIO_004138	-0.65814	0.00664972	-0.33455	0.00120114	hypothetical_protein_conserved
TcCLB.506221.110	TCSYLVIO_004139	3.24748	4.88e-07	2.62131	1.37e-10	chromosomal_passenger_protein_putative
TcCLB.506221.120	TCSYLVIO_004140	0.292178	0.129858	0.533754	0.005975	hypothetical_protein_conserved
TcCLB.506221.30	TCSYLVIO_004131	-0.0661477	0.369671	0.400643	0.00284366	protein_phosphatase_2C_putative
TcCLB.506221.40	TCSYLVIO_004132	0.336692	0.0525542	0.27398	0.0183055	mitochondrial_carrier_protein_putative
TcCLB.506221.50	TCSYLVIO_004133	0.0700877	0.347006	0.103115	0.163552	coatomer_epsilon_subunit_putative
TcCLB.506221.60	TCSYLVIO_004134	-0.329421	0.0673899	-0.462509	0.000232728	hypothetical_protein_conserved_(pseudogene)hypothetical_protein_conserved_frameshift
TcCLB.506221.70	TCSYLVIO_004135	-0.885774	0.000868497	-0.148896	0.187676	hypothetical_protein_conserved
TcCLB.506221.80	TCSYLVIO_004136	0.236921	0.123848	0.235288	0.0340801	NAD_synthase_putative
TcCLB.506221.90	TCSYLVIO_004137	-0.0598114	0.373075	0.0733607	0.220579	hypothetical_protein_conserved
TcCLB.506223.100	TCSYLVIO_004155	-0.141416	0.24912	-0.403704	0.00707768	hypothetical_protein_conserved
TcCLB.506223.110	TCSYLVIO_004156	-0.662112	0.0101499	0.0935466	0.195019	hypothetical_protein_conserved
TcCLB.506223.20	TCSYLVIO_004147	-0.084723	0.383273	-0.0647792	0.279111	hypothetical_protein_conserved
TcCLB.506223.30	TCSYLVIO_004148	0.609128	0.0201472	-0.412345	0.00301528	hypothetical_protein_conserved
TcCLB.506223.40	TCSYLVIO_004149	2.10248	1.1e-05	1.00821	4.94e-05	hypothetical_protein_conserved
TcCLB.506223.50	TCSYLVIO_004150	-0.276665	0.162214	-0.458284	0.00610272	hypothetical_protein_conserved
TcCLB.506223.60	TCSYLVIO_004151	0.0193474	0.422118	-0.0152917	0.34365	hypothetical_protein_conserved
TcCLB.506223.70	TCSYLVIO_004152	-0.68016	0.0303097	-0.811283	0.000131694	hypothetical_protein
TcCLB.506223.80	TCSYLVIO_004153	-0.186166	0.134248	0.0153481	0.337189	ATP-dependent_zinc_metallopeptidase_putativemetallo-peptidase_clan_MA(E)_family_M41_putative
TcCLB.506223.84	TCSYLVIO_004154	-0.521333	0.0183122	-0.593942	0.00015713	hypothetical_protein_conserved
TcCLB.506227.110	TCSYLVIO_002175	-0.135527	0.269007	-0.242761	0.19142	hypothetical_protein_conserved
TcCLB.506227.120	TCSYLVIO_002174	0.260399	0.0919911	0.0577104	0.299151	hypothetical_protein_conserved
TcCLB.506227.130	TCSYLVIO_002173	-0.35309	0.0295823	-0.500253	0.000195671	calpain-like_cysteine_peptidase_putative
TcCLB.506227.140	TCSYLVIO_002172	-0.304847	0.112885	-0.04645	0.324608	hypothetical_protein_conserved
TcCLB.506227.150	TCSYLVIO_002171	0.37884	0.0496673	0.280102	0.0817657	protein_kinase_A_regulatory_subunit_putative
TcCLB.506227.160	TCSYLVIO_002170	-0.149712	0.214693	-0.247588	0.0645483	MOZ/SAS_family_acetyltransferase_putative
TcCLB.506227.170	TCSYLVIO_002169	0.731353	0.0186731	0.34859	0.102835	hypothetical_protein_conserved
TcCLB.506227.180	TCSYLVIO_002168	0.244948	0.153263	0.109	0.155664	small_Rab_GTP_binding_protein_putative
TcCLB.506227.190	TCSYLVIO_002167	1.31496	0.00137853	1.07916	0.00356876	hypothetical_protein
TcCLB.506227.20	TCSYLVIO_002181	0.206419	0.269683	0.134956	0.135343	hypothetical_protein_conserved
TcCLB.506227.200	TCSYLVIO_002166	-0.579386	0.0213507	-0.332185	0.0415295	hypothetical_protein
TcCLB.506227.205	TCSYLVIO_002165	-0.948642	0.0022571	-0.250782	0.11127	hypothetical_protein_conserved
TcCLB.506227.210	TCSYLVIO_002164	0.38122	0.197206	0.253279	0.100158	hypothetical_protein_conserved
TcCLB.506227.220	TCSYLVIO_002163	0.45573	0.0131103	0.0678334	0.293118	hypothetical_protein_conserved
TcCLB.506227.230	TCSYLVIO_002162	0.359173	0.031918	-0.304209	0.0568126	N-acetyltransferase_complex_ARD1_subunit_putative
TcCLB.506227.240	TCSYLVIO_002161	-0.4671	0.0138303	-0.209133	0.0369237	hypothetical_protein_conserved
TcCLB.506227.30	TCSYLVIO_002180	-0.262515	0.0730055	0.0709338	0.260173	hypothetical_protein_conserved
TcCLB.506227.40	TCSYLVIO_002179	-0.750038	0.00642305	0.134274	0.207464	hypothetical_protein_conserved
TcCLB.506227.50	TCSYLVIO_002178	0.018805	0.421947	0.125664	0.159786	hypothetical_protein_conserved
TcCLB.506227.80	TCSYLVIO_002177	0.0111996	0.428026	0.274692	0.0384847	mitochondrial_DNA_polymerase_I_protein_B_putative
TcCLB.506227.90	TCSYLVIO_002176	0.608687	0.00680058	1.15232	2.53e-08	hypothetical_protein_conserved
TcCLB.506237.10	TCSYLVIO_004333	0.159598	0.276736	-0.158612	0.14416	mismatch_repair_protein_MSH5_putative
TcCLB.506239.10	TCSYLVIO_002063	2.02064	2.19e-06	2.43331	5.74e-10	hypothetical_protein_conserved
TcCLB.506239.20	TCSYLVIO_002064	-0.159963	0.147429	-0.259556	0.045512	hypothetical_protein_conserved
TcCLB.506239.40	TCSYLVIO_002066	1.01387	0.000743561	0.159145	0.185638	hypothetical_protein_conserved
TcCLB.506239.50	TCSYLVIO_002067	-0.175381	0.177268	0.332828	0.0931722	hypothetical_protein_conserved
TcCLB.506239.60	TCSYLVIO_010082	0.160445	0.25401	0.383141	0.0401245	hypothetical_protein_conserved
TcCLB.506249.10	TCSYLVIO_004623	0.143625	0.278797	0.0313793	0.312057	hypothetical_protein_conserved
TcCLB.506249.20	TCSYLVIO_004624	0.290162	0.0697261	-0.702999	3.09e-06	protein_transport_protein_Sec23A_putative
TcCLB.506249.40	TCSYLVIO_004625	0.201788	0.157584	0.40445	0.00796783	hypothetical_protein_conserved
TcCLB.506249.60	TCSYLVIO_004626	0.187038	0.142785	-0.14831	0.0637395	40S_ribosomal_protein_S8_putative
TcCLB.506249.70	TCSYLVIO_004627	-0.361155	0.0667567	-0.222432	0.14328	ABC_transporter_putative
TcCLB.506251.10	TCSYLVIO_004628	0.41485	0.0589962	-0.0577697	0.253449	hypothetical_protein_conserved
TcCLB.506251.100	TCSYLVIO_004635	-0.121099	0.291597	-0.820104	0.000531104	hypothetical_protein_conserved
TcCLB.506251.20	TCSYLVIO_004629	0.322617	0.237049	-0.510006	0.0378059	hypothetical_protein_conserved
TcCLB.506251.40	TCSYLVIO_004631	-0.0424583	0.373486	-0.00580431	0.355046	hypothetical_protein
TcCLB.506251.50	TCSYLVIO_004632	-0.0148756	0.428026	0.569845	0.00691874	ATPase_putative
TcCLB.506265.10	TCSYLVIO_003923	0.29848	0.173658	0.504566	0.0179316	hypothetical_protein_conserved
TcCLB.506265.100	TCSYLVIO_003932	-0.0589004	0.337517	-0.124367	0.116142	ATP-dependent_RNA_helicase_putative
TcCLB.506265.110	TCSYLVIO_003933	-0.214521	0.171427	-0.491283	0.0010808	hypothetical_protein_conserved
TcCLB.506265.120	TCSYLVIO_003934	-0.309078	0.055237	-0.478857	0.000443413	hypothetical_protein_conserved
TcCLB.506265.140	TCSYLVIO_003935	0.718988	0.00495804	0.247505	0.0265494	hypothetical_protein_conserved
TcCLB.506265.160	TCSYLVIO_003936	-0.935588	0.00453815	-0.618916	0.000184729	hypothetical_protein_conserved
TcCLB.506265.170	TCSYLVIO_003937	0.314982	0.12637	-0.130328	0.177284	hypothetical_protein_conserved
TcCLB.506265.180	TCSYLVIO_003938	-0.031142	0.41435	-0.0667071	0.295448	hypothetical_protein_conserved
TcCLB.506265.190	TCSYLVIO_003939	-0.355342	0.0879312	-0.365848	0.00325539	hypothetical_protein_conserved
TcCLB.506265.200	TCSYLVIO_003941	-0.295111	0.0943881	0.0698437	0.261353	hypothetical_protein_conserved
TcCLB.506265.30	TCSYLVIO_003925	-0.592908	0.00324167	0.302302	0.00369178	mitochondrial_DNA_polymerase_I_protein_A_putative
TcCLB.506265.45	TCSYLVIO_003926	-0.467509	0.0704191	-0.628963	0.000706225	chaperone_DNAJ_protein_putative
TcCLB.506265.60	TCSYLVIO_003928	0.022678	0.410952	-0.49256	9.83e-05	hypothetical_protein_conserved
TcCLB.506265.70	TCSYLVIO_003929	-0.669567	0.00332924	-0.52089	0.000252484	hypothetical_protein_conserved
TcCLB.506265.80	TCSYLVIO_003930	-0.591333	0.0718041	0.151536	0.201826	hypothetical_protein_conserved
TcCLB.506265.90	TCSYLVIO_003931	0.420182	0.0619366	-0.0573862	0.306042	hypothetical_protein_conserved
TcCLB.506287.100	TCSYLVIO_002267	0.00923153	0.433944	-0.184127	0.146299	hypothetical_protein_conserved
TcCLB.506287.130	TCSYLVIO_002269	-0.513893	0.0282903	-0.276672	0.0267547	hypothetical_protein_conserved
TcCLB.506287.150	TCSYLVIO_002270	-0.614126	0.0109999	-0.392858	0.00109364	GTP-binding_protein_putative
TcCLB.506287.170	TCSYLVIO_002271	-0.045299	0.374472	-0.461756	0.00102704	hypothetical_protein_conserved
TcCLB.506287.180	TCSYLVIO_002272	-0.152356	0.253156	-0.0494835	0.288674	hypothetical_protein_conserved
TcCLB.506287.20	TCSYLVIO_005507	-0.146161	0.281107	0.15667	0.121307	hypothetical_protein_conserved
TcCLB.506287.200	TCSYLVIO_002273	0.592937	0.00654185	0.982521	1.04e-07	DNA_ligase_putativemitochondrial_DNA_ligase_homolog_putative
TcCLB.506287.80	TCSYLVIO_002265	-0.692077	0.00366736	-0.706713	0.000298835	hypothetical_protein_conserved
TcCLB.506287.9	TCSYLVIO_002264	-0.591767	0.020443	-0.26618	0.0818172	hypothetical_protein_conserved
TcCLB.506287.90	TCSYLVIO_002266	-0.446776	0.0468004	-0.081305	0.237751	hypothetical_protein_conserved
TcCLB.506289.20	TCSYLVIO_002275	0.0234881	0.424027	0.463665	0.00340851	hypothetical_protein_conserved
TcCLB.506289.30	TCSYLVIO_002276	0.703096	0.0309554	1.41268	3.29e-08	hypothetical_protein_conserved
TcCLB.506289.40	TCSYLVIO_002277	0.856233	0.0159352	0.724247	0.000829755	hypothetical_protein_conserved
TcCLB.506289.50	TCSYLVIO_002278	-0.158897	0.17953	-0.29209	0.0304621	hypothetical_protein_conserved
TcCLB.506289.60	TCSYLVIO_002279	0.217716	0.16381	0.254382	0.020336	hypothetical_protein_conserved
TcCLB.506289.74	TCSYLVIO_002281	-0.317492	0.116649	0.176845	0.0792294	chaperone_DNAJ_protein_putative
TcCLB.506289.80	TCSYLVIO_002282	-0.781239	0.00766588	-0.416531	0.00598733	small_GTP-binding_protein_Rab32_putative
TcCLB.506311.20	TCSYLVIO_004828	0.127888	0.22148	0.271295	0.0215923	hypothetical_protein_conserved
TcCLB.506311.30	TCSYLVIO_004827	0.302749	0.11291	0.65412	0.000998353	hypothetical_protein_conserved
TcCLB.506351.20	TCSYLVIO_002496	1.81153	4.67e-05	0.583648	0.000696762	hypothetical_protein_conserved
TcCLB.506351.30	TCSYLVIO_002497	-0.546554	0.00937413	0.318645	0.00806624	hypothetical_protein_conserved
TcCLB.506351.40	TCSYLVIO_002498	0.105515	0.31994	-0.563321	0.000628829	ribonuclease_H1_putative
TcCLB.506351.50	TCSYLVIO_002499	0.058921	0.357756	0.70277	0.00019969	hypothetical_protein
TcCLB.506351.60	TCSYLVIO_002500	-0.103558	0.299746	-0.268687	0.0310997	hypothetical_protein_conserved
TcCLB.506351.70	TCSYLVIO_002501	0.326443	0.0404639	0.633196	4.87e-06	hypothetical_protein_conserved
TcCLB.506351.80	TCSYLVIO_002503	-0.582615	0.000947133	0.0896406	0.155236	oligopeptidase_B-like_protein_putativeserine_peptidase_clan_SC_family_S9A-like_protein_putative
TcCLB.506357.100	TCSYLVIO_006205	-0.3645	0.0377504	-0.847769	1.32e-06	DNA-directed_RNA_polymerase_II_putative
TcCLB.506357.110	TCSYLVIO_006206	0.293224	0.0790345	-0.0523099	0.292052	hypothetical_protein_conserved
TcCLB.506357.120	TCSYLVIO_006207	0.31891	0.0762426	0.282335	0.0195631	ethanolamine_phosphotransferase_putative
TcCLB.506357.140	TCSYLVIO_006210	-0.324378	0.0423825	-0.294653	0.0089896	periodic_tryptophan_protein_2_putative
TcCLB.506357.150	TCSYLVIO_006211	-0.377733	0.0354953	-0.237234	0.0262309	hypothetical_protein_conserved
TcCLB.506357.160	TCSYLVIO_006212	-0.854263	0.0067207	0.0502027	0.334855	hypothetical_protein_conserved
TcCLB.506357.170	TCSYLVIO_006213	-0.788903	0.0192839	-0.0314956	0.318118	serine/threonine_protein_phosphatase_putative
TcCLB.506357.180	TCSYLVIO_006214	-0.594516	0.00119197	-0.508522	0.000836519	hypothetical_protein
TcCLB.506357.190	TCSYLVIO_006215	-0.404667	0.0396196	0.205902	0.0289459	hypothetical_protein_conserved
TcCLB.506357.199	TCSYLVIO_006216	0.554819	0.0106427	0.0149609	0.341012	hypothetical_protein_conserved
TcCLB.506357.20	TCSYLVIO_006199	-0.176373	0.174119	-0.128712	0.150623	hypothetical_protein_conserved
TcCLB.506357.40	TCSYLVIO_006200	0.848707	0.000136122	1.71568	1.22e-10	elongation_factor_Tu_putative
TcCLB.506357.50	TCSYLVIO_006201	-0.043776	0.410713	-0.680097	0.0012661	alcohol_dehydrogenase_putative
TcCLB.506357.60	TCSYLVIO_006202	-0.626618	0.00112095	-1.05891	2.97e-08	hypothetical_protein_conserved
TcCLB.506357.80	TCSYLVIO_006203	-0.31219	0.0362215	-0.760002	9.22e-06	hypothetical_protein_conserved
TcCLB.506357.90	TCSYLVIO_006204	0.412687	0.0287972	-0.151757	0.0838431	DNA-directed_RNA_polymerases_II_putative
TcCLB.506359.30	TCSYLVIO_006224	0.144789	0.228625	0.471789	0.0026969	hypothetical_protein_conserved_(pseudogene)
TcCLB.506359.40	TCSYLVIO_006225	0.389361	0.0353046	-0.414912	0.0013273	hypothetical_protein_conserved
TcCLB.506359.60	TCSYLVIO_006226	0.702116	0.00441199	1.02856	9.36e-08	UTP-glucose-1-phosphate_uridylyltransferase_2_putative
TcCLB.506359.70	TCSYLVIO_006227	0.0284831	0.420333	-0.70251	0.0005041	hypothetical_protein_conserved
TcCLB.506359.90	TCSYLVIO_006228	-0.289579	0.102815	-0.283344	0.032986	hypothetical_protein_conserved
TcCLB.506363.10	TCSYLVIO_008419	-0.29609	0.171792	0.0562812	0.297052	hypothetical_protein
TcCLB.506363.100	TCSYLVIO_008412	0.0540797	0.376869	0.436302	0.000353072	hypothetical_protein_conserved
TcCLB.506363.120	TCSYLVIO_008410	0.398266	0.0875979	0.0807332	0.276504	hypothetical_protein_conserved
TcCLB.506363.130	TCSYLVIO_008409	0.341427	0.0635032	0.0582101	0.278613	hypothetical_protein_conserved
TcCLB.506363.140	TCSYLVIO_008408	1.36624	0.00171106	-0.21555	0.0274713	hypothetical_protein_conserved
TcCLB.506363.150	TCSYLVIO_008407	0.34001	0.129168	0.305555	0.0454105	soluble_N-ethylmaleimide_sensitive_factor_(NSF)_attachment_protein_putative
TcCLB.506363.20	TCSYLVIO_008418	-0.67818	0.0189881	0.0784077	0.255368	hypothetical_protein_conserved
TcCLB.506363.30	TCSYLVIO_008417	-0.0145739	0.430406	-0.014368	0.345318	hypothetical_protein_conserved
TcCLB.506363.50	TCSYLVIO_008416	0.0451851	0.376737	0.0993328	0.153253	hypothetical_protein_conserved
TcCLB.506363.60	TCSYLVIO_008415	-0.296353	0.163008	-0.352864	0.0358779	f-actin_capping_protein_beta_subunit_putative
TcCLB.506367.100	TCSYLVIO_005480	-0.428633	0.0313567	-0.411122	0.00907075	hypothetical_protein_conserved
TcCLB.506367.120	TCSYLVIO_005481	-0.253886	0.0971937	-0.0512912	0.268444	hypothetical_protein_conserved
TcCLB.506367.140	TCSYLVIO_005482	0.290917	0.0551562	0.315702	0.00656139	hypothetical_protein_conserved
TcCLB.506367.160	TCSYLVIO_005483	-0.319775	0.146364	-0.546508	0.000120642	hypothetical_protein_conserved
TcCLB.506367.170	TCSYLVIO_005484	-0.207415	0.117222	0.378421	0.00209104	hypothetical_protein
TcCLB.506367.20	TCSYLVIO_005474	-0.119749	0.253556	0.324006	0.0209017	hypothetical_protein_conserved
TcCLB.506367.30	TCSYLVIO_005475	0.802768	0.00141805	1.46701	1.24e-08	12-Dihydroxy-3-keto-5-methylthiopentene_dioxygenase_putative;with=GeneDB:LmjF20.0970
TcCLB.506367.40	TCSYLVIO_005476	0.0791725	0.309902	0.0126529	0.34926	hypothetical_protein_conserved
TcCLB.506367.50	TCSYLVIO_005477	-0.316696	0.0874042	-0.547265	0.000284077	hypothetical_protein_conserved
TcCLB.506367.80	TCSYLVIO_005478	0.614862	0.05998	0.266234	0.0615708	hypothetical_protein
TcCLB.506369.20	TCSYLVIO_005492	0.0761611	0.382948	0.0234615	0.347367	transporter_putative
TcCLB.506369.30	TCSYLVIO_005493	-0.354167	0.077285	0.142754	0.134052	hypothetical_protein_conserved
TcCLB.506369.40	TCSYLVIO_005494	-0.282416	0.055191	0.214688	0.0504417	hypothetical_protein_conserved
TcCLB.506369.50	TCSYLVIO_005495	0.0367692	0.39714	-0.0825548	0.229654	hypothetical_protein_conserved
TcCLB.506369.60	TCSYLVIO_005496	0.719365	0.0180911	0.259751	0.155522	hypothetical_protein_conserved
TcCLB.506375.120	TCSYLVIO_011111	-0.413305	0.0352217	-0.199411	0.0913865	hypothetical_protein_conserved
TcCLB.506375.90	TCSYLVIO_011108	-0.357074	0.120823	0.181389	0.118916	hypothetical_protein_conserved
TcCLB.506399.20	TCSYLVIO_001407	0.206562	0.178355	0.276261	0.205672	hypothetical_protein_conserved
TcCLB.506399.30	TCSYLVIO_001405	0.372482	0.101678	0.0700003	0.240399	hypothetical_protein_conserved
TcCLB.506399.40	TCSYLVIO_001404	0.348966	0.240563	-0.00778363	0.361662	hypothetical_protein_conserved
TcCLB.506399.60	TCSYLVIO_001403	0.364398	0.0533184	0.626613	8.87e-05	hypothetical_protein_conserved
TcCLB.506399.70	TCSYLVIO_001402	-0.33028	0.182469	-0.17191	0.123053	hypothetical_protein_conserved
TcCLB.506399.80	TCSYLVIO_001401	0.781934	0.0580332	0.00241831	0.366101	hypothetical_protein_conserved
TcCLB.506401.110	TCSYLVIO_009747	-0.048431	0.358513	0.0833841	0.229494	protein_kinase_putative
TcCLB.506401.140	TCSYLVIO_009748	-0.622944	0.0140151	-0.636155	0.0572556	hypothetical_protein_conserved
TcCLB.506401.150	TCSYLVIO_009749	-0.331975	0.0960429	0.393061	0.0133854	hypothetical_protein_conserved
TcCLB.506401.160	TCSYLVIO_009750	1.1495	0.000917009	1.58193	1.96e-07	hypothetical_protein_conserved
TcCLB.506401.170	TCSYLVIO_009751	0.572248	0.00411787	0.433796	0.0202262	plasma_membrane_Ca2_ATPase
TcCLB.506401.180	TCSYLVIO_009752	0.201258	0.112392	0.166214	0.0302585	hypothetical_protein_conserved
TcCLB.506401.200	TCSYLVIO_009753	0.784206	0.0123669	0.597864	0.00214142	hypothetical_protein_conserved
TcCLB.506401.210	TCSYLVIO_009754	-0.241988	0.0898512	-0.533124	0.00190658	hypothetical_protein_conserved
TcCLB.506401.220	TCSYLVIO_009755	-0.0629954	0.384361	-0.232075	0.107403	electron_transfer_flavoprotein-ubiquinone_oxidoreductase_putative
TcCLB.506401.230	TCSYLVIO_009756	-0.0637548	0.31905	0.759053	1.16e-06	hypothetical_protein_conserved
TcCLB.506401.240	TCSYLVIO_009757	-0.0931394	0.265281	-0.417036	0.000221794	hypothetical_protein_conserved
TcCLB.506401.250	TCSYLVIO_009758	0.275129	0.0417752	-0.678498	4.67e-06	hypothetical_protein_conserved
TcCLB.506401.290	TCSYLVIO_009761	-0.0142407	0.437191	-0.0929695	0.290923	hypothetical_protein_conserved
TcCLB.506401.300	TCSYLVIO_009762	-0.206038	0.203622	-0.372606	0.00103998	hypothetical_protein_conserved
TcCLB.506401.304	TCSYLVIO_009763	-0.0444962	0.396783	0.172027	0.077728	mitochondrial_carrier_protein_putative
TcCLB.506401.310	TCSYLVIO_009764	-0.147438	0.276527	-0.345664	0.00538158	hypothetical_protein_conserved
TcCLB.506401.320	TCSYLVIO_009765	0.128962	0.176209	0.424009	0.00130706	60S_ribosomal_protein_L7a_putative
TcCLB.506401.330	TCSYLVIO_009766	-0.155142	0.287808	-0.134124	0.210021	hypothetical_protein_conserved
TcCLB.506401.370	TCSYLVIO_009769	-0.22865	0.245276	0.0992573	0.250956	hypothetical_protein_conserved
TcCLB.506401.50	TCSYLVIO_009743	-0.149072	0.225935	-0.0124045	0.349144	malonyl-CoA_decarboxylase_mitochondrial_precursor_putative
TcCLB.506401.70	TCSYLVIO_009744	-0.287975	0.0366508	-0.202759	0.0254546	vacuolar_protein_sorting_protein_18_putative
TcCLB.506401.80	TCSYLVIO_009745	-0.0535289	0.363015	-0.152013	0.0698778	hypothetical_protein_conserved
TcCLB.506405.10	TCSYLVIO_003734	0.339802	0.0379187	0.126497	0.162164	phosphomannomutase-like_protein_putative
TcCLB.506405.100	TCSYLVIO_003742	0.0875865	0.29041	-0.275842	0.0157352	hypothetical_protein_conserved
TcCLB.506405.110	TCSYLVIO_003743	0.558302	0.0306941	0.716945	0.000593882	ribosomal_protein_L13_putative
TcCLB.506405.120	TCSYLVIO_003744	0.732897	0.00112303	0.894829	1.06e-07	V-type_ATPase_A_subunit_putative
TcCLB.506405.140	TCSYLVIO_009828	0.0981133	0.319963	-0.531766	0.00423667	hypothetical_protein_conserved
TcCLB.506405.20	TCSYLVIO_003735	-0.184639	0.293246	-0.0258802	0.333248	hypothetical_protein_conserved
TcCLB.506405.30	TCSYLVIO_003736	-0.284289	0.123434	0.283651	0.0249065	actin-like_protein_putative
TcCLB.506405.40	TCSYLVIO_003737	-0.459012	0.0422326	-0.631391	0.000279274	hypothetical_protein_conserved
TcCLB.506405.43	TCSYLVIO_003738	-0.354092	0.21737	-0.141499	0.201314	hypothetical_protein_conserved
TcCLB.506405.50	TCSYLVIO_003739	0.751263	0.000228692	0.559935	0.000196698	serine-palmitoyl-CoA_transferase_putative
TcCLB.506405.70	TCSYLVIO_003740	0.0600852	0.363402	-0.185056	0.0489232	hypothetical_protein_conserved
TcCLB.506405.90	TCSYLVIO_003741	-0.367694	0.0822891	0.140313	0.183052	hypothetical_protein_conserved
TcCLB.506407.10	TCSYLVIO_004389	-2.09158	1.19e-08	-1.50173	8.52e-10	lysosomal_alpha-mannosidase_precursor_putative
TcCLB.506407.100	TCSYLVIO_004381	0.0397347	0.373569	-0.287769	0.00830282	hypothetical_protein_conserved
TcCLB.506407.20	TCSYLVIO_004388	-0.324452	0.0708335	-0.516162	0.00497243	hypothetical_protein_conserved
TcCLB.506407.30	TCSYLVIO_004387	0.196475	0.133683	0.342673	0.00194544	hypothetical_protein_conserved
TcCLB.506407.40	TCSYLVIO_004386	-0.3067	0.0549	-0.151155	0.121766	hypothetical_protein_conserved
TcCLB.506407.50	TCSYLVIO_004385	-0.363566	0.0648199	-0.333391	0.0310358	hypothetical_protein_conserved
TcCLB.506407.70	TCSYLVIO_004384	-0.179138	0.232215	-0.269151	0.0248572	hypothetical_protein_conserved
TcCLB.506407.80	TCSYLVIO_004383	-0.138542	0.180898	-0.035814	0.291799	hypothetical_protein_conserved
TcCLB.506407.90	TCSYLVIO_004382	-0.51996	0.00499777	-0.51104	6.88e-05	hypothetical_protein_conserved
TcCLB.506409.220	TCSYLVIO_002203	-0.499232	0.0269803	-0.25808	0.0473115	hypothetical_protein
TcCLB.506409.230	TCSYLVIO_002202	0.270991	0.0745044	-0.288344	0.0320254	hypothetical_protein_conserved
TcCLB.506411.10	TCSYLVIO_000949	0.525019	0.00724712	0.672835	0.000634455	thimet_oligopeptidase_putativemetallo-peptidase_clan_MA(E)_family_M3_putative
TcCLB.506411.20	TCSYLVIO_000950	0.0639435	0.370182	-0.397841	0.0107501	hypothetical_protein_conserved
TcCLB.506411.30	TCSYLVIO_000951	0.30794	0.0852509	0.393361	0.0532921	proline_oxidase_putative
TcCLB.506413.40	TCSYLVIO_000954	-0.263986	0.164168	0.578826	0.00272026	hypothetical_protein_conserved
TcCLB.506413.50	TCSYLVIO_000955	0.301587	0.0712	0.153428	0.124223	hypothetical_protein_conserved
TcCLB.506413.70	TCSYLVIO_000956	-0.134994	0.269683	-0.0335195	0.318461	hypothetical_protein_conserved
TcCLB.506457.110	TCSYLVIO_008249	-0.803571	0.00130714	-0.127829	0.129522	hypothetical_protein_conserved
TcCLB.506457.120	TCSYLVIO_008250	-0.14807	0.233066	-0.291719	0.00504994	hypothetical_protein_conserved
TcCLB.506457.130	TCSYLVIO_008251	0.199397	0.171427	0.0596478	0.243162	hypothetical_protein_conserved
TcCLB.506457.140	TCSYLVIO_008252	0.93769	0.00543015	-0.000153703	0.368289	hypothetical_protein_conserved
TcCLB.506457.20	TCSYLVIO_008240	0.624361	0.0417748	0.00685501	0.359475	hypothetical_protein_conserved
TcCLB.506457.30	TCSYLVIO_008241	-0.234537	0.176118	0.237499	0.0760644	hypoxanthine-guanine_phosphoribosyltransferase_putative
TcCLB.506457.40	TCSYLVIO_008242	0.189401	0.166851	0.0639836	0.2905	hypoxanthine-guanine_phosphoribosyltransferase_putative
TcCLB.506457.50	TCSYLVIO_008243	-0.387354	0.0181154	-0.561199	0.000672512	serine/threonine_protein_kinase_putative
TcCLB.506457.60	TCSYLVIO_008244	0.229319	0.10149	0.216102	0.0441362	2-aminoethylphosphonate:pyruvateaminotransferase-_likeproteinputative
TcCLB.506457.70	TCSYLVIO_008245	0.32262	0.12463	0.288381	0.051975	hypothetical_protein_conserved
TcCLB.506457.80	TCSYLVIO_008246	-0.159652	0.206598	-0.203124	0.047782	hypothetical_protein_conserved
TcCLB.506457.90	TCSYLVIO_008247	-0.340513	0.0854531	0.214363	0.0738793	hypothetical_protein
TcCLB.506457.99	TCSYLVIO_008248	0.13567	0.208496	0.334375	0.010642	hypothetical_protein_conserved
TcCLB.506465.10	TCSYLVIO_003610	-0.471555	0.0449636	-0.261391	0.0355256	hypothetical_protein_conserved
TcCLB.506465.20	TCSYLVIO_003609	-0.134476	0.224569	-0.430983	0.00101759	hypothetical_protein_conserved
TcCLB.506465.40	TCSYLVIO_003605	-1.6071	0.00157876	-0.984829	3.67e-06	protein_kinase-like_protein_putative
TcCLB.506465.5	TCSYLVIO_003611	-0.142127	0.347337	0.356611	0.018681	hypothetical_protein
TcCLB.506467.10	TCSYLVIO_003597	0.0182751	0.421544	-0.286383	0.0132217	hypothetical_protein_conserved
TcCLB.506467.20	TCSYLVIO_003596	-0.106036	0.325112	-0.285003	0.00739698	hypothetical_protein_conserved
TcCLB.506467.29	TCSYLVIO_003595	1.33027	0.000167883	1.33894	2.66e-06	hypothetical_protein_conserved
TcCLB.506467.4	TCSYLVIO_003598	-0.706701	0.0082028	-1.07991	4.78e-06	hypothetical_protein_conserved
TcCLB.506473.10	TCSYLVIO_007337	-0.500374	0.0770683	0.275437	0.0788994	hypothetical_protein_conserved
TcCLB.506473.14	TCSYLVIO_007336	-0.262749	0.221177	-0.305026	0.0408811	hypothetical_protein_conserved
TcCLB.506473.20	TCSYLVIO_007335	-0.153018	0.217184	-0.489635	7.8e-05	DnaJ_chaperone_protein_putative
TcCLB.506473.6	TCSYLVIO_007338	0.634992	0.0147988	0.187314	0.124839	hypothetical_protein_conserved
TcCLB.506481.20	TCSYLVIO_006002	-0.322718	0.0165475	-0.713568	4.19e-07	hypothetical_protein_conserved
TcCLB.506481.30	TCSYLVIO_006001	-0.486972	0.0106296	-0.3526	0.0214337	hypothetical_protein_conserved
TcCLB.506481.39	TCSYLVIO_006000	0.177287	0.15382	-0.200045	0.0700644	hypothetical_protein_conserved
TcCLB.506483.60	TCSYLVIO_005963	-0.00111868	0.444382	-0.0211917	0.34785	hypothetical_protein_conserved
TcCLB.506493.20	TCSYLVIO_006863	-0.407918	0.152682	0.486477	0.0321109	hypothetical_protein
TcCLB.506493.30	TCSYLVIO_006864	-0.429574	0.00651391	-0.806138	4.57e-07	hypothetical_protein_conserved
TcCLB.506493.40	TCSYLVIO_006865	0.271523	0.088118	0.255522	0.0584104	hypothetical_protein_conserved
TcCLB.506493.50	TCSYLVIO_006866	0.534924	0.0400964	-0.00174653	0.366359	serine/threonine_protein_kinase_putative
TcCLB.506493.60	TCSYLVIO_006867	0.0822059	0.304738	0.228592	0.0264078	hypothetical_protein_conserved
TcCLB.506493.70	TCSYLVIO_006868	-0.215029	0.184324	0.0537422	0.297987	protein_kinase_putativeserine/threonine_protein_kinase_putative
TcCLB.506493.80	TCSYLVIO_006869	0.962945	3.11e-05	0.496624	0.00108833	DNA_topoisomerase_IA_putative
TcCLB.506493.90	TCSYLVIO_006870	0.476313	0.00630404	-0.129156	0.127648	calpain_cysteine_peptidase_putativecysteine_peptidase_Clan_CA_family_C2_putative
TcCLB.506495.10	TCSYLVIO_006879	-0.528645	0.0921872	-0.685183	0.00157259	hypothetical_protein_conserved
TcCLB.506495.20	TCSYLVIO_006880	0.445378	0.0212225	0.508089	0.000980881	helicase-like_protein_putative
TcCLB.506501.34	TCSYLVIO_006750	-1.29117	0.0428983	-0.802702	0.0233486	hypothetical_protein_conserved_(pseudogene)
TcCLB.506503.110	TCSYLVIO_006030	0.036719	0.390198	-0.369331	0.00175939	DNA-directed_RNA_polymerase_alpha_subunit_putative
TcCLB.506503.120	TCSYLVIO_006031	-0.442612	0.00421721	-0.397586	0.000719896	hypothetical_protein_conserved
TcCLB.506503.140	TCSYLVIO_006032	0.253581	0.0832296	0.136757	0.135557	extracellular_receptor_putative
TcCLB.506503.160	TCSYLVIO_006033	0.507569	0.0028855	0.642047	0.000118878	hypothetical_protein_conserved
TcCLB.506503.30	TCSYLVIO_006020	-0.0184893	0.420315	-0.200552	0.0908283	hypothetical_protein_conserved
TcCLB.506503.4	TCSYLVIO_006018	0.065685	0.344036	0.228063	0.043678	transporter_putative
TcCLB.506503.40	TCSYLVIO_006021	-0.390961	0.0797679	-0.039609	0.322494	hypothetical_protein_conserved
TcCLB.506503.50	TCSYLVIO_006022	1.00359	0.000312993	0.971938	1.43e-06	hypothetical_protein_conserved
TcCLB.506503.53	TCSYLVIO_006023	0.385947	0.0866185	0.0561596	0.297202	hypothetical_protein
TcCLB.506503.56	TCSYLVIO_006024	0.260515	0.115682	0.440271	0.00021471	hypothetical_protein_conserved
TcCLB.506503.60	TCSYLVIO_006025	0.241938	0.153092	0.242215	0.0365663	hypothetical_protein_conserved
TcCLB.506503.80	TCSYLVIO_006027	0.374487	0.00900276	1.70847	1.22e-10	kinesin_putative
TcCLB.506503.90	TCSYLVIO_006028	-0.313982	0.0389448	-0.223684	0.167574	kinesin_putative
TcCLB.506505.10	TCSYLVIO_006034	-0.324175	0.0791692	-0.396169	0.0193313	hypothetical_protein_conserved
TcCLB.506505.40	TCSYLVIO_006035	-0.368982	0.0331512	-0.412719	0.00220256	protein_kinase_putative
TcCLB.506513.100	TCSYLVIO_009116	0.189233	0.159996	-0.0462558	0.28437	hypothetical_protein_conserved
TcCLB.506513.110	TCSYLVIO_009115	0.628376	0.0119397	-0.380493	0.0269727	peptidase_t_putativeaminotripeptidase_putative
TcCLB.506513.120	TCSYLVIO_009114	0.336787	0.0600648	0.115332	0.156541	hypothetical_protein_conserved
TcCLB.506513.130	TCSYLVIO_009113	0.402473	0.0219459	-0.239014	0.0236246	kinesin_(pseudogene)_putative
TcCLB.506513.150	TCSYLVIO_009112	-0.951869	0.00868803	-0.584073	0.00551732	hypothetical_protein_conserved
TcCLB.506513.160	TCSYLVIO_009111	1.23028	0.000125212	1.12872	1.83e-06	protein_kinase_putativepolo-like_protein_kinase_putative
TcCLB.506513.170	TCSYLVIO_009110	-0.417056	0.0267888	0.0679093	0.26942	hypothetical_protein_conserved_(pseudogene)
TcCLB.506513.180	TCSYLVIO_009109	0.327311	0.153092	0.0541879	0.277296	hypothetical_protein_conserved
TcCLB.506513.190	TCSYLVIO_009108	0.715601	0.0132155	0.304155	0.0395011	NADH-ubiquinone_oxidoreductase_mitochondrial_putative
TcCLB.506513.20	TCSYLVIO_009123	0.236525	0.150412	0.140407	0.174494	hypothetical_protein_conserved
TcCLB.506513.30	TCSYLVIO_009122	-0.177198	0.248728	-0.444804	0.0074769	hypothetical_protein_conserved
TcCLB.506513.40	TCSYLVIO_009121	-0.101347	0.328009	-0.387635	0.0239993	hypothetical_protein_conserved
TcCLB.506513.50	TCSYLVIO_009120	-0.516595	0.0210139	-0.65057	0.000233613	protein_kinase_putative
TcCLB.506513.7	TCSYLVIO_009124	0.071504	0.368323	0.137905	0.145746	hypothetical_protein_conserved
TcCLB.506513.70	TCSYLVIO_009119	0.0376592	0.384011	-0.0638011	0.255513	hypothetical_protein
TcCLB.506513.80	TCSYLVIO_009118	0.318626	0.0804266	0.213902	0.0500524	hypothetical_protein_conserved
TcCLB.506513.90	TCSYLVIO_009117	0.223361	0.173792	0.369405	0.0455575	hypothetical_protein_conserved
TcCLB.506515.20	TCSYLVIO_009104	0.27699	0.131546	0.390225	0.000767112	O-sialoglycoprotein_endopeptidase_putativemetallo-peptidase_Clan_MK_Family_M67_putative
TcCLB.506517.100	TCSYLVIO_009065	0.20951	0.142366	-0.0297787	0.302613	hypothetical_protein_conserved
TcCLB.506517.130	TCSYLVIO_009064	-0.0189539	0.424392	-0.536095	0.00197919	hypothetical_protein_conserved
TcCLB.506517.140	TCSYLVIO_009063	-0.365506	0.0349034	-0.578444	0.000247934	hypothetical_protein_conserved
TcCLB.506517.30	TCSYLVIO_009068	1.29155	3.3e-05	1.63897	1.94e-09	hypothetical_protein
TcCLB.506517.40	TCSYLVIO_009067	0.416037	0.202981	0.721702	0.0565328	hypothetical_protein
TcCLB.506517.50	TCSYLVIO_009066	0.681053	0.00703686	0.199212	0.0887894	hypothetical_protein_conserved
TcCLB.506519.100	TCSYLVIO_009034	-0.644347	0.0196972	-0.0794731	0.274516	hypothetical_protein_conserved
TcCLB.506519.110	TCSYLVIO_009033	0.125511	0.231797	-0.0302118	0.315392	hypothetical_protein_conserved
TcCLB.506519.120	TCSYLVIO_009032	0.454111	0.00959429	0.109275	0.0973042	hypothetical_protein_conserved
TcCLB.506519.51	TCSYLVIO_009039	-0.416753	0.0862992	-0.68144	0.000883069	hypothetical_protein_conserved
TcCLB.506519.60	TCSYLVIO_009038	-0.491574	0.0112996	-0.179426	0.139023	Protein_kinase_domain_putative
TcCLB.506519.70	TCSYLVIO_009037	0.921333	0.00135094	0.748753	6.35e-05	hypothetical_protein
TcCLB.506519.80	TCSYLVIO_009036	0.406457	0.0997837	0.0686272	0.253639	hypothetical_protein_conserved
TcCLB.506519.90	TCSYLVIO_009035	0.770098	0.00548241	0.426316	0.00179763	hypothetical_protein_conserved
TcCLB.506525.10	TCSYLVIO_006132	-0.110581	0.211917	-0.118363	0.183855	hypothetical_protein_conserved
TcCLB.506525.130	TCSYLVIO_006122	0.732795	0.000749826	0.853315	2.78e-06	mitochondrial_carrier_protein_putative
TcCLB.506525.140	TCSYLVIO_006121	-1.45689	0.00244988	-0.499076	0.00670927	protein_kinase_putativeserine/threonine_protein_kinase_putative
TcCLB.506525.150	TCSYLVIO_006120	0.151503	0.224569	-0.119748	0.132511	hypothetical_protein_conserved
TcCLB.506525.20	TCSYLVIO_006131	-0.0377898	0.375319	0.253411	0.0495435	protein_transport_protein_Sec13_putative
TcCLB.506525.30	TCSYLVIO_006130	-0.49574	0.00985549	-0.364437	0.00367647	hypothetical_protein_conserved
TcCLB.506525.40	TCSYLVIO_006129	-0.0650957	0.361676	-0.0365044	0.311627	syntaxin_5_putative
TcCLB.506525.50	TCSYLVIO_006128	-0.555863	0.011264	0.00491574	0.362758	hypothetical_protein_conserved
TcCLB.506525.70	TCSYLVIO_006127	-0.28211	0.0738119	-0.625686	0.000360342	hypothetical_protein_conserved
TcCLB.506525.80	TCSYLVIO_006126	0.159801	0.202213	-0.164984	0.102446	N-myristoyl_transferase_putative
TcCLB.506525.90	TCSYLVIO_006125	-0.0478787	0.369952	-0.0184921	0.341904	hypothetical_protein_conserved
TcCLB.506529.100	TCSYLVIO_006906	-0.0121756	0.428225	-0.106335	0.15704	hypothetical_protein_conserved
TcCLB.506529.110	TCSYLVIO_006907	0.402584	0.158737	0.0326124	0.322494	hypothetical_protein_conserved
TcCLB.506529.120	TCSYLVIO_006908	0.567711	0.00444863	0.435263	0.000426896	hypothetical_protein
TcCLB.506529.130	TCSYLVIO_006910	0.0831174	0.292032	0.0676961	0.218554	hypothetical_protein_conserved
TcCLB.506529.140	TCSYLVIO_006911	-0.382838	0.0901089	-0.312106	0.0568126	hypothetical_protein_conserved
TcCLB.506529.150	TCSYLVIO_006912	-0.0420001	0.367807	-0.545248	0.000322778	hypothetical_protein_conserved
TcCLB.506529.160	TCSYLVIO_006913	0.187014	0.227882	0.21715	0.0742787	hypothetical_protein_conserved
TcCLB.506529.170	TCSYLVIO_006914	-0.204823	0.17576	0.109606	0.230561	hypothetical_protein_conserved
TcCLB.506529.190	TCSYLVIO_006915	-0.326695	0.102908	-0.0105618	0.354577	hypothetical_protein_conserved
TcCLB.506529.200	TCSYLVIO_006916	-0.382783	0.0679647	-0.082531	0.253013	hypothetical_protein_conserved
TcCLB.506529.220	TCSYLVIO_006917	-0.287443	0.130722	-0.36246	0.00869631	hypothetical_protein_conserved
TcCLB.506529.224	TCSYLVIO_006918	-0.368274	0.0598742	0.152864	0.115641	hypothetical_protein_conserved
TcCLB.506529.230	TCSYLVIO_006919	0.308239	0.130856	0.0581098	0.266013	hypothetical_protein_conserved
TcCLB.506529.250	TCSYLVIO_006920	0.561795	0.00179222	-0.158487	0.172619	hypothetical_protein_conserved
TcCLB.506529.260	TCSYLVIO_006921	-0.188228	0.233311	0.440016	0.00110861	chaperone_DNAJ_protein_putative
TcCLB.506529.280	TCSYLVIO_006922	-0.741102	0.0023276	-0.736918	4.67e-05	hypothetical_protein_conserved
TcCLB.506529.290	TCSYLVIO_006923	-0.0738706	0.351265	-0.164502	0.129785	hypothetical_protein_conserved
TcCLB.506529.300	TCSYLVIO_006924	-0.140947	0.201907	-0.15214	0.117818	hypothetical_protein_conserved
TcCLB.506529.310	TCSYLVIO_006925	0.0845847	0.346291	-0.162802	0.115536	hypothetical_protein_conserved
TcCLB.506529.320	TCSYLVIO_006926	0.460382	0.0342417	0.292907	0.0199204	hypothetical_protein_conserved
TcCLB.506529.330	TCSYLVIO_006927	0.211346	0.211033	0.132029	0.114495	hypothetical_protein_conserved
TcCLB.506529.340	TCSYLVIO_006928	-0.334481	0.0519981	-0.34533	0.00890022	Protein_kinase_domain_putative
TcCLB.506529.360	TCSYLVIO_006929	0.792372	0.000576645	0.864411	2.87e-06	cytochrome_c_oxidase_subunit_IV_putative
TcCLB.506529.380	TCSYLVIO_006930	0.261055	0.0479344	-0.274703	0.0184469	serine/threonine_protein_phosphatase_putative
TcCLB.506529.400	TCSYLVIO_006931	-0.068102	0.357782	-0.396511	0.0269325	hypothetical_protein_conserved
TcCLB.506529.410	TCSYLVIO_006932	0.684673	0.00100493	0.448441	0.000133701	hypothetical_protein_conserved
TcCLB.506529.440	TCSYLVIO_006935	0.505395	0.00732213	-0.0081432	0.357158	hypothetical_protein_conserved
TcCLB.506529.460	TCSYLVIO_006936	0.586433	0.00548629	0.00513226	0.357762	hypothetical_protein_conserved
TcCLB.506529.470	TCSYLVIO_006937	0.126394	0.190568	0.131856	0.0918576	hypothetical_protein_conserved
TcCLB.506529.480	TCSYLVIO_006938	-0.0731995	0.366706	-0.393792	0.00697105	hypothetical_protein_conserved
TcCLB.506529.490	TCSYLVIO_006939	-0.38676	0.0515377	-0.0686727	0.275405	hypothetical_protein_conserved
TcCLB.506529.50	TCSYLVIO_006901	0.423057	0.0156456	-0.045186	0.285013	arginine_N-methyltransferase_putative
TcCLB.506529.500	TCSYLVIO_006940	-0.101998	0.320191	-0.243436	0.0673871	hypothetical_protein_conserved
TcCLB.506529.508	TCSYLVIO_006941	0.616429	0.000723887	0.9178	3.08e-05	glucose-6-phosphate_isomerase_glycosomal_putative
TcCLB.506529.546	TCSYLVIO_006955	0.0450674	0.431833	-0.0375859	0.349201	hypothetical_protein
TcCLB.506529.590	TCSYLVIO_006945	-0.0849382	0.30292	0.109452	0.212902	hypothetical_protein_conserved
TcCLB.506529.595	TCSYLVIO_006946	0.208139	0.320831	-0.0227486	0.353286	hypothetical_protein
TcCLB.506529.60	TCSYLVIO_006902	0.0771411	0.358691	-0.053228	0.305665	hypothetical_protein_conserved
TcCLB.506529.600	TCSYLVIO_006947	-0.0431528	0.410952	-0.76867	0.0270288	metacyclin_II_putative
TcCLB.506529.610	TCSYLVIO_006948	0.92265	0.0730055	0.137027	0.292198	hypothetical_protein
TcCLB.506529.640	TCSYLVIO_006950	0.159036	0.152682	-0.242937	0.0533088	hypothetical_protein_conserved
TcCLB.506529.650	TCSYLVIO_006951	-0.159548	0.195941	0.160922	0.0476834	hypothetical_protein_conserved
TcCLB.506529.70	TCSYLVIO_006903	0.623111	0.00329156	0.22364	0.0599591	hypothetical_protein_conserved
TcCLB.506529.80	TCSYLVIO_006904	-0.073724	0.30604	-0.635015	0.00106239	hypothetical_protein_conserved
TcCLB.506529.90	TCSYLVIO_006905	-0.440785	0.0248549	-0.634374	0.000521678	puromycin-sensitive_aminopeptidase-like_protein_putativemetallo-peptidase_clan_MA(E)_family_M1_putative
TcCLB.506531.20	TCSYLVIO_006972	-0.094403	0.302517	-0.0206864	0.334129	hypothetical_protein_conserved
TcCLB.506531.30	TCSYLVIO_006973	-0.394612	0.0327354	-0.423649	0.00111853	hypothetical_protein_conserved
TcCLB.506531.9	TCSYLVIO_006970	-0.722067	0.0034064	-0.481713	0.0158826	hypothetical_protein
TcCLB.506533.70	TCSYLVIO_000001	-0.533249	0.0333919	-0.0735561	0.226108	hypothetical_protein_conserved
TcCLB.506543.10	TCSYLVIO_006364	-0.90998	0.0156511	-0.263655	0.301418	hypothetical_protein_conserved
TcCLB.506543.20	TCSYLVIO_006365	1.25101	0.000127583	0.337491	0.00684999	hypothetical_protein_conserved
TcCLB.506543.70	TCSYLVIO_006367	-0.271535	0.10677	-0.359042	0.00398093	hypothetical_protein_conserved
TcCLB.506543.90	TCSYLVIO_006368	0.383013	0.0892168	0.360542	0.00284708	hypothetical_protein_conserved
TcCLB.506553.20	TCSYLVIO_005041	0.241077	0.0949094	0.990828	1.91e-07	hypothetical_protein_conserved
TcCLB.506553.30	TCSYLVIO_005040	-0.0896633	0.298772	0.290008	0.0138533	GTP-binding_protein_putative
TcCLB.506563.10	TCSYLVIO_007355	1.41116	1.54e-05	1.47182	4.83e-10	pumilio/PUF_RNA_binding_protein_9_putative
TcCLB.506563.100	TCSYLVIO_007348	0.444604	0.00579137	0.8802	8.02e-06	hypothetical_protein_conserved
TcCLB.506563.160	TCSYLVIO_007346	0.0687501	0.310814	-0.817529	6.63e-07	hypothetical_protein_conserved
TcCLB.506563.190	TCSYLVIO_007345	-0.584785	0.00628453	0.178357	0.0404987	calpain-like_cysteine_peptidase_putative
TcCLB.506563.20	TCSYLVIO_007354	0.218238	0.101603	-0.047234	0.299355	exosome-associated_protein_1_putativeRrp42_homologue_putativeRNasePH-like_protein_putative
TcCLB.506563.30	TCSYLVIO_007353	0.0818554	0.273049	-0.55657	5.52e-05	coatomer_beta_subunit_putative
TcCLB.506563.40	TCSYLVIO_007352	0.383566	0.00831341	1.25677	2.08e-07	beta_tubulin_putative
TcCLB.506563.60	TCSYLVIO_007350	-0.113705	0.302189	-0.285526	0.0734696	hypothetical_protein_conserved
TcCLB.506563.90	TCSYLVIO_007349	-0.326705	0.114616	0.0919747	0.251888	calpain-like_cysteine_peptidase_(pseudogene)_putative
TcCLB.506565.20	TCSYLVIO_010081	0.130213	0.355322	-0.482402	0.0194798	hypothetical_protein_conserved
TcCLB.506567.10	TCSYLVIO_010071	0.985524	0.0112278	-0.278719	0.025439	hypothetical_protein_conserved
TcCLB.506567.100	TCSYLVIO_010065	0.0872857	0.338238	-0.53481	0.00218498	hypothetical_protein_conserved
TcCLB.506567.110	TCSYLVIO_010064	0.928617	0.000397636	0.342402	0.00511611	hypothetical_protein_conserved
TcCLB.506567.120	TCSYLVIO_010063	0.356662	0.044486	0.262505	0.033298	hypothetical_protein_conserved
TcCLB.506567.34	TCSYLVIO_010069	0.693977	0.00421388	0.0189895	0.333975	hypothetical_protein_conserved
TcCLB.506567.50	TCSYLVIO_010068	0.00340805	0.441851	-0.381246	0.00383991	hypothetical_protein_conserved
TcCLB.506567.60	TCSYLVIO_010067	0.0701642	0.344474	-0.318735	0.0249065	ABC_transporter_putative
TcCLB.506567.70	TCSYLVIO_010066	0.310225	0.0768383	0.0569155	0.277856	NAD(P)-dependent_oxidoreductase_putative
TcCLB.506579.10	TCSYLVIO_007078	-0.753558	0.000101421	-0.827322	7.08e-07	ABC_transporter_putative
TcCLB.506579.100	TCSYLVIO_007088	0.296339	0.142266	-0.265017	0.0439097	hypothetical_protein_conserved
TcCLB.506579.110	TCSYLVIO_007089	-0.26232	0.0716631	-0.168839	0.100056	hypothetical_protein_conserved
TcCLB.506579.30	TCSYLVIO_007080	0.374512	0.0562008	0.507464	0.00233364	myo-inositol-1_phosphatase_putative
TcCLB.506579.60	TCSYLVIO_007084	-0.848192	0.00896695	-0.525807	0.00242951	hypothetical_protein_conserved
TcCLB.506579.70	TCSYLVIO_007085	-0.46199	0.00684707	-0.448127	0.000118848	hypothetical_protein_conserved
TcCLB.506579.80	TCSYLVIO_007086	-0.300648	0.1247	0.394422	0.010161	hypothetical_protein_conserved
TcCLB.506579.90	TCSYLVIO_007087	-0.219801	0.167452	-0.568626	9.4e-05	hypothetical_protein
TcCLB.506591.20	TCSYLVIO_010665	0.419063	0.012598	0.162603	0.0980972	U-box_domain_protein_putative
TcCLB.506591.50	TCSYLVIO_010663	-0.227818	0.0708246	-0.208691	0.0286606	hypothetical_protein_conserved_(pseudogene)hypothetical_protein_conserved_frameshift
TcCLB.506591.69	TCSYLVIO_010662	-0.0663142	0.336648	-0.452229	0.000650222	hypothetical_protein_conserved
TcCLB.506605.10	TCSYLVIO_010344	-0.628256	0.0011882	-0.300819	0.16081	hypothetical_protein_conserved
TcCLB.506605.100	TCSYLVIO_010352	0.16381	0.178776	0.774014	6.41e-06	hypothetical_protein
TcCLB.506605.130	TCSYLVIO_010354	0.154018	0.31392	0.352231	0.0186255	hypothetical_protein_conserved
TcCLB.506605.139	TCSYLVIO_010355	0.39125	0.0579144	0.0294306	0.332502	hypothetical_protein_conserved
TcCLB.506605.160	TCSYLVIO_010356	-0.469282	0.00884207	-0.131584	0.127138	histone_acetyltransferase_putative
TcCLB.506605.170	TCSYLVIO_010357	-0.143055	0.311797	-0.114898	0.209149	inosine-guanine_nucleoside_hydrolase_putative
TcCLB.506605.180	TCSYLVIO_010359	0.162817	0.250324	0.189276	0.12121	hypothetical_protein_conserved
TcCLB.506605.190	TCSYLVIO_010360	-0.619462	0.0169222	-0.183656	0.0700604	hypothetical_protein_conserved
TcCLB.506605.194	TCSYLVIO_010361	0.88477	0.00813059	-0.0845427	0.201826	hypothetical_protein_conserved
TcCLB.506605.200	TCSYLVIO_010362	0.03458	0.404146	-0.123952	0.161329	hypothetical_protein_conserved
TcCLB.506605.210	TCSYLVIO_010363	-0.429887	0.0703436	-1.12616	5.98e-09	leucine-rich_repeat_protein_(LRRP)_putative
TcCLB.506605.220	TCSYLVIO_010364	0.011193	0.433315	0.0735875	0.246735	hypothetical_protein_conserved
TcCLB.506605.229	TCSYLVIO_010365	1.66774	1.58e-06	0.28923	0.0105334	SNF2_DNA_repair_protein_putative
TcCLB.506605.30	TCSYLVIO_010345	0.178919	0.248916	-0.113253	0.225863	hypothetical_protein_conserved
TcCLB.506605.40	TCSYLVIO_010346	0.891696	0.00564409	0.550647	0.000865666	hypothetical_protein_conserved
TcCLB.506605.80	TCSYLVIO_010350	-0.498433	0.00443425	-0.856682	1.05e-07	hypothetical_protein_conserved
TcCLB.506605.90	TCSYLVIO_010351	0.385591	0.0808617	0.209781	0.0847122	hypothetical_protein_conserved
TcCLB.506625.110	TCSYLVIO_007117	-0.145658	0.237211	-0.4849	0.000397544	DNA_topoisomerase_type_IB_small_subunit
TcCLB.506625.130	TCSYLVIO_007118	0.8585	0.0478416	-0.385631	0.214612	hypothetical_protein_conserved
TcCLB.506625.140	TCSYLVIO_007119	-0.846314	0.00283103	-0.784929	1.04e-06	hypothetical_protein_conserved
TcCLB.506625.160	TCSYLVIO_007121	0.00705508	0.433315	-0.415043	0.00214308	hypothetical_protein_conserved
TcCLB.506625.180	TCSYLVIO_007122	-0.236859	0.248728	-0.0753005	0.249134	hypothetical_protein_conserved
TcCLB.506625.190	TCSYLVIO_007123	-0.382707	0.0223211	-1.01098	1.72e-06	hypothetical_protein_conserved
TcCLB.506625.200	TCSYLVIO_007124	0.167972	0.308928	-0.0751374	0.281043	ribosomal_RNA_processing_protein_40_putativeexosome_complex_exonuclease_putative
TcCLB.506625.220	TCSYLVIO_007125	-0.348505	0.0389448	0.054235	0.287222	hypothetical_protein_conserved
TcCLB.506625.230	TCSYLVIO_007126	-0.187457	0.373303	-0.662925	0.00179496	hypothetical_protein_conserved
TcCLB.506625.240	TCSYLVIO_007127	-0.903082	0.00011542	-0.486975	0.000847932	hypothetical_protein_conserved
TcCLB.506625.80	TCSYLVIO_007568	-0.361955	0.0549509	-0.786418	0.000104499	cAMP-specific_phosphodiesterase_putative
TcCLB.506631.10	TCSYLVIO_003889	-0.315236	0.113814	-0.0901033	0.222873	hypothetical_protein_conserved
TcCLB.506631.20	TCSYLVIO_003890	0.000913254	0.443905	0.307817	0.0103101	cardiolipin_synthetase_putative
TcCLB.506631.30	TCSYLVIO_003891	-0.574453	0.0442505	-0.372045	0.0256347	hypothetical_protein_conserved
TcCLB.506631.40	TCSYLVIO_003892	-0.0926039	0.281935	0.0026234	0.363347	hypothetical_protein_conserved
TcCLB.506633.10	TCSYLVIO_003895	-0.155597	0.23975	-0.402586	0.0288718	protein_kinase_putative
TcCLB.506633.20	TCSYLVIO_003897	0.221319	0.123319	-0.114528	0.228582	hypothetical_protein_conserved
TcCLB.506633.30	TCSYLVIO_003898	0.121219	0.249228	-0.267518	0.0761138	hypothetical_protein_conserved
TcCLB.506633.80	TCSYLVIO_003900	-0.338369	0.067607	-0.71379	0.0218818	hypothetical_protein_conserved
TcCLB.506635.100	TCSYLVIO_010960	-0.359736	0.0515063	-0.976751	6.04e-09	ATP_dependent_DEAD-box_helicase_putative
TcCLB.506635.120	TCSYLVIO_010961	-0.722686	0.000429198	-0.415219	0.00498644	kinesin_putative
TcCLB.506635.20	TCSYLVIO_010953	-0.10413	0.258223	-0.054466	0.251888	ATP-dependent_RNA_helicase_putative
TcCLB.506635.30	TCSYLVIO_010954	0.00586593	0.436343	-0.0954032	0.202517	hypothetical_protein_conserved
TcCLB.506635.40	TCSYLVIO_010955	-0.424172	0.0292208	-0.174027	0.134022	hypothetical_protein_conserved
TcCLB.506635.50	TCSYLVIO_010956	-0.0342541	0.397555	-0.163374	0.0765781	hypothetical_protein
TcCLB.506635.60	TCSYLVIO_010957	0.357529	0.130194	0.35965	0.0123696	pyroglutamyl-peptidase_I_(PGP)_putativecysteine_peptidase_Clan_CF_family_C15_putative
TcCLB.506635.70	TCSYLVIO_010958	0.127891	0.253756	-0.451577	0.00940049	hypothetical_protein_conserved
TcCLB.506635.80	TCSYLVIO_010959	0.56113	0.0168419	1.45774	5.32e-08	hydroxymethylglutaryl-CoA_lyase_putative3-hydroxy-3-methylglutarate-CoA_lyase_putative
TcCLB.506637.10	TCSYLVIO_010962	-0.668849	0.0116961	0.0865879	0.256135	hypothetical_protein_conserved
TcCLB.506637.100	TCSYLVIO_003906	0.220161	0.124992	-0.27804	0.0150183	tyrosine_phosphatase_isoform_putative
TcCLB.506637.30	TCSYLVIO_010966	-0.551365	0.0111885	-0.424351	0.000443413	hypothetical_protein_conserved
TcCLB.506637.50	TCSYLVIO_010964	-0.714405	0.00392037	-0.484739	0.00184557	hypothetical_protein_conserved
TcCLB.506637.60	TCSYLVIO_010965	-0.250912	0.175377	-0.0343142	0.308231	hypothetical_protein_conserved
TcCLB.506637.70	TCSYLVIO_003903	-0.0902841	0.302488	-0.103388	0.180319	hypothetical_protein_conserved
TcCLB.506637.80	TCSYLVIO_003904	-0.364264	0.0428166	-0.228055	0.0221197	hypothetical_protein
TcCLB.506637.90	TCSYLVIO_003905	-0.217706	0.122795	-0.21866	0.0373543	hypothetical_protein_conserved
TcCLB.506647.10	TCSYLVIO_007194	-0.313254	0.0664076	-0.39092	0.000672245	hypothetical_protein_conserved
TcCLB.506647.20	TCSYLVIO_007195	0.56372	0.00460526	0.218015	0.0367975	hypothetical_protein_conserved
TcCLB.506649.10	TCSYLVIO_007196	-0.104924	0.28833	0.365117	0.00655363	hypothetical_protein
TcCLB.506649.100	TCSYLVIO_007204	0.0682674	0.35988	-0.350565	0.000963251	tRNA_nucleotidyltransferase_putative
TcCLB.506649.110	TCSYLVIO_007205	0.30745	0.141873	0.303699	0.0323933	hypothetical_protein_conserved
TcCLB.506649.20	TCSYLVIO_007197	-0.346162	0.0143427	-0.630741	0.000163964	P-type_H_-ATPase_putative
TcCLB.506649.40	TCSYLVIO_007199	-0.422396	0.0238364	-0.830273	4.59e-07	rho-like_GTP_binding_protein_putative
TcCLB.506649.50	TCSYLVIO_008600	0.488065	0.0211873	0.656834	4.22e-05	cytochrome_c_oxidase_assembly_factor_putative
TcCLB.506649.60	TCSYLVIO_007200	-0.254194	0.124573	-0.0163113	0.335601	hypothetical_protein_conserved
TcCLB.506649.70	TCSYLVIO_007201	-0.383828	0.0319828	-0.369025	0.0153699	fructose-16-bisphosphatase_cytosolic_putative
TcCLB.506649.80	TCSYLVIO_007202	-0.0170962	0.412787	-0.415562	0.00272547	RNA-binding_protein_putative
TcCLB.506657.20	TCSYLVIO_010487	0.4974	0.0480585	0.443148	0.00365774	hypothetical_protein_conserved
TcCLB.506657.30	TCSYLVIO_010486	-0.494155	0.0175362	-0.513583	0.000135717	hypothetical_protein_conserved
TcCLB.506657.40	TCSYLVIO_010485	0.746486	0.00762044	0.133725	0.121894	ADP/ATP_translocase_putative
TcCLB.506657.50	TCSYLVIO_010484	0.436675	0.0124312	1.3163	1.21e-06	ADP/ATP_mitochondrial_carrier_protein_(pseudogene)_putative
TcCLB.506657.70	TCSYLVIO_010483	-0.105167	0.251711	-0.577378	1.25e-05	RNA_editing_3'_terminal_uridylyl_transferase_1_putative
TcCLB.506657.88	TCSYLVIO_010481	0.224624	0.318731	-0.228225	0.211213	hypothetical_protein_conserved
TcCLB.506659.10	TCSYLVIO_010480	0.285205	0.0372966	-0.315708	0.00238487	immunodominant_antigen_putativetc40_antigen-like_putative
TcCLB.506659.20	TCSYLVIO_010479	0.634646	0.000392851	0.123506	0.11223	mitochondrial_DNA_polymerase_I_protein_C_putative
TcCLB.506659.30	TCSYLVIO_010478	0.387401	0.0217294	0.355788	0.00472257	glutathione_synthetase_putative
TcCLB.506661.110	TCSYLVIO_010457	-0.776762	0.000101291	-0.179257	0.0980894	hypothetical_protein_conserved
TcCLB.506661.130	TCSYLVIO_010455	-0.514231	0.0186992	-1.03968	6.29e-08	ion_transport_protein_putative
TcCLB.506661.140	TCSYLVIO_010454	0.0553231	0.373303	-0.676423	2.4e-06	hypothetical_protein_conserved
TcCLB.506661.50	TCSYLVIO_010462	-0.485111	0.00444867	-0.647385	2.06e-06	hypothetical_protein_conserved
TcCLB.506661.60	TCSYLVIO_010461	0.241159	0.111204	0.631421	0.00130298	hypothetical_protein_conserved
TcCLB.506661.70	TCSYLVIO_010460	-0.124041	0.293071	-0.244996	0.0399571	hypothetical_protein_conserved
TcCLB.506661.80	TCSYLVIO_010459	-0.143686	0.251711	-0.101248	0.204211	hypothetical_protein_conserved
TcCLB.506661.90	TCSYLVIO_010458	0.50031	0.0151196	0.16555	0.0725899	hypothetical_protein_conserved
TcCLB.506673.10	TCSYLVIO_008276	-0.115058	0.311439	-0.365553	0.027945	hypothetical_protein_conserved
TcCLB.506673.20	TCSYLVIO_008277	0.760961	0.0716345	-0.136371	0.195013	hypothetical_protein_conserved
TcCLB.506673.40	TCSYLVIO_008278	-0.0982842	0.301907	-0.715964	1.39e-06	hypothetical_protein_conserved
TcCLB.506673.50	TCSYLVIO_008279	-0.133903	0.286267	0.181979	0.102351	apurinic/apyrimidinic_endonuclease_putativeAPE2/APN2/ExoIII-related_apurinic/apyrimidinic_endonuclease_putative
TcCLB.506673.60	TCSYLVIO_008280	-0.442728	0.0157562	-0.202025	0.0184469	beta-adaptin_3_putativeAP-3_adapter_complex_beta_subunit_putative
TcCLB.506677.10	TCSYLVIO_007484	-0.432742	0.029941	0.209964	0.103182	ubiquitin-like_protein_putative
TcCLB.506677.30	TCSYLVIO_007486	-0.336278	0.0973479	-0.365401	0.0349995	hypothetical_protein_conserved
TcCLB.506685.10	TCSYLVIO_010926	-0.0560726	0.362914	0.110949	0.199536	hypothetical_protein_conserved
TcCLB.506685.20	TCSYLVIO_010927	-0.10459	0.3084	0.0497985	0.305686	hypothetical_protein_conserved
TcCLB.506685.30	TCSYLVIO_010928	0.0234426	0.421481	-0.0483758	0.295469	thymidylate_kinase_putative
TcCLB.506691.22	TCSYLVIO_004477	-0.120858	0.264495	-0.259007	0.00771601	hypothetical_protein_conserved
TcCLB.506691.40	TCSYLVIO_004475	0.152559	0.259599	0.0963689	0.249134	hypothetical_protein_conserved
TcCLB.506691.50	TCSYLVIO_004474	-0.263345	0.0772315	-0.476555	8.12e-05	hypothetical_protein_conserved
TcCLB.506691.60	TCSYLVIO_004473	0.355812	0.169629	0.0718648	0.255961	hypothetical_protein_conserved
TcCLB.506691.80	TCSYLVIO_004471	-0.0318341	0.391993	-0.0365066	0.303138	hypothetical_protein_conserved
TcCLB.506693.10	TCSYLVIO_004448	0.395474	0.0438709	-0.172642	0.120359	hypothetical_protein
TcCLB.506693.20	TCSYLVIO_004447	-1.73159	5.24e-05	-1.67923	1.44e-08	hypothetical_protein_conserved
TcCLB.506693.30	TCSYLVIO_004446	-0.0693341	0.421736	-1.15551	0.00690889	RNA-binding_protein_6_putative
TcCLB.506693.40	TCSYLVIO_004445	-0.770392	0.0453857	-0.0718913	0.297583	hypothetical_protein_conserved
TcCLB.506695.10	TCSYLVIO_004440	-0.0898933	0.358513	0.264501	0.0965697	actin-like_protein_putative
TcCLB.506695.20	TCSYLVIO_004439	-0.34546	0.0758458	-0.287711	0.0201615	hypothetical_protein_conserved
TcCLB.506695.30	TCSYLVIO_004438	-0.263506	0.138182	-0.626625	7.01e-05	protein_kinase_putativeserine/threonine_protein_kinase_putative
TcCLB.506695.40	TCSYLVIO_004437	-0.0746845	0.39037	0.117628	0.188842	hypothetical_protein_conserved
TcCLB.506697.10	TCSYLVIO_004434	0.802828	0.00227757	0.563326	0.00557853	hypothetical_protein_conserved
TcCLB.506697.20	TCSYLVIO_004433	-1.07954	0.00114381	-0.475647	0.08508	hypothetical_protein_conserved
TcCLB.506697.30	TCSYLVIO_004432	-0.43492	0.0217294	-0.317744	0.00366237	serine/threonine-protein_kinase_Nek1_putativeprotein_kinase_putative
TcCLB.506697.40	TCSYLVIO_004431	0.013873	0.422898	-0.164146	0.113479	helicase_putative
TcCLB.506697.60	TCSYLVIO_004430	-0.397409	0.0071984	-0.310795	0.00709524	hypothetical_protein_conserved
TcCLB.506697.70	TCSYLVIO_004429	0.63938	0.0577822	0.688925	0.0012391	hypothetical_protein_conserved
TcCLB.506699.34	TCSYLVIO_004417	2.14509	8.85e-06	1.91874	6.91e-09	6-phospho-1-fructokinase_(pseudogene)_putative
TcCLB.506699.9	TCSYLVIO_004419	-0.0957958	0.341097	0.103338	0.21643	hypothetical_protein_conserved
TcCLB.506713.10	TCSYLVIO_003519	-0.443582	0.0432916	-0.458802	0.00281124	hypothetical_protein_conserved
TcCLB.506713.20	TCSYLVIO_003518	0.53016	0.023723	0.710061	1.37e-05	hypothetical_protein_conserved
TcCLB.506713.30	TCSYLVIO_003517	-0.148196	0.200626	0.0952759	0.172604	ATP-dependent_DEAD/H_RNA_helicase_putative
TcCLB.506715.30	TCSYLVIO_003663	-0.318857	0.10424	-0.418921	0.0101334	hypothetical_protein
TcCLB.506715.40	TCSYLVIO_003662	0.803048	0.00146087	0.469213	0.000375583	hypothetical_protein_conserved
TcCLB.506715.50	TCSYLVIO_003661	-0.831472	0.00747153	-0.348766	0.0381621	SNARE_domain-containing_protein_putative
TcCLB.506729.20	TCSYLVIO_002324	0.166527	0.268414	-0.497886	0.00197919	hypothetical_protein_conserved
TcCLB.506729.40	TCSYLVIO_002322	-0.393614	0.0205065	-1.04163	1.12e-07	hypothetical_protein_conserved
TcCLB.506729.50	TCSYLVIO_002321	0.378737	0.0137707	0.212929	0.0261069	hypothetical_protein_conserved
TcCLB.506729.70	TCSYLVIO_002320	0.145484	0.242069	-0.991977	2.03e-07	hypothetical_protein_conserved
TcCLB.506729.80	TCSYLVIO_002319	-0.281856	0.133732	-0.167077	0.105266	hypothetical_protein_conserved
TcCLB.506729.90	TCSYLVIO_002318	-0.497072	0.00309805	-0.211583	0.0260638	hypothetical_protein_conserved
TcCLB.506731.10	TCSYLVIO_003401	-0.687522	0.0983466	-1.08124	0.00853202	hypothetical_protein
TcCLB.506733.100	TCSYLVIO_002840	-0.641698	0.00183208	-0.248603	0.0339821	hypothetical_protein_conserved
TcCLB.506733.110	TCSYLVIO_002839	0.287491	0.111832	0.790951	2.05e-05	hypothetical_protein_conserved
TcCLB.506733.120	TCSYLVIO_002838	0.0890345	0.369741	0.0763688	0.254169	hypothetical_protein_conserved
TcCLB.506733.130	TCSYLVIO_002837	0.00879323	0.43153	0.375308	0.00405385	hypothetical_protein_conserved
TcCLB.506733.140	TCSYLVIO_002836	0.0914751	0.293535	1.45133	8.72e-08	hypothetical_protein_conserved
TcCLB.506733.20	TCSYLVIO_002848	-0.665236	0.000269245	-0.962803	1.32e-07	AMP_deaminase_putative
TcCLB.506733.30	TCSYLVIO_002847	-0.114101	0.245047	-0.238152	0.00844313	hypothetical_protein_conserved
TcCLB.506733.40	TCSYLVIO_002846	-0.409144	0.0528167	-0.264306	0.0204434	katanin-like_protein_putativeserine_peptidase_Clan_SJ_family_S16_putative
TcCLB.506733.50	TCSYLVIO_002845	-0.166262	0.219791	0.0877371	0.202654	actin-like_protein_putative
TcCLB.506733.60	TCSYLVIO_002844	-0.240143	0.0869856	-0.298609	0.00223035	N(2)_N(2)-dimethylguanosine_tRNA_methyltransferase_putative
TcCLB.506733.70	TCSYLVIO_002843	0.388214	0.0767967	-0.0882038	0.223112	glycosyl_transferase-like_protein_putative
TcCLB.506733.80	TCSYLVIO_002842	0.14886	0.216942	-0.630843	0.003421	hypothetical_protein_conserved
TcCLB.506733.90	TCSYLVIO_002841	-0.332848	0.0428983	-0.33568	0.0254792	hypothetical_protein_conserved
TcCLB.506735.10	TCSYLVIO_002834	1.19819	4.94e-06	1.39203	6.36e-10	mitochondrial_processing_peptidase_alpha_subunit_putativemetallo-peptidase_Clan_ME_Family_M16_putative
TcCLB.506735.20	TCSYLVIO_002833	0.162519	0.271766	-0.0914791	0.212902	hypothetical_protein_conserved
TcCLB.506735.30	TCSYLVIO_002832	-0.348969	0.149148	-0.288205	0.0498385	hypothetical_protein_conserved
TcCLB.506735.40	TCSYLVIO_002831	-0.449307	0.120482	-0.732923	0.00103108	hypothetical_protein
TcCLB.506735.50	TCSYLVIO_002830	0.118235	0.267832	-0.127836	0.0856236	hypothetical_protein_conserved
TcCLB.506735.70	TCSYLVIO_002829	-0.592549	0.00254488	-0.738049	3.94e-05	hypothetical_protein_conserved
TcCLB.506737.10	TCSYLVIO_002825	-0.343631	0.039667	-0.214801	0.06399	hypothetical_protein_conserved
TcCLB.506737.20	TCSYLVIO_002824	-0.088235	0.302635	-0.799099	2.28e-05	protein_kinase_putative
TcCLB.506737.30	TCSYLVIO_002823	0.427481	0.0545502	0.17411	0.0661426	hypothetical_protein_conserved
TcCLB.506737.40	TCSYLVIO_002808	-0.0889225	0.273049	-0.101119	0.116409	hypothetical_protein_conserved
TcCLB.506737.50	TCSYLVIO_002807	-0.0813229	0.335945	0.147437	0.147376	hypothetical_protein_conserved
TcCLB.506737.60	TCSYLVIO_002806	-0.0355728	0.416542	-0.151035	0.181994	hypothetical_protein_conserved
TcCLB.506737.70	TCSYLVIO_002805	-0.0111206	0.424974	0.0710553	0.238646	ubiquitin-like_protein_putative
TcCLB.506739.10	TCSYLVIO_002406	0.338894	0.0139127	0.327569	0.0580414	hypothetical_protein_conserved
TcCLB.506739.110	TCSYLVIO_002415	-0.126915	0.278258	0.504373	0.0133547	hypothetical_protein
TcCLB.506739.120	TCSYLVIO_002416	-0.405979	0.0433525	-0.00733665	0.359993	hypothetical_protein_conserved
TcCLB.506739.130	TCSYLVIO_002417	-0.0506548	0.375471	0.132261	0.129245	protein_phosphatase_1_catalitic_subunit_putative
TcCLB.506739.160	TCSYLVIO_002419	-0.42467	0.0337247	-0.0652527	0.278248	hypothetical_protein_conserved
TcCLB.506739.180	TCSYLVIO_002420	-0.354442	0.103375	0.343555	0.0136408	hypothetical_protein_conserved
TcCLB.506739.190	TCSYLVIO_002421	0.0494594	0.364229	-0.487511	0.00154899	serine/threonine_protein_kinase_putativeprotein_kinase_putative
TcCLB.506739.200	TCSYLVIO_002422	0.370759	0.0157058	0.35631	0.00797397	protein_phosphatase_2C_putative
TcCLB.506739.30	TCSYLVIO_002408	1.13853	5e-05	-0.109217	0.154854	hypothetical_protein
TcCLB.506739.40	TCSYLVIO_002409	-0.132685	0.260396	-0.192604	0.112823	hypothetical_protein_conserved
TcCLB.506739.60	TCSYLVIO_002411	-0.245744	0.125704	0.130374	0.166779	hypothetical_protein_conserved
TcCLB.506739.70	TCSYLVIO_002412	-0.00150976	0.443567	-0.233859	0.056144	hypothetical_protein_conserved
TcCLB.506739.80	TCSYLVIO_002413	-0.0664203	0.347326	0.802637	9.95e-07	mitochondrial_carrier_protein_putative
TcCLB.506739.90	TCSYLVIO_002414	-0.426858	0.00971954	-0.483515	0.000697768	ATP-dependent_RNA_helicase_putative
TcCLB.506743.10	TCSYLVIO_007655	0.152751	0.278984	-0.155406	0.190891	hypothetical_protein
TcCLB.506743.120	TCSYLVIO_001200	0.382017	0.0701102	-0.235456	0.0528154	histone_acetyltransferase-like_protein_putative
TcCLB.506743.140	TCSYLVIO_001199	-0.258972	0.126055	-0.351496	0.00979816	hypothetical_protein_conserved
TcCLB.506743.150	TCSYLVIO_001198	0.161634	0.259389	0.423382	0.005964	proteasome_26S_non-ATPase_subunit_9_putative
TcCLB.506743.160	TCSYLVIO_001197	-0.0416552	0.383474	0.105233	0.1207	protein_kinase_putative
TcCLB.506743.180	TCSYLVIO_001195	-0.621641	0.000858488	-0.703275	5.85e-06	recombination_initiation_protein_NBS1_putative
TcCLB.506743.190	TCSYLVIO_001194	-0.230829	0.154047	-0.536826	0.000909643	hypothetical_protein_conserved
TcCLB.506743.30	TCSYLVIO_007654	0.616879	0.0273152	0.485284	0.00736012	50S_ribosomal_protein_L17_putative
TcCLB.506745.20	TCSYLVIO_001189	-0.391082	0.0129428	-0.111605	0.164774	hypothetical_protein_conserved
TcCLB.506747.30	TCSYLVIO_001114	-0.301336	0.0568227	-0.45396	2.42e-05	ubiquitin_hydrolase_putativecysteine_peptidase_Clan_CA_family_C19_putative
TcCLB.506749.10	TCSYLVIO_001098	0.386761	0.0588071	0.526824	0.000143148	hypothetical_protein_conserved
TcCLB.506753.120	TCSYLVIO_006807	1.0255	3.26e-05	-0.0243435	0.325841	DnaJ_chaperone_protein_putative
TcCLB.506753.170	TCSYLVIO_006805	0.0695252	0.358286	0.46724	0.000298477	ubiquinone_biosynthesis_protein-like_protein_putative
TcCLB.506753.190	TCSYLVIO_006804	-0.429166	0.0493149	0.15969	0.169785	hypothetical_protein_conserved
TcCLB.506753.200	TCSYLVIO_006803	0.270137	0.175377	0.0226359	0.331318	hypothetical_protein_conserved
TcCLB.506753.210	TCSYLVIO_006802	0.293631	0.0972799	0.00326822	0.364128	hypothetical_protein_conserved
TcCLB.506753.220	TCSYLVIO_006801	0.572944	0.146501	0.0608692	0.325497	hypothetical_protein_conserved
TcCLB.506753.230	TCSYLVIO_006800	0.783529	0.000810073	-0.0268907	0.334431	hypothetical_protein_conserved
TcCLB.506753.240	TCSYLVIO_006799	-0.1531	0.285108	-0.258125	0.0705979	hypothetical_protein_conserved
TcCLB.506753.30	TCSYLVIO_006811	0.506358	0.0554109	0.0709822	0.293759	hypothetical_protein
TcCLB.506753.50	TCSYLVIO_006810	-0.577587	0.00808391	-0.1187	0.114509	hypothetical_protein_conserved
TcCLB.506753.60	TCSYLVIO_006809	0.00973293	0.436992	0.46582	0.00575289	GDP-mannose_transporter_putative
TcCLB.506753.80	TCSYLVIO_006808	0.0847648	0.346338	0.164022	0.0731345	hypothetical_protein_conserved
TcCLB.506755.10	TCSYLVIO_006798	0.457076	0.00941858	-0.426657	0.00469057	hypothetical_protein_conserved
TcCLB.506755.100	TCSYLVIO_006787	-0.166263	0.230266	-0.0587926	0.293068	hypothetical_protein_conserved
TcCLB.506755.110	TCSYLVIO_006786	-0.0533691	0.382078	0.118665	0.139704	hypothetical_protein_conserved
TcCLB.506755.120	TCSYLVIO_006785	-0.0276915	0.405654	-0.263635	0.00353335	hypothetical_protein_conserved
TcCLB.506755.150	TCSYLVIO_006783	0.251457	0.160444	0.280808	0.0204434	hypothetical_protein_conserved
TcCLB.506755.160	TCSYLVIO_006782	0.130674	0.178582	0.0197601	0.326144	AAA_ATPase_putative
TcCLB.506755.170	TCSYLVIO_006781	-0.638518	0.00236869	-0.41141	0.000248021	hypothetical_protein_conserved
TcCLB.506755.180	TCSYLVIO_006780	-0.42101	0.0944451	-0.170413	0.134872	hypothetical_protein_conserved
TcCLB.506755.190	TCSYLVIO_006779	-0.785548	0.00348813	-0.29765	0.0185076	hypothetical_protein_conserved
TcCLB.506755.20	TCSYLVIO_006797	0.665069	0.010674	-0.532983	0.00898416	paraflagellar_rod_component_putative
TcCLB.506755.210	TCSYLVIO_006778	0.357448	0.0243928	0.763609	4.06e-05	hypothetical_protein_conserved
TcCLB.506755.220	TCSYLVIO_006777	0.280509	0.0980232	-0.230891	0.039905	hypothetical_protein_conserved
TcCLB.506755.230	TCSYLVIO_006776	-0.0689957	0.344393	0.240866	0.0318314	hypothetical_protein_conserved
TcCLB.506755.270	TCSYLVIO_006775	0.0901022	0.375882	-0.708702	0.0152251	hypothetical_protein_conserved
TcCLB.506755.279	TCSYLVIO_006774	0.0956704	0.297312	0.551186	6.57e-05	hypothetical_protein_conserved
TcCLB.506755.30	TCSYLVIO_006796	-0.677029	0.0302531	0.30216	0.0198437	hypothetical_protein_conserved
TcCLB.506755.40	TCSYLVIO_006795	-0.245667	0.183646	-0.122411	0.21882	hypothetical_protein_conserved
TcCLB.506755.50	TCSYLVIO_006794	0.211336	0.270713	0.329868	0.051968	hypothetical_protein_conserved
TcCLB.506755.70	TCSYLVIO_006791	0.368956	0.160405	0.143511	0.191369	hypothetical_protein_conserved
TcCLB.506755.74	TCSYLVIO_006790	0.09144	0.338509	-0.0622375	0.266439	mitochondrial_carrier_protein_putative
TcCLB.506755.80	TCSYLVIO_006789	0.442307	0.0610083	0.404458	0.00276509	hypothetical_protein
TcCLB.506755.90	TCSYLVIO_006788	-0.233672	0.181325	-0.447179	0.00313357	hypothetical_protein_conserved
TcCLB.506757.10	TCSYLVIO_006770	0.6413	0.00393011	-0.336395	0.00200934	phospholipid:diacylglycerol_acyltransferase_putative
TcCLB.506757.20	TCSYLVIO_006769	0.136239	0.276512	-0.697374	4.01e-05	hypothetical_protein_conserved
TcCLB.506757.30	TCSYLVIO_006768	0.0248149	0.412159	-0.365888	0.0111364	hypothetical_protein_conserved
TcCLB.506763.40	TCSYLVIO_009453	0.467865	0.145954	-0.259624	0.231617	hypothetical_protein
TcCLB.506771.18	TCSYLVIO_004610	0.352534	0.0399325	0.362086	0.00772767	hypothetical_protein_conserved
TcCLB.506773.100	TCSYLVIO_001680	-0.140956	0.274022	-0.578558	0.00020414	protein_kinase_putative
TcCLB.506773.110	TCSYLVIO_001681	0.3367	0.135628	0.0629854	0.289906	hypothetical_protein_conserved
TcCLB.506773.120	TCSYLVIO_001682	0.0180965	0.41584	-0.0548266	0.314656	hypothetical_protein_conserved
TcCLB.506773.130	TCSYLVIO_001810	-0.236363	0.0706377	-0.353771	0.00423984	pumilio-repeat_RNA-binding_protein_putative
TcCLB.506773.140	TCSYLVIO_001683	0.757256	0.0085865	0.850866	2.32e-06	DNA_ligase_putative
TcCLB.506773.150	TCSYLVIO_001684	-0.303129	0.123483	0.300096	0.0150344	hypothetical_protein
TcCLB.506773.160	TCSYLVIO_001685	-0.323107	0.0438678	-0.224664	0.0425309	hypothetical_protein_conserved
TcCLB.506773.170	TCSYLVIO_001686	-0.119747	0.290299	-0.121188	0.113307	hypothetical_protein_conserved
TcCLB.506773.180	TCSYLVIO_001687	0.371249	0.0971937	-0.194563	0.099729	chromatin_binding_protein_putative
TcCLB.506773.20	TCSYLVIO_001673	-0.369304	0.0131012	0.44141	0.00115022	hypothetical_protein_conserved
TcCLB.506773.30	TCSYLVIO_001674	-0.0260823	0.407992	-0.705727	9e-06	hypothetical_protein_conserved
TcCLB.506773.40	TCSYLVIO_001675	0.524349	0.00273651	0.251707	0.00822112	3-methylcrotonoyl-CoA_carboxylase_beta_subunit_putative
TcCLB.506773.70	TCSYLVIO_001677	-0.0838429	0.281001	-0.414077	9.41e-05	transcription_modulator/accessory_protein_putative
TcCLB.506773.80	TCSYLVIO_001678	0.75686	0.00343475	-0.151495	0.0936229	hypothetical_protein_conserved
TcCLB.506773.90	TCSYLVIO_001679	1.77975	4.87e-06	2.27386	1.07e-09	amino_acid_permease/transporter_putative
TcCLB.506775.100	TCSYLVIO_001697	0.905145	0.000177689	0.286486	0.0233196	PIF1_helicase-like_protein_putativeDNA_repair_and_recombination_protein_mitochondrial_precursor_putative
TcCLB.506775.110	TCSYLVIO_001698	-1.11826	0.000327861	-1.75222	4.14e-10	hypothetical_protein_conserved
TcCLB.506775.130	TCSYLVIO_001699	0.606064	0.0067207	0.276609	0.0103931	hypothetical_protein_conserved
TcCLB.506775.140	TCSYLVIO_001700	0.0612645	0.385647	0.197199	0.102477	hypothetical_protein_conserved
TcCLB.506775.150	TCSYLVIO_001701	0.434628	0.0502632	1.04492	1.85e-06	hypothetical_protein_conserved
TcCLB.506775.160	TCSYLVIO_001702	-0.548578	0.0214733	0.0895055	0.209051	hypothetical_protein_conserved
TcCLB.506775.170	TCSYLVIO_001703	0.187485	0.227746	0.0903887	0.196649	NADH-cytochrome_b5_reductase_putative
TcCLB.506775.180	TCSYLVIO_001704	0.422301	0.0163977	-0.431845	0.0014514	hypothetical_protein_conserved
TcCLB.506775.190	TCSYLVIO_001705	-0.900452	0.107562	-0.288785	0.0734513	protein_kinase_putativeserine/threonine_protein_kinase_putative
TcCLB.506775.22	TCSYLVIO_001689	0.239762	0.163064	-0.618298	0.000410943	hypothetical_protein_conserved
TcCLB.506775.30	TCSYLVIO_001690	-0.581549	0.0010004	-0.871802	1.04e-07	tubulin-tyrosine_ligase-like_protein_putative
TcCLB.506775.40	TCSYLVIO_001691	-0.362616	0.0720463	-0.37345	0.000836863	hypothetical_protein_conserved
TcCLB.506775.50	TCSYLVIO_001692	0.156575	0.210706	0.0360897	0.290894	hypothetical_protein_conserved
TcCLB.506775.60	TCSYLVIO_001693	0.680284	0.00587004	0.503519	0.0024893	hypothetical_protein_conserved
TcCLB.506775.70	TCSYLVIO_001694	-0.149406	0.245304	0.442108	0.000249278	hypothetical_protein_conserved
TcCLB.506775.90	TCSYLVIO_001696	1.88056	1.18e-06	2.06765	4.45e-11	PIF1_helicase-like_protein_putativeDNA_repair_and_recombination_protein_mitochondrial_precursor_putative
TcCLB.506777.30	TCSYLVIO_001712	-0.287572	0.089417	-0.165779	0.0461319	hypothetical_protein_conserved
TcCLB.506777.40	TCSYLVIO_001713	-0.676513	0.0083993	-0.374351	0.00264327	hypothetical_protein_conserved
TcCLB.506777.50	TCSYLVIO_001714	0.352608	0.0579029	0.464799	0.00171774	cell_cycle_sequence_binding_phosphoprotein_(RBP45)_putative
TcCLB.506777.60	TCSYLVIO_001715	0.373594	0.108451	0.500718	0.00208408	NGG1_interacting_factor_3_putative
TcCLB.506777.70	TCSYLVIO_001716	0.200894	0.185311	0.292827	0.00495636	protein_kinase_putativecyclin-dependent_protein_kinase_putative
TcCLB.506777.80	TCSYLVIO_001717	0.444746	0.0060204	0.263005	0.0248572	seryl-tRNA_synthetase_putative
TcCLB.506777.90	TCSYLVIO_001718	0.362654	0.0814715	0.524722	0.000937519	hypothetical_protein_conserved
TcCLB.506779.100	TCSYLVIO_001739	0.0726897	0.373075	0.294638	0.029119	RNA-binding_protein_putative
TcCLB.506779.110	TCSYLVIO_001740	-0.32877	0.0712316	-0.240105	0.0328917	phopshatase_putative
TcCLB.506779.120	TCSYLVIO_001741	-0.50538	0.0181143	-0.565386	0.000308718	hypothetical_protein_conserved
TcCLB.506779.130	TCSYLVIO_001742	0.335695	0.0669888	0.346738	0.0106347	hypothetical_protein
TcCLB.506779.140	TCSYLVIO_001743	-0.853708	0.00689849	-1.62046	1.31e-08	hypothetical_protein_conserved
TcCLB.506779.160	TCSYLVIO_001745	-0.283093	0.136096	-1.06273	8.72e-08	hypothetical_protein_conserved
TcCLB.506779.170	TCSYLVIO_001746	0.374186	0.0656115	1.01435	1.4e-06	haloacid_dehalogenase_hydrolase_putative
TcCLB.506779.20	TCSYLVIO_001734	0.591795	0.012484	0.640622	7.14e-05	hypothetical_protein_conserved
TcCLB.506779.30	TCSYLVIO_001735	-0.152017	0.194656	-0.12875	0.10741	hypothetical_protein_conserved_(pseudogene)
TcCLB.506779.50	TCSYLVIO_001736	0.0883925	0.310444	0.743909	2.94e-07	proteasome_beta_3_subunit_putative
TcCLB.506779.80	TCSYLVIO_001737	-0.186744	0.136425	-0.315779	0.0082704	pantothenate_kinase_subunit_putative
TcCLB.506779.90	TCSYLVIO_001738	-0.203061	0.111517	-0.0646684	0.236291	hypothetical_protein_conserved
TcCLB.506795.20	TCSYLVIO_010614	0.378637	0.0257257	0.291501	0.0225188	hypothetical_protein_conserved
TcCLB.506795.40	TCSYLVIO_010612	0.53334	0.0229649	0.393841	0.0157501	phosphatidylserine_synthase_putative
TcCLB.506795.44	TCSYLVIO_010611	0.957799	3.32e-05	1.58571	9.05e-11	hypothetical_protein_conserved
TcCLB.506795.50	TCSYLVIO_010610	-0.217357	0.100159	-0.481119	4.68e-05	poly(A)_polymerase_putativepolynucleotide_adenylyltransferase_putative
TcCLB.506795.60	TCSYLVIO_010609	-0.429919	0.0317202	-0.108155	0.173752	hypothetical_protein_conserved
TcCLB.506795.80	TCSYLVIO_010607	-0.4909	0.0436553	-1.76719	1.44e-06	proline_racemaseB-cell_mitogen_precursor_putative
TcCLB.506795.90	TCSYLVIO_010606	0.683245	0.000506052	0.690367	2.27e-05	hypothetical_protein_conserved
TcCLB.506797.10	TCSYLVIO_001318	-0.296738	0.0582945	-0.477476	0.000821314	hypothetical_protein_conserved
TcCLB.506797.100	TCSYLVIO_001327	-0.0782227	0.342227	0.0224758	0.320254	short_chain_dehydrogenase/reductase_putative
TcCLB.506797.20	TCSYLVIO_001319	-0.38997	0.0166674	-0.55561	4.03e-06	hypothetical_protein
TcCLB.506797.30	TCSYLVIO_001320	-0.154342	0.183749	-0.326359	0.00131643	hypothetical_protein
TcCLB.506797.40	TCSYLVIO_001321	-0.205955	0.19527	-0.817351	0.00200706	hypothetical_protein_conserved
TcCLB.506797.50	TCSYLVIO_001322	-0.705914	0.00444863	-0.437106	0.00256485	hypothetical_protein_conserved
TcCLB.506797.70	TCSYLVIO_001324	0.479639	0.00636252	0.490271	5.26e-05	lysophospholipase_putative
TcCLB.506797.80	TCSYLVIO_001325	-0.129155	0.296423	-0.208885	0.0685459	hypothetical_protein_conserved
TcCLB.506797.90	TCSYLVIO_001326	0.378772	0.0541885	0.454916	0.00480818	short_chain_dehydrogenase/reductase_putative
TcCLB.506799.10	TCSYLVIO_001328	0.261271	0.0591397	0.133731	0.154391	fatty_acid_transporter_protein-like_putative
TcCLB.506801.100	TCSYLVIO_007600	-0.0741663	0.353686	0.254847	0.0464528	hypothetical_protein_conserved
TcCLB.506801.110	TCSYLVIO_007601	-0.00395218	0.441601	0.137024	0.177733	hypothetical_protein_conserved
TcCLB.506801.120	TCSYLVIO_007602	-0.277201	0.0846037	-0.185017	0.152219	protein_kinase_putative
TcCLB.506801.129	TCSYLVIO_007492	-0.179182	0.163249	-0.44441	0.00421881	hypothetical_protein
TcCLB.506801.70	TCSYLVIO_007596	-0.248247	0.112075	-0.475422	0.000666331	hypothetical_protein
TcCLB.506811.100	TCSYLVIO_005594	-0.457941	0.0110361	0.0310074	0.303937	hypothetical_protein_conserved
TcCLB.506811.110	TCSYLVIO_005593	-0.492892	0.00639275	-0.678726	1.75e-05	hypothetical_protein_conserved
TcCLB.506811.140	TCSYLVIO_005592	0.259471	0.175932	-0.186228	0.120389	hypothetical_protein_conserved
TcCLB.506811.150	TCSYLVIO_005591	-0.19133	0.176794	-0.247893	0.0698739	hypothetical_protein_conserved
TcCLB.506811.170	TCSYLVIO_005589	-0.000321412	0.444527	0.00722723	0.354577	hypothetical_protein_conserved
TcCLB.506811.180	TCSYLVIO_005588	-0.507785	0.0293544	-0.902128	0.000389509	protein_kinase_putative
TcCLB.506811.190	TCSYLVIO_005587	0.201477	0.168701	0.751361	2.99e-06	UDP-galactose_4-epimerase
TcCLB.506811.20	TCSYLVIO_005601	0.0158498	0.423294	-0.763743	1.54e-05	hypothetical_protein_conserved
TcCLB.506811.200	TCSYLVIO_005586	-0.339171	0.0924795	-0.273826	0.0357136	hypothetical_protein_conserved
TcCLB.506811.210	TCSYLVIO_005585	1.72183	2.35e-05	0.346121	0.00424914	cell_division_cycle_protein_45_(CDC45)_putative
TcCLB.506811.220	TCSYLVIO_005584	-0.236798	0.0984609	-0.0768843	0.230785	hypothetical_protein_conserved
TcCLB.506811.30	TCSYLVIO_005600	-0.0326365	0.403425	-0.264031	0.0201017	hypothetical_protein_conserved
TcCLB.506811.40	TCSYLVIO_005599	0.358097	0.0403402	-0.0301725	0.302979	hypothetical_protein_conserved
TcCLB.506811.50	TCSYLVIO_005598	-0.440623	0.154404	-0.283526	0.134078	hypothetical_protein_conserved
TcCLB.506811.70	TCSYLVIO_005597	0.223573	0.116649	0.402624	0.0114973	hypothetical_protein
TcCLB.506811.80	TCSYLVIO_005596	0.341114	0.0753187	0.392122	0.0041681	hypothetical_protein_conserved
TcCLB.506825.10	TCSYLVIO_001850	-0.995752	0.102368	-1.10343	0.0524309	RNA-binding_protein_putative
TcCLB.506825.100	TCSYLVIO_001840	-0.682023	0.000553698	-0.628633	8.68e-05	hypothetical_protein_conserved
TcCLB.506825.150	TCSYLVIO_001838	-0.725288	0.000235186	-1.34985	4.14e-10	hypothetical_protein_conserved
TcCLB.506825.160	TCSYLVIO_001837	0.860806	0.0306321	0.277238	0.0350421	hypothetical_protein_conserved
TcCLB.506825.170	TCSYLVIO_001836	0.688748	0.000299907	-0.0185505	0.330212	lanosterol_synthase_putative
TcCLB.506825.180	TCSYLVIO_001835	-0.382056	0.0167095	-0.688279	2.98e-06	protein_kinase_putative
TcCLB.506825.190	TCSYLVIO_001834	2.05075	2.95e-08	1.24641	1.91e-08	hypothetical_protein
TcCLB.506825.20	TCSYLVIO_001849	-0.374343	0.0446768	-0.340313	0.00147619	hypothetical_protein_conserved
TcCLB.506825.200	TCSYLVIO_001833	0.775025	0.000193192	0.253788	0.0146716	hypothetical_protein
TcCLB.506825.210	TCSYLVIO_001832	0.998336	4.43e-05	0.501723	0.000356629	hypothetical_protein_conserved
TcCLB.506825.219	TCSYLVIO_001831	-0.272626	0.0735515	-0.4018	0.00147057	hypothetical_protein_conserved
TcCLB.506825.230	TCSYLVIO_001830	-0.0934681	0.302528	-0.461947	0.000104512	hypothetical_protein_conserved
TcCLB.506825.24	TCSYLVIO_001848	-0.430384	0.0393741	-0.0616664	0.241354	hypothetical_protein_conserved
TcCLB.506825.30	TCSYLVIO_001847	0.0396055	0.376952	-0.189237	0.14438	hypothetical_protein_conserved
TcCLB.506825.40	TCSYLVIO_001846	-1.567	0.0112573	-0.199697	0.230746	hypothetical_protein_conserved
TcCLB.506825.50	TCSYLVIO_001845	-0.39263	0.0171092	-0.362517	0.00553116	hypothetical_protein_conserved
TcCLB.506825.60	TCSYLVIO_001844	-0.496238	0.00397546	-0.588163	4.47e-06	hypothetical_protein_conserved
TcCLB.506825.70	TCSYLVIO_001843	0.410582	0.130094	-0.192665	0.118638	serine-threonine_dehydratase_putative;with=GeneDB:LmjF06.0730
TcCLB.506825.80	TCSYLVIO_001842	-0.557825	0.00286836	-1.02159	1.78e-07	hypothetical_protein_conserved
TcCLB.506825.90	TCSYLVIO_001841	0.15607	0.164065	-0.970203	6.25e-07	hypothetical_protein_conserved
TcCLB.506829.10	TCSYLVIO_003448	0.415222	0.0178079	0.285392	0.00381829	hypothetical_protein_conserved
TcCLB.506829.20	TCSYLVIO_003447	0.462549	0.0351259	0.0161142	0.337189	hypothetical_protein_conserved
TcCLB.506829.30	TCSYLVIO_003446	-0.281742	0.208396	-0.0867019	0.287068	hypothetical_protein_conserved
TcCLB.506829.39	TCSYLVIO_003444	0.485124	0.00177822	0.568096	0.00254442	ribosomal_protein_S7_putative
TcCLB.506829.50	TCSYLVIO_003443	-0.0487463	0.400127	-0.63209	0.0012661	hypothetical_protein_conserved
TcCLB.506829.60	TCSYLVIO_003442	-0.665519	0.015228	-0.202537	0.127764	hypothetical_protein_conserved
TcCLB.506829.80	TCSYLVIO_003441	0.541144	0.011264	0.692024	2.14e-05	alpha/beta-hydrolase_putative
TcCLB.506829.90	TCSYLVIO_003439	-0.246561	0.0678955	-0.0706053	0.287604	hypothetical_protein_conserved
TcCLB.506857.10	TCSYLVIO_001246	-0.427518	0.0331512	-1.21659	1.54e-06	glycogen_synthase_kinase-3_alpha_putative
TcCLB.506857.110	TCSYLVIO_001255	-0.109673	0.301907	-0.202892	0.134806	hypothetical_protein_conserved
TcCLB.506857.20	TCSYLVIO_001247	1.66149	1.84e-06	1.97272	1.88e-09	pyrroline-5-carboxylate_reductase_putative
TcCLB.506857.30	TCSYLVIO_001248	-0.465006	0.0103248	0.0222374	0.329498	hypothetical_protein_conserved
TcCLB.506857.40	TCSYLVIO_001249	-0.412475	0.0772315	-0.0573624	0.29598	hypothetical_protein_conserved
TcCLB.506857.50	TCSYLVIO_001250	-0.475151	0.0159371	-0.348881	0.00105721	hypothetical_protein_conserved
TcCLB.506857.60	TCSYLVIO_001251	-0.0357667	0.393271	-0.0501385	0.260076	peptidyl-prolyl_cis-trans_isomerase_putative
TcCLB.506857.70	TCSYLVIO_001252	-0.188486	0.160427	-0.251675	0.0262144	hypothetical_protein_conserved
TcCLB.506857.80	TCSYLVIO_001253	0.0888375	0.278935	0.517118	0.000104499	kinesin_putative
TcCLB.506859.110	TCSYLVIO_001264	0.0166538	0.433029	0.268613	0.129129	3'a2rel-related_protein_putative
TcCLB.506859.120	TCSYLVIO_001265	-0.0470022	0.375853	-0.264582	0.0245486	hypothetical_protein
TcCLB.506859.130	TCSYLVIO_001266	-0.212441	0.217291	-0.166066	0.0955627	hypothetical_protein_conserved
TcCLB.506859.150	TCSYLVIO_001267	0.105006	0.275726	0.148211	0.0861324	hypothetical_protein
TcCLB.506859.160	TCSYLVIO_001268	-0.244751	0.0838143	0.000467204	0.367407	hypothetical_protein_conserved
TcCLB.506859.180	TCSYLVIO_009446	0.799802	0.000188143	0.798289	0.00232058	hypothetical_protein_conserved
TcCLB.506859.240	TCSYLVIO_001409	-0.246526	0.204317	0.351888	0.102114	hypothetical_protein_conserved
TcCLB.506859.30	TCSYLVIO_001260	-0.197305	0.136096	-0.084281	0.195293	hypothetical_protein
TcCLB.506859.49	TCSYLVIO_001261	-0.0164256	0.420118	0.0701204	0.181361	hypothetical_protein_conserved
TcCLB.506859.70	TCSYLVIO_001262	0.0838571	0.278935	0.0332081	0.303191	hypothetical_protein_conserved
TcCLB.506859.80	TCSYLVIO_001263	1.022	0.000395961	1.18216	1.63e-07	hypothetical_protein_conserved
TcCLB.506861.20	TCSYLVIO_001887	-0.177641	0.255013	0.182017	0.0925785	hypothetical_protein_conserved
TcCLB.506863.10	TCSYLVIO_001889	0.0389735	0.367051	0.0083351	0.350407	alanyl-tRNA_synthetase_putative
TcCLB.506863.20	TCSYLVIO_001890	0.36154	0.0605046	0.0981865	0.238875	hypothetical_protein
TcCLB.506863.30	TCSYLVIO_001891	-1.02585	0.0720097	-0.601264	0.0318468	hypothetical_protein_conserved
TcCLB.506863.40	TCSYLVIO_001892	-0.16885	0.254978	0.226709	0.118723	hypothetical_protein_conserved
TcCLB.506863.50	TCSYLVIO_001893	0.491383	0.0350661	-0.137776	0.19168	ribosomal_RNA_processing_protein_45_putative3'_exoribonuclease_putativeexosome_complex_exonuclease_putative
TcCLB.506863.60	TCSYLVIO_001894	-0.374765	0.0382645	-0.293703	0.0273701	hypothetical_protein_conserved
TcCLB.506863.70	TCSYLVIO_001895	0.253576	0.0791388	-0.180051	0.049674	hypothetical_protein_conserved
TcCLB.506863.80	TCSYLVIO_001896	-0.081372	0.314742	0.0605173	0.296601	serine/threonine_protein_phosphatase_putative
TcCLB.506865.10	TCSYLVIO_000302	-0.935776	0.000411133	-0.82957	9.4e-06	ARP2/3_complex_subunit_putative
TcCLB.506865.20	TCSYLVIO_000301	0.157276	0.274876	0.319229	0.0313019	hypothetical_protein
TcCLB.506865.30	TCSYLVIO_000300	-0.159479	0.227329	0.202932	0.0411324	hypothetical_protein_conserved
TcCLB.506865.40	TCSYLVIO_000299	-0.0546649	0.355432	-0.358317	0.00234283	translation_initiation_factor_eif-2b_beta_subunit_putativeeIF-2B_GDP-GTP_exchange_factor_putative
TcCLB.506865.60	TCSYLVIO_000298	-0.149192	0.220393	-0.235753	0.0199204	hypothetical_protein_conserved
TcCLB.506865.70	TCSYLVIO_000297	-0.00721134	0.436301	-0.574138	0.0023813	hypothetical_protein_conserved
TcCLB.506867.10	TCSYLVIO_000058	0.834676	0.00102736	1.24465	8.63e-07	endonuclease_G_putative
TcCLB.506869.20	TCSYLVIO_009359	-0.319808	0.157435	-0.305686	0.0435959	hypothetical_protein_conserved
TcCLB.506869.60	TCSYLVIO_009362	-0.899013	0.00287067	-0.465993	0.00135483	protein_kinase_putative
TcCLB.506869.70	TCSYLVIO_009363	0.521992	0.0323156	0.200487	0.0715531	mitochondrial_structure_specific_endonuclease_I_(SSE-1)_putative
TcCLB.506885.10	TCSYLVIO_005651	0.822657	0.00102227	0.237337	0.037534	alpha-12-mannosyltransferase_putative
TcCLB.506885.110	TCSYLVIO_005658	-0.207225	0.112257	-0.233535	0.0177378	hypothetical_protein_conserved
TcCLB.506885.124	TCSYLVIO_005660	-0.135193	0.233538	-1.04402	3.29e-07	phosphatidylcholine:ceramide_cholinephosphotransferase_2_putative
TcCLB.506885.170	TCSYLVIO_005663	0.276192	0.134446	0.294479	0.0431946	hypothetical_protein_conserved
TcCLB.506885.20	TCSYLVIO_005652	0.634586	0.00668043	-0.0459286	0.291728	hypothetical_protein_conserved
TcCLB.506885.204	TCSYLVIO_005667	0.787549	0.00109436	0.233834	0.114099	hypothetical_protein_conserved
TcCLB.506885.250	TCSYLVIO_005668	-0.171003	0.164512	-0.297588	0.00859103	hypothetical_protein
TcCLB.506885.260	TCSYLVIO_005669	0.777059	0.000293799	1.49883	8.4e-10	hypothetical_protein_conserved
TcCLB.506885.270	TCSYLVIO_005670	-0.242644	0.117521	-0.634186	0.000139647	tubulin_tyrosine_ligase_putative
TcCLB.506885.280	TCSYLVIO_005671	-1.10273	0.00772916	-0.84839	0.00104523	NIMA-related_kinase_putative
TcCLB.506885.290	TCSYLVIO_005672	-0.0459494	0.370645	-0.119585	0.132816	DNA_replication_factor_putative
TcCLB.506885.320	TCSYLVIO_005675	-0.0327055	0.395484	-0.115108	0.175614	hypothetical_protein_conserved
TcCLB.506885.330	TCSYLVIO_005676	0.353258	0.0270906	0.327763	0.00722142	hypothetical_protein_conserved
TcCLB.506885.340	TCSYLVIO_005677	1.75901	5.61e-07	0.451723	2.96e-05	hypothetical_protein_conserved
TcCLB.506885.350	TCSYLVIO_005678	0.546972	0.0069512	0.672956	2.08e-06	proteasome_alpha_1_subunit_putative
TcCLB.506885.354	TCSYLVIO_005679	0.851019	0.10531	0.155969	0.196772	hypothetical_protein_conserved
TcCLB.506885.360	TCSYLVIO_005680	-0.43897	0.0628576	-0.153181	0.123278	hypothetical_protein_conserved
TcCLB.506885.364	TCSYLVIO_005681	-0.0565536	0.376577	0.403952	0.00484553	hypothetical_protein_conserved
TcCLB.506885.370	TCSYLVIO_005682	0.305998	0.163013	0.160416	0.140564	hypothetical_protein_conserved
TcCLB.506885.380	TCSYLVIO_005683	-0.376028	0.0523205	-0.242723	0.0758806	hypothetical_protein_conserved
TcCLB.506885.394	TCSYLVIO_005685	-0.0620566	0.362784	-0.752791	1.16e-05	hypothetical_protein_conserved
TcCLB.506885.400	TCSYLVIO_005686	0.314949	0.0267214	0.763086	0.000654807	40_kDa_cyclophilin_putativePPIase_putativerotamase_putativepeptidyl-prolyl_cis-trans_isomerase_putative
TcCLB.506885.413	TCSYLVIO_005687	0.0035571	0.441831	-0.148946	0.154048	glyceraldehyde-3-phosphate_dehydrogenase_putative
TcCLB.506885.416	TCSYLVIO_005688	0.138378	0.347006	0.282856	0.0514844	regulator_of_chromosome_condensation_(RCC1)_putative
TcCLB.506885.440	TCSYLVIO_005689	0.00834733	0.43294	-0.135823	0.187924	hypothetical_protein_conserved
TcCLB.506885.450	TCSYLVIO_005690	0.126514	0.277488	0.256667	0.0788439	MCAK-like_kinesin_putative
TcCLB.506885.50	TCSYLVIO_005653	-0.290453	0.0649587	-0.400683	0.00171774	hypothetical_protein_conserved
TcCLB.506885.60	TCSYLVIO_005654	-0.316732	0.127662	-0.318592	0.0223226	hypothetical_protein_conserved
TcCLB.506885.70	TCSYLVIO_005656	-0.394557	0.014123	-0.584345	1.59e-05	polyadenylate-binding_protein_1_putative
TcCLB.506885.90	TCSYLVIO_005657	-0.138591	0.250493	-0.0564827	0.285501	hypothetical_protein_conserved
TcCLB.506887.100	TCSYLVIO_005704	0.0744208	0.381727	-0.518906	0.00168463	protein_kinase_putative
TcCLB.506887.110	TCSYLVIO_005705	-0.485385	0.0333919	-0.367341	0.0183744	hypothetical_protein_conserved_(pseudogene)
TcCLB.506887.40	TCSYLVIO_005699	-0.561922	0.00570424	-1.05402	1.57e-06	hypothetical_protein_conserved
TcCLB.506887.50	TCSYLVIO_005700	-0.617707	0.00581975	-0.475567	0.00200027	katanin_putative
TcCLB.506887.60	TCSYLVIO_005701	-0.493962	0.00585803	-0.282085	0.0208361	small_nuclear_RNA_gene_activation_protein_(SNAP)_50_putative
TcCLB.506887.69	TCSYLVIO_005702	0.153457	0.366774	0.113215	0.158221	dual_specificity_protein_phosphatase_putative
TcCLB.506887.90	TCSYLVIO_005703	0.326818	0.0416789	0.828162	1.56e-06	hypothetical_protein_conserved
TcCLB.506891.20	TCSYLVIO_007250	-0.544751	0.00668283	-0.285199	0.022244	hypothetical_protein_conserved
TcCLB.506891.30	TCSYLVIO_007251	0.237869	0.211917	0.184821	0.086284	hypothetical_protein_conserved
TcCLB.506893.100	TCSYLVIO_003557	0.818709	0.00108833	0.15252	0.2031	hypothetical_protein_conserved
TcCLB.506893.60	TCSYLVIO_003554	-0.177185	0.252497	-0.185338	0.210817	hypothetical_protein_conserved
TcCLB.506893.70	TCSYLVIO_003555	-0.196556	0.175102	-0.689366	9.32e-05	hypothetical_protein_conserved
TcCLB.506893.90	TCSYLVIO_003556	-0.399482	0.121362	0.698941	0.00266127	hypothetical_protein_conserved
TcCLB.506895.10	TCSYLVIO_003558	0.00666569	0.439828	-0.0754218	0.256743	hypothetical_protein_conserved
TcCLB.506895.50	TCSYLVIO_003561	-0.224333	0.124105	-0.274012	0.0102056	hypothetical_protein_conserved
TcCLB.506895.60	TCSYLVIO_003562	-0.0197841	0.419932	-0.653988	1.69e-05	hypothetical_protein_conserved_(pseudogene)
TcCLB.506925.10	TCSYLVIO_007421	0.217956	0.332674	0.0363298	0.345359	hypothetical_protein
TcCLB.506925.100	TCSYLVIO_007413	0.00243927	0.442651	0.280867	0.0825827	hypothetical_protein_conserved
TcCLB.506925.140	TCSYLVIO_007411	-0.520274	0.018476	-0.105297	0.184871	DNA_repair_protein_putative
TcCLB.506925.160	TCSYLVIO_007409	0.317556	0.177996	-0.00328872	0.364809	hypothetical_protein_conserved
TcCLB.506925.170	TCSYLVIO_007408	-1.49712	0.0327354	0.354929	0.158378	hypothetical_protein_conserved
TcCLB.506925.180	TCSYLVIO_007407	-0.248824	0.0583953	-0.623366	3.4e-06	protein_kinase_putative
TcCLB.506925.20	TCSYLVIO_007420	0.0105553	0.4361	0.144015	0.154452	hypothetical_protein_conserved
TcCLB.506925.200	TCSYLVIO_007406	-0.592468	0.00993361	-0.520605	0.000443416	hypothetical_protein_conserved
TcCLB.506925.210	TCSYLVIO_007405	-0.637607	0.00461567	-0.377117	0.0192811	hypothetical_protein_conserved
TcCLB.506925.220	TCSYLVIO_007404	-0.0328551	0.397913	-0.474022	0.000634455	hypothetical_protein_conserved
TcCLB.506925.230	TCSYLVIO_007403	-0.680768	0.00103874	-0.460236	4.12e-05	hypothetical_protein_conserved
TcCLB.506925.250	TCSYLVIO_007402	0.193811	0.259454	0.698896	0.000394811	hypothetical_protein_conserved_(pseudogene)
TcCLB.506925.260	TCSYLVIO_007401	-0.764738	0.0137136	0.0316709	0.330468	protein_kinase_putative
TcCLB.506925.270	TCSYLVIO_007400	-0.349051	0.0277177	-0.409846	0.00140466	hypothetical_protein_conserved
TcCLB.506925.290	TCSYLVIO_007398	-0.23719	0.135558	-0.262499	0.0391304	hypothetical_protein
TcCLB.506925.30	TCSYLVIO_007419	0.145208	0.234498	-0.147151	0.0548603	hypothetical_protein_conserved
TcCLB.506925.310	TCSYLVIO_007397	1.9867	2.29e-08	2.20979	2.68e-10	hypothetical_protein_conserved
TcCLB.506925.330	TCSYLVIO_007395	0.132945	0.216807	0.0664794	0.23004	hypothetical_protein_conserved
TcCLB.506925.340	TCSYLVIO_007394	-0.176062	0.233819	-0.020348	0.337229	hypothetical_protein_conserved
TcCLB.506925.350	TCSYLVIO_007393	-0.351399	0.062611	-0.222701	0.0710526	hypothetical_protein_conserved
TcCLB.506925.390	TCSYLVIO_007391	0.327135	0.1176	-0.122677	0.161374	MP44_putative
TcCLB.506925.40	TCSYLVIO_007418	-0.220323	0.0745994	-0.670338	1.52e-06	RNA_polymerase_I_second_largest_subunit_putative
TcCLB.506925.400	TCSYLVIO_007390	1.42638	0.000303098	0.775973	0.000108015	hypothetical_protein_conserved
TcCLB.506925.410	TCSYLVIO_007389	0.0817406	0.313083	0.0289832	0.327918	ATPase_putative
TcCLB.506925.420	TCSYLVIO_007388	0.797761	0.0303532	0.0726265	0.27239	hypothetical_protein_conserved
TcCLB.506925.450	TCSYLVIO_007386	-0.729559	0.00243285	-0.801372	5.85e-06	hypothetical_protein_conserved
TcCLB.506925.470	TCSYLVIO_007385	-0.311992	0.0861572	0.0452973	0.282525	heat_shock_protein_DNAJ_putative
TcCLB.506925.480	TCSYLVIO_007384	0.167596	0.192835	1.03909	1.1e-05	ribokinase_putative
TcCLB.506925.490	TCSYLVIO_007383	1.32353	0.000373203	0.898156	9.35e-07	hypothetical_protein_conserved
TcCLB.506925.50	TCSYLVIO_007417	0.715962	0.00309203	-0.163906	0.0898047	hypothetical_protein_conserved
TcCLB.506925.500	TCSYLVIO_007382	-0.167989	0.212038	-0.189854	0.0638911	hypothetical_protein_conserved
TcCLB.506925.510	TCSYLVIO_007381	-0.149502	0.223528	-0.843034	1.07e-05	RNA_processing_factor_1_putativeribosome_biogenesis_protein_putative
TcCLB.506925.520	TCSYLVIO_007380	-0.498015	0.0206838	-0.234118	0.0725657	hypothetical_protein_conserved
TcCLB.506925.530	TCSYLVIO_007379	1.30149	1.38e-05	0.0435747	0.304998	ABC_transporter_putative
TcCLB.506925.540	TCSYLVIO_007378	0.293224	0.082928	-0.143367	0.152735	hypothetical_protein_conserved
TcCLB.506925.70	TCSYLVIO_007416	-0.459185	0.00440218	-0.329539	0.00304196	epsin_putative
TcCLB.506925.80	TCSYLVIO_007415	-0.292298	0.0596116	-0.0460166	0.274042	hypothetical_protein_conserved
TcCLB.506925.90	TCSYLVIO_007414	0.141946	0.283454	-0.147574	0.136985	hypothetical_protein_conserved
TcCLB.506927.20	TCSYLVIO_005467	0.669053	0.00166293	0.362718	0.018803	hypothetical_protein_conserved
TcCLB.506929.20	TCSYLVIO_002592	-0.354854	0.0648348	-0.543031	0.000351916	hypothetical_protein_conserved
TcCLB.506929.30	TCSYLVIO_002591	0.707893	0.0246209	-0.0320874	0.308085	hypothetical_protein_conserved
TcCLB.506929.40	TCSYLVIO_002590	0.0535965	0.3658	0.43716	0.000903325	target_SNARE_putative
TcCLB.506929.50	TCSYLVIO_002589	-0.46845	0.00798232	0.0292401	0.313985	hypothetical_protein_conserved
TcCLB.506929.54	TCSYLVIO_002588	-1.6388	1.8e-05	-0.739909	0.000254675	hypothetical_protein
TcCLB.506931.20	TCSYLVIO_002575	0.13702	0.178032	0.909901	1.89e-08	hypothetical_protein_conserved
TcCLB.506931.40	TCSYLVIO_002574	-0.0776106	0.343505	0.234932	0.0356838	hypothetical_protein_conserved
TcCLB.506931.60	TCSYLVIO_002573	-0.958935	0.000825533	-0.670031	0.000152883	hypothetical_protein
TcCLB.506931.64	TCSYLVIO_002572	-0.165336	0.225721	-0.440196	0.000591324	hypothetical_protein_conserved
TcCLB.506931.70	TCSYLVIO_002571	1.45227	6.11e-06	0.470078	0.00409333	hypothetical_protein_conserved
TcCLB.506933.20	TCSYLVIO_002561	1.69888	6.93e-07	0.964863	0.00059438	ribonucleoside-diphosphate_reductase_large_chain_putative
TcCLB.506933.30	TCSYLVIO_002560	0.368349	0.0344948	0.258934	0.00777941	hypothetical_protein_conserved
TcCLB.506933.40	TCSYLVIO_002559	0.32304	0.0423675	0.1787	0.064995	minichromosome_maintenance_(MCM)_complex_subunit_putative
TcCLB.506933.43	TCSYLVIO_002558	-0.468371	0.108515	-0.91375	4.49e-05	hypothetical_protein_conserved
TcCLB.506933.50	TCSYLVIO_002557	-0.309184	0.105502	0.162798	0.135183	hypothetical_protein_conserved
TcCLB.506933.70	TCSYLVIO_002555	-0.276636	0.0979503	-0.419596	0.00270835	hypothetical_protein_conserved
TcCLB.506937.10	TCSYLVIO_002700	0.516894	0.077117	0.666164	0.00253595	cytosolic_malate_dehydrogenase_putative
TcCLB.506937.20	TCSYLVIO_002701	0.0193882	0.428984	-0.27649	0.0886356	hypothetical_protein_conserved
TcCLB.506937.40	TCSYLVIO_002702	0.0396148	0.381174	0.121096	0.159123	dynein_heavy_chain_putative
TcCLB.506941.100	TCSYLVIO_003266	-0.607469	0.00386649	-0.465719	9.4e-05	hypothetical_protein_conserved
TcCLB.506941.120	TCSYLVIO_003267	0.0309933	0.410993	-0.404532	0.000927492	hypothetical_protein_conserved
TcCLB.506941.130	TCSYLVIO_003268	-0.146574	0.241017	-0.269282	0.0137353	hypothetical_protein_conserved
TcCLB.506941.139	TCSYLVIO_003269	-0.431377	0.0207903	-0.602878	0.00125914	zinc_finger_protein_putative
TcCLB.506941.150	TCSYLVIO_003270	0.387091	0.0159331	-0.682706	9.25e-05	sphingosine_1-phosphate_lyase_putative;with=GeneDB:LmjF30.2350
TcCLB.506941.159	TCSYLVIO_003271	0.0147815	0.421684	0.408118	0.000656763	zinc_finger_protein_putative
TcCLB.506941.180	TCSYLVIO_003272	0.0103392	0.433991	-0.560277	0.00396871	hypothetical_protein_conserved
TcCLB.506941.194	TCSYLVIO_003273	-0.0724874	0.301487	-0.572804	4.56e-05	hypothetical_protein_conserved
TcCLB.506941.20	TCSYLVIO_003258	-0.0179237	0.425384	-0.375113	0.00614286	tRNA_modification_enzyme_putative
TcCLB.506941.210	TCSYLVIO_003274	-0.346806	0.0571574	-0.297381	0.030688	hypothetical_protein_conserved
TcCLB.506941.220	TCSYLVIO_003275	-0.867376	0.000674647	-0.805923	0.000140303	hypothetical_protein_conserved
TcCLB.506941.229	TCSYLVIO_003276	-0.141716	0.224397	-0.339929	0.011614	pre-mRNA_cleavage_complex_II_Clp1_protein_putative
TcCLB.506941.238	TCSYLVIO_003277	0.0025741	0.442126	0.254576	0.030655	hypothetical_protein_conserved
TcCLB.506941.250	TCSYLVIO_003278	-0.870936	0.0011639	-0.725895	6.8e-07	hypothetical_protein_conserved
TcCLB.506941.260	TCSYLVIO_003279	-0.0562053	0.375911	-0.572328	4.44e-05	hypothetical_protein_conserved
TcCLB.506941.270	TCSYLVIO_003280	-0.157512	0.287918	0.267044	0.0360609	DNA-J_protein_putative
TcCLB.506941.30	TCSYLVIO_003259	-0.156821	0.17733	-0.58556	1.54e-05	hypothetical_protein_conserved
TcCLB.506941.40	TCSYLVIO_003260	0.465336	0.0559182	-0.339809	0.0225703	hypothetical_protein_conserved
TcCLB.506941.50	TCSYLVIO_003261	-0.145496	0.209628	-0.52118	3.06e-05	hypothetical_protein_conserved
TcCLB.506941.60	TCSYLVIO_003262	0.237228	0.0779251	-0.43461	0.00252428	phospholipid-translocating_P-type_ATPase_(flippase)_putative
TcCLB.506941.70	TCSYLVIO_003263	-0.0319791	0.394185	-0.505235	0.000206103	hypothetical_protein_conserved
TcCLB.506941.80	TCSYLVIO_003264	-0.200887	0.16198	-0.262006	0.0120923	tubulin-tyrosine_ligase-like_protein_putative
TcCLB.506941.90	TCSYLVIO_003265	-0.245877	0.0980232	-0.509099	0.000374717	ATP-dependent_DEAD/H_DNA_helicase_recQ_family_putative
TcCLB.506943.100	TCSYLVIO_003330	0.240059	0.102908	-0.277199	0.0125423	hypothetical_protein_conserved
TcCLB.506943.120	TCSYLVIO_003331	-0.246657	0.130722	-0.566438	0.000277613	hypothetical_protein_conserved
TcCLB.506943.150	TCSYLVIO_003332	-0.488053	0.00657208	-0.371984	0.00783437	hypothetical_protein_conserved_(pseudogene)
TcCLB.506943.160	TCSYLVIO_003333	-0.0839751	0.269021	-0.308076	0.00899166	eukaryotic_translation_initiation_factor_3_subunit_7-like_protein_putative
TcCLB.506943.20	TCSYLVIO_003322	-0.0710253	0.351604	-0.150655	0.111254	hypothetical_protein_conserved
TcCLB.506943.30	TCSYLVIO_003323	-0.744925	0.000635677	-0.812228	1.07e-05	hypothetical_protein_conserved
TcCLB.506943.40	TCSYLVIO_003324	-0.198072	0.226058	-0.65096	0.000156535	hypothetical_protein_conserved
TcCLB.506943.69	TCSYLVIO_003327	-0.252362	0.107283	-1.0369	6.05e-08	hypothetical_protein_conserved
TcCLB.506943.80	TCSYLVIO_003329	0.815579	0.000289594	0.815224	4.29e-06	hypothetical_protein_conserved
TcCLB.506945.100	TCSYLVIO_003376	-0.00990362	0.430544	-0.155559	0.0747618	hypothetical_protein_conserved
TcCLB.506945.120	TCSYLVIO_003377	0.606805	0.0059367	-0.029822	0.324066	chromosomal_passenger_protein_putative
TcCLB.506945.140	TCSYLVIO_003378	-0.519585	0.0193949	-0.502068	0.00111207	hypothetical_protein_conserved_(pseudogene)hypothetical_protein_conserved_frameshift
TcCLB.506945.150	TCSYLVIO_003379	-0.124089	0.302617	0.309285	0.0893328	hypothetical_protein
TcCLB.506945.160	TCSYLVIO_003380	1.02724	7.86e-05	1.21896	1.83e-09	S-adenosylmethionine_synthetase_putative
TcCLB.506945.170	TCSYLVIO_003381	0.0428825	0.406206	-0.0316954	0.321338	hypothetical_protein_conserved
TcCLB.506945.180	TCSYLVIO_003382	-0.581229	0.0172487	0.0956709	0.247539	hypothetical_protein_conserved
TcCLB.506945.190	TCSYLVIO_003383	0.633333	0.0035544	-0.480789	0.00254389	cytochrome_p450-like_protein_putative
TcCLB.506945.20	TCSYLVIO_003370	0.0490745	0.35286	-0.221497	0.0259666	PAS-domain_containing_phosphoglycerate_kinase_putative
TcCLB.506945.210	TCSYLVIO_003384	0.595274	0.00183133	-0.524525	1.78e-05	zinc_finger-domain_protein_putative
TcCLB.506945.220	TCSYLVIO_003385	-0.595102	0.000712917	-0.480542	0.000941624	serine/arginine-rich_protein_specific_kinase_SRPK_putativeprotein_kinase_putative
TcCLB.506945.250	TCSYLVIO_003386	-0.285301	0.0653067	-0.201528	0.0750655	hypothetical_protein_conserved
TcCLB.506945.260	TCSYLVIO_003387	-0.509706	0.00349874	-0.412745	0.00168822	hypothetical_protein_conserved
TcCLB.506945.270	TCSYLVIO_003388	-0.272834	0.240661	0.338941	0.0951045	cyclin_putative
TcCLB.506945.280	TCSYLVIO_003389	0.062689	0.366727	0.0919654	0.203206	hypothetical_protein_conserved
TcCLB.506945.30	TCSYLVIO_003371	-0.215378	0.0865184	-0.0639401	0.253734	CAS/CSE/importin_domain_protein_putative
TcCLB.506945.300	TCSYLVIO_003391	-0.000562804	0.444527	-0.0199892	0.344598	V-type_ATPase_C_subunit_putative
TcCLB.506945.320	TCSYLVIO_003393	0.866731	0.000189458	0.247336	0.0220445	hypothetical_protein_conserved
TcCLB.506945.330	TCSYLVIO_003394	-0.483471	0.00500001	-0.188867	0.0559154	hypothetical_protein_conserved
TcCLB.506945.340	TCSYLVIO_003395	0.0218528	0.412817	-0.568011	0.000292014	hypothetical_protein_conserved
TcCLB.506945.350	TCSYLVIO_003396	0.0221215	0.407706	-0.407251	0.00556298	serine/threonine_protein_kinase_putative
TcCLB.506945.359	TCSYLVIO_003397	-0.373032	0.0831139	-0.560773	0.00327259	damage-specific_DNA_binding_protein_putative
TcCLB.506945.40	TCSYLVIO_003372	-0.397768	0.00869556	0.595557	1.29e-05	hypothetical_protein_conserved
TcCLB.506945.50	TCSYLVIO_003373	-0.133837	0.202705	-0.739891	0.000183371	hypothetical_protein_conserved
TcCLB.506945.70	TCSYLVIO_003374	0.518406	0.0043481	0.0336563	0.306192	hypothetical_protein_conserved
TcCLB.506945.80	TCSYLVIO_003375	0.281017	0.0586206	0.641144	0.000134611	DNA_ligase_I_putative
TcCLB.506947.100	TCSYLVIO_001227	0.443633	0.0340403	-0.21081	0.0444585	hypothetical_protein_conserved
TcCLB.506947.110	TCSYLVIO_001228	0.829679	0.000123612	0.221043	0.0908988	myosin_heavy_chain_(pseudogene)_putativemyosin_heavy_chain_putative_frameshift
TcCLB.506947.20	TCSYLVIO_001219	-0.220471	0.110534	0.0326356	0.308393	hypothetical_protein_conserved
TcCLB.506947.30	TCSYLVIO_001220	-0.276158	0.189286	-0.386702	0.0119267	hypothetical_protein_conserved
TcCLB.506947.40	TCSYLVIO_001221	-0.0165762	0.421609	1.1208	3.68e-08	peroxisome_assembly_protein_putative
TcCLB.506947.50	TCSYLVIO_001222	-0.306899	0.0933612	-0.354317	0.0206767	hypothetical_protein_conserved
TcCLB.506947.60	TCSYLVIO_001223	-0.482105	0.0124797	-0.491325	0.000444665	hypothetical_protein_conserved
TcCLB.506947.70	TCSYLVIO_001224	0.340208	0.103647	0.265786	0.041965	hypothetical_protein_conserved
TcCLB.506947.80	TCSYLVIO_001225	0.598056	0.0126614	0.20294	0.0834563	arginine_N-methyltransferase_type_I
TcCLB.506949.30	TCSYLVIO_001024	-0.447546	0.0470835	-0.621944	0.0407465	hypothetical_protein_conserved
TcCLB.506953.30	TCSYLVIO_004403	-0.680311	0.0147262	-0.74739	3.06e-05	protein_kinase_putative
TcCLB.506953.40	TCSYLVIO_004402	-0.294468	0.0783727	-0.59248	2.33e-05	hypothetical_protein_conserved
TcCLB.506953.49	TCSYLVIO_004401	-0.0149335	0.431903	-0.167692	0.189168	glucose-6-phosphate_1-dehydrogenase_putative
TcCLB.506963.10	TCSYLVIO_006190	0.235269	0.049824	0.537241	0.000275591	60S_ribosomal_protein_L10a_putative
TcCLB.506963.100	TCSYLVIO_009242	-0.481503	0.0249123	-0.0616556	0.264657	hypothetical_protein_conserved
TcCLB.506963.110	TCSYLVIO_009243	0.280972	0.156299	0.0117359	0.352117	NUDIX_hydrolase_putative
TcCLB.506963.30	TCSYLVIO_009237	0.188169	0.237358	0.320638	0.0139347	hypothetical_protein_conserved
TcCLB.506963.40	TCSYLVIO_009238	0.244136	0.10252	0.972622	2.39e-08	hypothetical_protein_conserved
TcCLB.506963.60	TCSYLVIO_009239	0.381766	0.035899	0.582753	1.98e-05	hypothetical_protein_conserved_(pseudogene)
TcCLB.506963.70	TCSYLVIO_009240	0.798407	0.0367144	0.874598	0.00187135	hypothetical_protein_conserved
TcCLB.506963.80	TCSYLVIO_009241	0.11252	0.264542	-0.0618304	0.234367	hypothetical_protein_conserved
TcCLB.506979.10	TCSYLVIO_000440	0.0190962	0.422718	0.327926	0.0115344	hypothetical_protein_conserved
TcCLB.506979.40	TCSYLVIO_000439	0.794046	0.00548241	1.1745	4.89e-06	hypothetical_protein_conserved
TcCLB.507009.10	TCSYLVIO_005782	0.296511	0.0533184	-0.257446	0.0434837	Gim5A_protein_putativeglycosomal_membrane_protein_putative
TcCLB.507009.110	TCSYLVIO_005788	0.11374	0.293846	0.0666387	0.273581	hypothetical_protein_conserved
TcCLB.507009.120	TCSYLVIO_005789	-0.403385	0.0357199	-0.163028	0.173536	DNA_repair_protein_RAD2_putative
TcCLB.507009.130	TCSYLVIO_005790	0.22668	0.0858057	-0.411843	0.00365774	hypothetical_protein_conserved
TcCLB.507009.20	TCSYLVIO_005783	0.257169	0.20573	0.131632	0.166258	hypothetical_protein_conserved
TcCLB.507009.50	TCSYLVIO_005785	-0.134994	0.280609	-1.08127	2.7e-07	hypothetical_protein_conserved
TcCLB.507009.60	TCSYLVIO_005786	0.26368	0.151264	0.456076	0.000428057	hypothetical_protein_conserved
TcCLB.507009.70	TCSYLVIO_005787	-0.394338	0.0258796	0.926022	2.53e-06	hypothetical_protein_conserved
TcCLB.507011.110	TCSYLVIO_007723	-0.192532	0.223668	-0.217708	0.115789	hypothetical_protein
TcCLB.507011.130	TCSYLVIO_005801	0.106612	0.308732	0.28264	0.0154858	hypothetical_protein_conserved
TcCLB.507011.140	TCSYLVIO_005802	-0.435753	0.0170612	-0.288436	0.0109097	DNA-repair_protein_putative
TcCLB.507011.160	TCSYLVIO_005804	-0.430885	0.0337584	-0.156369	0.085999	hypothetical_protein_conserved
TcCLB.507011.170	TCSYLVIO_005805	-0.0932832	0.327258	-0.0685861	0.227015	hypothetical_protein_conserved
TcCLB.507011.180	TCSYLVIO_005806	-0.0792042	0.317381	-0.0409528	0.309196	hypothetical_protein_conserved
TcCLB.507011.190	TCSYLVIO_005807	-0.117771	0.345419	0.226181	0.094648	hypothetical_protein_conserved
TcCLB.507011.200	TCSYLVIO_005808	-0.00157828	0.443205	-0.0322859	0.305665	dihydroxyacetone_kinase_1-like_putative
TcCLB.507011.210	TCSYLVIO_005809	-0.248319	0.115682	-0.0328096	0.314333	hypothetical_protein_conserved
TcCLB.507011.230	TCSYLVIO_005810	0.589525	0.000864654	0.0850029	0.259626	hypothetical_protein_conserved_(pseudogene)
TcCLB.507011.260	TCSYLVIO_005812	-0.283952	0.0654412	-0.62092	8.86e-06	hypothetical_protein_conserved
TcCLB.507011.30	TCSYLVIO_005793	0.192149	0.255686	0.34451	0.00681798	hypothetical_protein_conserved
TcCLB.507011.40	TCSYLVIO_005794	-0.429249	0.0213025	-0.130331	0.14517	hypothetical_protein_conserved
TcCLB.507011.50	TCSYLVIO_005795	-0.375469	0.0549509	-0.405901	0.000640736	hypothetical_protein_conserved
TcCLB.507011.60	TCSYLVIO_005796	-0.338126	0.018121	0.343681	0.0118206	structural_maintenance_of_chromosome_(SMC)_family_protein_putative
TcCLB.507011.70	TCSYLVIO_005797	-0.0215614	0.417101	0.137483	0.107354	hypothetical_protein
TcCLB.507011.80	TCSYLVIO_005798	-0.713408	0.00736407	-0.363948	0.00430607	zinc_finger_protein_putative
TcCLB.507011.90	TCSYLVIO_005799	-0.0735311	0.323137	-0.250936	0.0161467	hypothetical_protein_conserved
TcCLB.507013.20	TCSYLVIO_005854	0.432796	0.0283241	0.0743694	0.249273	hypothetical_protein_conserved
TcCLB.507013.24	TCSYLVIO_005855	-0.26116	0.153744	-0.102174	0.185366	poly(ADP-ribose)_glycohydrolase_putative
TcCLB.507035.110	TCSYLVIO_005368	-0.317699	0.118763	-0.348889	0.0174667	cyclic_nucleotide-binding_protein_putative
TcCLB.507035.130	TCSYLVIO_005367	-0.185201	0.15326	-0.323014	0.000530978	hypothetical_protein_conserved
TcCLB.507037.20	TCSYLVIO_005384	-0.521266	0.00458581	-0.866001	1.41e-05	RNA-binding_protein_putative
TcCLB.507037.40	TCSYLVIO_005385	0.211258	0.0814715	-0.00845535	0.351467	hypothetical_protein_conserved_(pseudogene)
TcCLB.507037.50	TCSYLVIO_005386	0.34764	0.105382	0.182349	0.149603	exonuclease_putativeDNA_polymerase_III_epsilon_subunit-like_exonuclease_putative
TcCLB.507037.60	TCSYLVIO_005387	0.550597	0.00410872	-0.0242475	0.321225	hypothetical_protein_conserved
TcCLB.507037.70	TCSYLVIO_005388	-0.643317	0.00260691	-0.54915	3.28e-05	hypothetical_protein_conserved
TcCLB.507037.80	TCSYLVIO_005389	1.51041	6.44e-06	1.14223	2.39e-06	hypothetical_protein_conserved
TcCLB.507041.10	TCSYLVIO_004038	-0.103997	0.278935	-0.584623	1.46e-05	hypothetical_protein_conserved
TcCLB.507041.132	TCSYLVIO_010110	-0.287426	0.186146	-0.657188	0.0251129	hypothetical_protein
TcCLB.507041.20	TCSYLVIO_004039	-0.0906481	0.321571	-0.291359	0.0202797	hypothetical_protein_conserved
TcCLB.507041.40	TCSYLVIO_004040	-0.388189	0.0131397	-0.259733	0.021862	hypothetical_protein_conserved
TcCLB.507047.100	TCSYLVIO_008885	-0.0821048	0.31673	-0.209585	0.057275	hypothetical_protein_conserved
TcCLB.507047.120	TCSYLVIO_008887	0.0580594	0.386489	0.202052	0.0717427	myo-inositol-1(or_4)-monophosphatase_1_putative
TcCLB.507047.130	TCSYLVIO_008888	-0.520577	0.0178684	-0.446077	0.00125968	hypothetical_protein_conserved
TcCLB.507047.140	TCSYLVIO_008889	-0.160026	0.183045	-0.858953	1.92e-07	hypothetical_protein_conserved
TcCLB.507047.150	TCSYLVIO_008890	0.19067	0.205425	-0.445121	0.024166	L-galactonolactone_oxidase
TcCLB.507047.170	TCSYLVIO_008891	0.746389	0.0340403	-0.0356967	0.337293	hypothetical_protein_conserved
TcCLB.507047.180	TCSYLVIO_008892	0.364279	0.117794	-0.168455	0.177943	hypothetical_protein_conserved
TcCLB.507047.50	TCSYLVIO_008880	0.0501046	0.387803	-0.86209	2.35e-05	hypothetical_protein_conserved
TcCLB.507047.60	TCSYLVIO_008881	-0.445231	0.034835	-0.441955	0.00254571	hypothetical_protein_conserved
TcCLB.507047.70	TCSYLVIO_008882	0.0869903	0.377604	-0.0198878	0.345359	hypothetical_protein_conserved
TcCLB.507047.80	TCSYLVIO_008883	-0.0486898	0.365897	-0.451545	0.000763009	zinc-finger_protein_ZPR1_putative
TcCLB.507047.90	TCSYLVIO_008884	0.219141	0.178582	-0.259555	0.0144665	hypothetical_protein
TcCLB.507077.20	TCSYLVIO_002628	0.344669	0.0628576	-0.21794	0.0367411	hypothetical_protein_conserved
TcCLB.507077.30	TCSYLVIO_002629	-0.733457	0.0348502	-0.496359	0.0088922	hypothetical_protein_conserved
TcCLB.507077.40	TCSYLVIO_002630	0.312146	0.108176	0.240067	0.046903	hypothetical_protein_conserved
TcCLB.507079.10	TCSYLVIO_002928	-0.0644792	0.343587	0.720735	6.64e-05	hypothetical_protein_conserved
TcCLB.507083.100	TCSYLVIO_001108	-0.418383	0.00977441	-0.408932	0.000528779	hypothetical_protein_conserved
TcCLB.507083.30	TCSYLVIO_001102	0.136167	0.218207	-0.351498	0.0209471	apurinic/apyrimidinic_endonuclease_putativeAPE1/exoIII-related_apurinic/apyrimidinic_endonuclease_putative
TcCLB.507083.40	TCSYLVIO_001103	0.0119884	0.433991	-0.775077	0.000811981	hypothetical_protein_conserved
TcCLB.507083.70	TCSYLVIO_001105	-0.269882	0.0855118	-0.261136	0.0347391	hypothetical_protein_conserved
TcCLB.507083.80	TCSYLVIO_001106	0.787874	0.00374295	1.04623	1.69e-05	hypothetical_protein_conserved
TcCLB.507083.90	TCSYLVIO_001107	0.117565	0.297618	0.454348	0.00681798	hypothetical_protein_conserved
TcCLB.507089.100	TCSYLVIO_005330	0.2395	0.150864	-0.156935	0.0941285	hypothetical_protein_conserved
TcCLB.507089.110	TCSYLVIO_005329	-0.935819	0.000141265	-0.61827	0.000133668	hypothetical_protein_conserved
TcCLB.507089.120	TCSYLVIO_005328	-0.176345	0.230773	-0.158503	0.121717	hypothetical_protein_conserved
TcCLB.507089.130	TCSYLVIO_005327	0.0842701	0.312537	-0.423808	0.00167028	hypothetical_protein_conserved
TcCLB.507089.140	TCSYLVIO_005326	-0.583515	0.00183687	-0.911851	2.15e-08	hypothetical_protein_conserved
TcCLB.507089.170	TCSYLVIO_005324	-0.274782	0.0513321	-0.422349	0.0174503	hypothetical_protein_conserved
TcCLB.507089.180	TCSYLVIO_005323	-0.33694	0.0275053	0.183062	0.0557301	hypothetical_protein_conserved
TcCLB.507089.190	TCSYLVIO_005322	0.078427	0.327858	-0.0687547	0.230005	hypothetical_protein_conserved
TcCLB.507089.200	TCSYLVIO_005321	-0.493694	0.00876866	-0.894286	1.51e-07	chloride_channel_protein_putative
TcCLB.507089.210	TCSYLVIO_005320	0.568387	0.00545336	0.468411	0.000836519	hypothetical_protein_conserved
TcCLB.507089.220	TCSYLVIO_005319	-0.0352351	0.407885	-0.54689	0.000264269	hypothetical_protein_conserved
TcCLB.507089.230	TCSYLVIO_005318	-0.0121979	0.428026	-0.17807	0.0791463	hypothetical_protein_conserved
TcCLB.507089.260	TCSYLVIO_005317	1.61585	0.000265358	1.03538	1.68e-06	CYC2-like_cyclin_putativecyclin_6_putative
TcCLB.507089.270	TCSYLVIO_005316	1.28563	8.91e-07	1.34414	3.09e-07	dihydrolipoyl_dehydrogenase_putative
TcCLB.507089.30	TCSYLVIO_005337	1.39367	0.0392521	-0.382971	0.273601	hypothetical_protein_conserved
TcCLB.507089.40	TCSYLVIO_005336	-0.206225	0.246624	0.31155	0.0165064	CMP-sialic_acid_transporter_putative
TcCLB.507089.50	TCSYLVIO_005335	-0.574878	0.0084741	0.064356	0.250554	ATP-dependent_DEAD/H_RNA_helicase_putative
TcCLB.507089.60	TCSYLVIO_005334	-0.0327689	0.40434	0.143292	0.107896	hypothetical_protein_conserved
TcCLB.507089.70	TCSYLVIO_005333	-0.208659	0.132024	-0.218291	0.0488448	RNA-binding_protein_putative
TcCLB.507089.80	TCSYLVIO_005332	-0.124645	0.27495	-0.0188773	0.33736	exosome-associated_protein_2_putative3'_exoribonuclease_putative
TcCLB.507089.90	TCSYLVIO_005331	-0.123778	0.248624	-0.160591	0.0882799	hypothetical_protein_conserved
TcCLB.507093.10	TCSYLVIO_005420	-0.308845	0.0871704	-0.554276	4.62e-05	hypothetical_protein_conserved
TcCLB.507093.150	TCSYLVIO_005432	-0.705927	0.000417409	0.0900549	0.200935	hypothetical_protein_conserved_(pseudogene)
TcCLB.507093.160	TCSYLVIO_005433	0.16633	0.274876	-0.672779	2.09e-05	hypothetical_protein_conserved
TcCLB.507093.170	TCSYLVIO_005434	-0.122589	0.215226	-0.192423	0.0375758	hypothetical_protein_conserved
TcCLB.507093.180	TCSYLVIO_005435	-0.495826	0.0185536	-0.61089	0.000692771	transcription_factor_putative
TcCLB.507093.184	TCSYLVIO_005436	0.0181481	0.421481	-0.383811	0.00589888	hypothetical_protein_conserved
TcCLB.507093.20	TCSYLVIO_005421	-1.14748	0.000293799	0.173984	0.10162	hypothetical_protein_conserved
TcCLB.507093.200	TCSYLVIO_005437	-0.361243	0.0201472	-0.912057	2.79e-08	hypothetical_protein_conserved
TcCLB.507093.210	TCSYLVIO_005438	-0.175872	0.139919	0.118009	0.156548	myosin_heavy_chain_putative
TcCLB.507093.240	TCSYLVIO_007427	-0.337546	0.0211211	-0.210528	0.0192065	hypothetical_protein_conserved
TcCLB.507093.260	TCSYLVIO_007426	-0.150267	0.169148	0.895221	2.44e-05	ABC_transporter_putative
TcCLB.507093.270	TCSYLVIO_007425	-0.0827705	0.335167	0.0473871	0.288865	guanine_nucleotide_releasing_protein_putative
TcCLB.507093.280	TCSYLVIO_007424	-0.643358	0.00192685	-0.558118	0.000149124	hypothetical_protein
TcCLB.507093.300	TCSYLVIO_007423	0.243504	0.0586531	0.21777	0.150856	hypothetical_protein_SCD6.10
TcCLB.507093.310	TCSYLVIO_007422	0.122391	0.295365	-0.0479143	0.259716	hypothetical_protein_conserved
TcCLB.507093.40	TCSYLVIO_005422	-0.423752	0.0123669	-0.6757	1.56e-06	hypothetical_protein_conserved
TcCLB.507093.50	TCSYLVIO_005423	-0.271366	0.0416789	-0.260938	0.0115454	hypothetical_protein_conserved
TcCLB.507093.60	TCSYLVIO_005424	0.431009	0.0186107	0.0945738	0.221358	hypothetical_protein_conserved
TcCLB.507093.63	TCSYLVIO_005425	-0.587636	0.00560053	-0.578342	0.0001573	hypothetical_protein_conserved
TcCLB.507093.66	TCSYLVIO_005426	0.128512	0.277798	0.0754773	0.221779	hypothetical_protein_conserved
TcCLB.507093.72	TCSYLVIO_005427	-0.0734745	0.317287	-0.229403	0.0222831	hypothetical_protein_conserved
TcCLB.507093.80	TCSYLVIO_005428	-0.51894	0.0030659	-0.399571	0.000148172	hypothetical_protein_conserved
TcCLB.507093.90	TCSYLVIO_005429	-0.0643728	0.370073	-0.625455	0.000151709	hypothetical_protein_conserved
TcCLB.507099.10	TCSYLVIO_003475	0.18462	0.156853	0.0403967	0.312567	hypothetical_protein_conserved
TcCLB.507099.100	TCSYLVIO_007576	0.0794204	0.358607	-0.66564	0.000194016	hypothetical_protein_conserved
TcCLB.507099.110	TCSYLVIO_007577	-0.0447566	0.398803	-0.540484	0.0168425	hypothetical_protein_conserved
TcCLB.507099.120	TCSYLVIO_007578	0.124937	0.219798	0.286959	0.00555751	hypothetical_protein_conserved
TcCLB.507099.130	TCSYLVIO_007579	-0.476175	0.0541885	-0.546076	0.000583	hypothetical_protein_conserved
TcCLB.507099.140	TCSYLVIO_007580	-0.19204	0.146052	-0.953133	3.96e-08	endomembrane_protein_putative
TcCLB.507099.20	TCSYLVIO_003474	-0.119175	0.289291	-0.144549	0.123636	hypothetical_protein_conserved
TcCLB.507099.50	TCSYLVIO_003472	-0.119037	0.308545	-1.04395	7.12e-06	programmed_cell_death_6_protein-like_putative
TcCLB.507099.60	TCSYLVIO_003471	-0.0787052	0.348511	-0.351582	0.00575289	hypothetical_protein_conserved
TcCLB.507099.70	TCSYLVIO_003470	-0.622943	0.000652612	-0.505035	0.000616285	hypothetical_protein_conserved
TcCLB.507099.90	TCSYLVIO_007575	-0.185026	0.213467	-0.257071	0.0266209	hypothetical_protein_conserved
TcCLB.507105.10	TCSYLVIO_004015	0.0209051	0.405045	0.102857	0.143168	beta_prime_cop_protein_putative
TcCLB.507105.20	TCSYLVIO_004016	-0.181104	0.259599	-0.0842646	0.242348	hypothetical_protein_conserved
TcCLB.507105.30	TCSYLVIO_004017	-0.223324	0.142787	-0.478655	0.000268872	hypothetical_protein_conserved
TcCLB.507105.60	TCSYLVIO_004018	-0.444104	0.00354017	-0.68334	0.000104898	hypothetical_protein_conserved
TcCLB.507105.70	TCSYLVIO_004019	-0.149863	0.196556	-0.591515	0.000375583	ABC_transporter_putative
TcCLB.507129.19	TCSYLVIO_004062	0.193261	0.177394	0.383527	0.00118674	hypothetical_protein_conserved
TcCLB.507129.30	TCSYLVIO_004061	1.29653	8.05e-05	1.33511	3.73e-10	C-14_sterol_reductase_putative
TcCLB.507143.10	TCSYLVIO_002448	0.566847	0.00602424	0.634291	1.75e-05	hypothetical_protein_conserved
TcCLB.507143.30	TCSYLVIO_002450	-0.674506	0.000360363	-0.556518	8.19e-05	hypothetical_protein
TcCLB.507143.40	TCSYLVIO_002451	-0.50963	0.0141357	-0.284492	0.00977647	hypothetical_protein_conserved
TcCLB.507143.60	TCSYLVIO_002455	-1.50518	0.00127814	1.64509	0.039112	hypothetical_protein
TcCLB.507143.70	TCSYLVIO_002457	-0.423828	0.0208232	-0.264815	0.0156615	hypothetical_protein_conserved
TcCLB.507143.90	TCSYLVIO_002458	-0.474215	0.234973	-0.313753	0.258723	hypothetical_protein
TcCLB.507163.80	TCSYLVIO_008125	0.11605	0.317676	0.00600845	0.361384	hypothetical_protein_conserved
TcCLB.507165.10	TCSYLVIO_008126	-0.220419	0.203956	-0.330348	0.0252501	hypothetical_protein_conserved
TcCLB.507165.40	TCSYLVIO_008127	-0.325761	0.0770443	-0.249667	0.039112	hypothetical_protein_conserved
TcCLB.507165.50	TCSYLVIO_008128	0.229296	0.0806245	0.614406	0.00209718	cysteine_synthase_putative
TcCLB.507165.59	TCSYLVIO_008129	-0.0267221	0.406379	-0.0472522	0.301546	hypothetical_protein_conserved
TcCLB.507211.10	TCSYLVIO_005955	-1.14439	3.34e-06	-0.687476	4.54e-06	choline/carnitine_O-acyltransferase_putative
TcCLB.507213.20	TCSYLVIO_005948	-0.443229	0.0446768	-0.244241	0.0745147	protein_kinase_putative
TcCLB.507213.30	TCSYLVIO_005947	0.405532	0.0503583	0.119926	0.127923	potassium_voltage-gated_channel_putative
TcCLB.507257.100	TCSYLVIO_004347	-0.530466	0.0172135	-0.311022	0.0138411	hypothetical_protein_conserved
TcCLB.507257.110	TCSYLVIO_004346	-0.521104	0.0169511	-0.336553	0.0166914	hypothetical_protein_conserved
TcCLB.507257.120	TCSYLVIO_004345	0.117158	0.31673	-0.0712421	0.275181	hypothetical_protein_conserved
TcCLB.507257.130	TCSYLVIO_004344	0.22393	0.126822	0.45131	0.00357698	hypothetical_protein_conserved
TcCLB.507257.140	TCSYLVIO_004343	-0.487638	0.023028	-0.147485	0.137305	hypothetical_protein_conserved
TcCLB.507257.150	TCSYLVIO_004342	-0.070659	0.344662	0.00507762	0.35983	hypothetical_protein_conserved
TcCLB.507257.160	TCSYLVIO_004341	-0.550387	0.0403402	0.247671	0.0415753	hypothetical_protein_conserved
TcCLB.507257.20	TCSYLVIO_004353	-0.171152	0.216685	-0.0163992	0.341826	hypothetical_protein_conserved
TcCLB.507257.40	TCSYLVIO_004352	-0.523171	0.0331512	0.233636	0.0678247	hypothetical_protein_conserved
TcCLB.507257.50	TCSYLVIO_004351	-0.241379	0.0734704	-0.162173	0.11328	hypothetical_protein_conserved
TcCLB.507257.70	TCSYLVIO_004349	-0.0521529	0.373521	-0.403639	0.000329557	protein_farnesyltransferase_alpha_subunit_putative
TcCLB.507257.80	TCSYLVIO_004348	-0.315353	0.175323	0.0587284	0.297052	diacylglycerol_kinase-like_protein_putative
TcCLB.507275.20	TCSYLVIO_007561	-1.1029	0.000100292	-1.55865	2.33e-09	hypothetical_protein_conserved
TcCLB.507275.30	TCSYLVIO_007560	0.125925	0.272495	-0.0743863	0.275949	hypothetical_protein_conserved
TcCLB.507275.50	TCSYLVIO_007559	0.196485	0.208019	-0.295828	0.0852237	hypothetical_protein_conserved
TcCLB.507277.20	TCSYLVIO_002953	-0.294197	0.183117	-0.421482	0.0949192	hypothetical_protein_conserved
TcCLB.507277.30	TCSYLVIO_002952	0.687894	0.00126365	0.559717	0.00190293	hypothetical_protein_conserved
TcCLB.507389.70	TCSYLVIO_002764	0.0836611	0.301273	-0.103191	0.150322	peptidase_putativemetallo-peptidase_Clan_ME_Family_M16_putative
TcCLB.507389.79	TCSYLVIO_002765	-0.592328	0.00885128	0.302785	0.0302455	hypothetical_protein_conserved
TcCLB.507395.20	TCSYLVIO_002892	-0.902366	0.000335449	-0.584433	5.75e-05	hypothetical_protein_conserved
TcCLB.507395.30	TCSYLVIO_002891	0.0436841	0.403383	0.478325	0.000914506	hypothetical_protein
TcCLB.507433.9	TCSYLVIO_001408	-0.340727	0.0343112	-0.180328	0.0980342	ATP-dependent_DEAD/H_DNA_helicase_recQ_putative
TcCLB.507447.10	TCSYLVIO_004805	-0.167417	0.23338	0.334227	0.0295902	hypothetical_protein_conserved
TcCLB.507465.10	TCSYLVIO_000736	-1.6318	0.0137686	0.118917	0.302856	receptor-type_adenylate_cyclase_putative
TcCLB.507467.100	TCSYLVIO_005528	0.0250841	0.414996	-0.0940794	0.214105	hypothetical_protein
TcCLB.507467.110	TCSYLVIO_005527	0.0935787	0.289904	-0.31785	0.0016055	hypothetical_protein_conserved
TcCLB.507467.119	TCSYLVIO_005526	0.123167	0.326368	-0.546465	0.00414917	hypothetical_protein_conserved
TcCLB.507467.50	TCSYLVIO_005531	0.20509	0.17953	0.0989051	0.241477	hypothetical_protein_conserved
TcCLB.507467.70	TCSYLVIO_005530	-0.273518	0.0557015	-0.0228258	0.329566	diacylglycerol_acyltransferase_putative
TcCLB.507467.90	TCSYLVIO_005529	-0.685086	0.000555231	-0.572465	0.00197647	diacylglycerol_acyltransferase_putative
TcCLB.507483.20	TCSYLVIO_006560	0.101079	0.343095	0.324226	0.0830883	ef-hand_protein_5_putative
TcCLB.507483.30	TCSYLVIO_006561	1.18053	2.02e-06	1.09191	2.06e-05	calmodulin_putative
TcCLB.507483.60	TCSYLVIO_006562	0.113324	0.250926	0.0805803	0.242858	hypothetical_protein_conserved
TcCLB.507483.80	TCSYLVIO_006563	0.542992	0.0183602	0.110634	0.253639	hypothetical_protein_conservedSLA/LP_autoantigen-like_protein_putative
TcCLB.507485.100	TCSYLVIO_003963	1.07673	0.000217607	-0.280929	0.069806	hypothetical_protein_conserved
TcCLB.507485.110	TCSYLVIO_003962	0.672259	0.00208263	0.659679	8.97e-07	hypothetical_protein_conserved
TcCLB.507485.50	TCSYLVIO_003966	-0.125315	0.287721	0.200772	0.0661735	hypothetical_protein_conserved
TcCLB.507485.70	TCSYLVIO_003965	-0.188733	0.190491	-0.0147827	0.3479	hypothetical_protein_conserved
TcCLB.507485.90	TCSYLVIO_003964	-0.0871636	0.307568	0.286254	0.0108765	serine/threonine_protein_kinase_putativeprotein_kinase_putative
TcCLB.507507.20	TCSYLVIO_004180	0.251812	0.104848	0.265212	0.0133854	ADP-ribosylation_factor_GTPase_activating_protein_1_putative
[truncated: 2,655 more rows]

## Sheet: S5_Table_Q1_Genes
Y_ID	Sylvio_ID	Sylvio logFC	Sylvio qval	Y logFC	Y qval	Annotation	Combined FC
TcCLB.507875.20	TCSYLVIO_003673	3.42516	2.33e-09	2.59386	8.02e-12	glutamate_dehydrogenase_putative	6.01903
TcCLB.506221.110	TCSYLVIO_004139	3.24748	4.88e-07	2.62131	1.37e-10	chromosomal_passenger_protein_putative	5.86879
TcCLB.503991.39	TCSYLVIO_006387	3.90764	9.48e-08	1.72024	1.1e-06	24-dihydroxyhept-2-ene-17-dioic_acid_aldolase_putative	5.62788
TcCLB.509767.170	TCSYLVIO_000210	2.8506	3.4e-09	2.29702	5.6e-13	hypothetical_protein_conserved	5.14762
TcCLB.508387.20	TCSYLVIO_001974	2.84969	1.87e-05	2.1574	3.29e-08	methylthioadenosine_phosphorylase_putative	5.00709
TcCLB.504033.90	TCSYLVIO_007163	3.09541	2e-07	1.91038	2.68e-10	mitochondrial_carrier_protein_putative	5.00579
TcCLB.509551.30	TCSYLVIO_005720	2.34984	2.84e-08	2.48854	1.91e-11	mitochondrial_phosphate_transporter_putative	4.83838
TcCLB.508951.20	TCSYLVIO_006856	2.48326	5.27e-07	2.32555	2.76e-08	hexokinase_putative	4.80881
TcCLB.511071.140	TCSYLVIO_001291	2.3374	1.19e-08	2.46765	1.21e-10	2-amino-3-ketobutyrate_coenzyme_A_ligase_putative	4.80505
TcCLB.507925.40	TCSYLVIO_003182	2.47903	2.02e-06	2.29982	1.54e-07	Pyridoxal_kinase_putative	4.77884
TcCLB.511555.80	TCSYLVIO_008699	1.96869	1.38e-06	2.56441	9.21e-07	ribonucleoside-diphosphate_reductase_small_chain_putative	4.5331
TcCLB.506239.10	TCSYLVIO_002063	2.02064	2.19e-06	2.43331	5.74e-10	hypothetical_protein_conserved	4.45395
TcCLB.511589.200	TCSYLVIO_009217	1.94292	1.26e-07	2.31128	1.22e-10	S-adenosylhomocysteine_hydrolase_putative	4.25419
TcCLB.506925.310	TCSYLVIO_007397	1.9867	2.29e-08	2.20979	2.68e-10	hypothetical_protein_conserved	4.19648
TcCLB.508719.30	TCSYLVIO_004686	2.62971	8.47e-09	1.54327	1.91e-07	hypothetical_protein_conserved	4.17298
TcCLB.507831.70	TCSYLVIO_006279	1.52421	5.81e-07	2.63937	3.73e-10	pyruvate_dehydrogenase_E1_component_alpha_subunit_putative	4.16358
TcCLB.510101.470	TCSYLVIO_001661	1.83092	1.4e-06	2.28034	1.48e-10	PUF_nine_target_1;with=GeneDB:Tb11.02.4400	4.11126
TcCLB.506699.34	TCSYLVIO_004417	2.14509	8.85e-06	1.91874	6.91e-09	6-phospho-1-fructokinase_(pseudogene)_putative	4.06384
TcCLB.506773.90	TCSYLVIO_001679	1.77975	4.87e-06	2.27386	1.07e-09	amino_acid_permease/transporter_putative	4.05361
TcCLB.506775.90	TCSYLVIO_001696	1.88056	1.18e-06	2.06765	4.45e-11	PIF1_helicase-like_protein_putativeDNA_repair_and_recombination_protein_mitochondrial_precursor_putative	3.94821
TcCLB.507867.100	TCSYLVIO_002100	2.64011	1.05e-06	1.29145	2.46e-07	hypothetical_protein	3.93156
TcCLB.507611.270	TCSYLVIO_004574	1.95101	0.000121707	1.94998	1.06e-07	hypothetical_protein_conserved	3.90098
TcCLB.506211.160	TCSYLVIO_006070	1.01915	1.23e-05	2.68056	5.51e-12	ADPATP_carrier_protein_1_mitochondrial_precursor_putativeADP/ATP_translocase_1_putative	3.6997
TcCLB.503831.40	TCSYLVIO_000085	2.45912	1.35e-06	1.23539	5.28e-08	mitochondrial_DNA_primase_putative	3.69452
TcCLB.506857.20	TCSYLVIO_001247	1.66149	1.84e-06	1.97272	1.88e-09	pyrroline-5-carboxylate_reductase_putative	3.63421
TcCLB.504507.5	TCSYLVIO_004807	1.45916	2.67e-06	2.16758	4.74e-12	trypanothione_reductase_putative	3.62673
TcCLB.511135.20	TCSYLVIO_009344	1.68913	1.85e-07	1.79039	1.6e-10	hypothetical_protein_conserved	3.47952
TcCLB.510105.170	TCSYLVIO_005024	1.59317	2.98e-07	1.88606	2.78e-11	dihydrolipoamide_acetyltransferase_precursor_putative	3.47923
TcCLB.511911.94	TCSYLVIO_007969	2.0229	5.19e-07	1.39168	2.28e-08	hypothetical_protein_conserved	3.41458
TcCLB.506825.190	TCSYLVIO_001834	2.05075	2.95e-08	1.24641	1.91e-08	hypothetical_protein	3.29716
TcCLB.507709.120	TCSYLVIO_004867	1.43201	7.87e-07	1.82188	1.85e-08	hypothetical_protein_conserved	3.25388
TcCLB.507669.60	TCSYLVIO_001547	1.8004	9.56e-05	1.45214	8.66e-08	hypothetical_protein_conserved	3.25254
TcCLB.511365.80	TCSYLVIO_005997	1.72064	7.63e-05	1.44894	1.31e-07	mitochondrial_carrier_protein_putative	3.16958
TcCLB.511577.50	TCSYLVIO_003461	1.77342	2.66e-06	1.3772	4.13e-09	endo-beta-N-acetylglucosaminidase_putative	3.15062
TcCLB.508265.10	TCSYLVIO_010637	1.20334	3.5e-05	1.94486	3.73e-10	glutathione-S-transferase/glutaredoxin_putative	3.1482
TcCLB.506223.40	TCSYLVIO_004149	2.10248	1.1e-05	1.00821	4.94e-05	hypothetical_protein_conserved	3.11069
TcCLB.509153.90	TCSYLVIO_001858	1.71378	1.3e-06	1.35616	1.45e-07	dihydrofolate_reductase-thymidylate_synthase	3.06994
TcCLB.509233.180	TCSYLVIO_005914	1.33499	5.81e-07	1.72103	4.3e-08	ATPase_beta_subunit_putative	3.05602
TcCLB.504057.97	TCSYLVIO_003802	1.81919	3.05e-05	1.1801	6.54e-06	hypothetical_protein_conserved	2.99929
TcCLB.506517.30	TCSYLVIO_009068	1.29155	3.3e-05	1.63897	1.94e-09	hypothetical_protein	2.93052
TcCLB.511181.50	TCSYLVIO_007508	1.21693	2.04e-05	1.67759	1.24e-06	mitochondrial_processing_peptidase_beta_subunit_putativemetallo-peptidase_Clan_ME_Family_M16_putative	2.89452
TcCLB.511047.40	TCSYLVIO_003001	1.41185	1.63e-05	1.48002	7.83e-09	NADH-cytochrome_b5_reductase_putative	2.89188
TcCLB.511589.60	TCSYLVIO_009203	1.56817	0.00807977	1.32163	0.00107854	hypothetical_protein_conserved	2.8898
TcCLB.506563.10	TCSYLVIO_007355	1.41116	1.54e-05	1.47182	4.83e-10	pumilio/PUF_RNA_binding_protein_9_putative	2.88298
TcCLB.504769.80	TCSYLVIO_003666	1.35013	4.28e-06	1.51529	6.04e-09	hypothetical_protein_conserved	2.86542
TcCLB.507963.20	TCSYLVIO_006042	1.57191	9.06e-05	1.25252	2.52e-06	arginase_putative	2.82443
TcCLB.509589.20	TCSYLVIO_003484	1.742	9.42e-07	1.05164	6.66e-05	squalene_monooxygenase_putative	2.79364
TcCLB.504203.40	TCSYLVIO_007477	1.03162	1.95e-05	1.74384	2.21e-09	hypothetical_protein_conserved	2.77546
TcCLB.511419.30	TCSYLVIO_007243	1.62493	0.000583555	1.11153	3.69e-05	hypothetical_protein_conserved	2.73646
TcCLB.506401.160	TCSYLVIO_009750	1.1495	0.000917009	1.58193	1.96e-07	hypothetical_protein_conserved	2.73143
TcCLB.508535.20	TCSYLVIO_005119	1.42481	5.94e-05	1.28661	1.03e-08	hypothetical_protein_conserved	2.71141
TcCLB.506467.29	TCSYLVIO_003595	1.33027	0.000167883	1.33894	2.66e-06	hypothetical_protein_conserved	2.6692
TcCLB.507037.80	TCSYLVIO_005389	1.51041	6.44e-06	1.14223	2.39e-06	hypothetical_protein_conserved	2.65265
TcCLB.507089.260	TCSYLVIO_005317	1.61585	0.000265358	1.03538	1.68e-06	CYC2-like_cyclin_putativecyclin_6_putative	2.65123
TcCLB.507129.30	TCSYLVIO_004061	1.29653	8.05e-05	1.33511	3.73e-10	C-14_sterol_reductase_putative	2.63165
TcCLB.507089.270	TCSYLVIO_005316	1.28563	8.91e-07	1.34414	3.09e-07	dihydrolipoyl_dehydrogenase_putative	2.62977
TcCLB.511127.90	TCSYLVIO_006475	1.51968	0.000189249	1.10852	1.36e-05	hypothetical_protein_conserved	2.6282
TcCLB.510507.20	TCSYLVIO_000112	1.10279	3.16e-06	1.52526	8.17e-10	3-ketoacyl-CoA_thiolase_putative	2.62805
TcCLB.506735.10	TCSYLVIO_002834	1.19819	4.94e-06	1.39203	6.36e-10	mitochondrial_processing_peptidase_alpha_subunit_putativemetallo-peptidase_Clan_ME_Family_M16_putative	2.59022
TcCLB.511469.70	TCSYLVIO_000968	1.24539	3.32e-05	1.34298	5.18e-08	prohibitin_putative	2.58838
TcCLB.509455.80	TCSYLVIO_006267	1.24772	3.24e-06	1.33104	5.92e-07	GTP-binding_nuclear_protein_rtb2_putative	2.57877
TcCLB.511871.30	TCSYLVIO_003543	1.25627	1.3e-05	1.31401	4.09e-09	hypothetical_protein_conserved	2.57029
TcCLB.508169.60	TCSYLVIO_009939	1.30799	0.000368589	1.19393	3.65e-07	dolicholphosphate-mannose_synthase_putative;with=GeneDB:LmjF36.0220	2.50192
TcCLB.508387.160	TCSYLVIO_001987	1.25716	0.000167883	1.20463	2.51e-07	hypothetical_protein_conserved	2.46179
TcCLB.511623.20	TCSYLVIO_000462	1.00244	0.000190049	1.45388	3.78e-07	hypothetical_protein_conserved	2.45631
TcCLB.511693.10	TCSYLVIO_001778	1.21965	3.3e-05	1.22761	7.65e-08	hypothetical_protein	2.44726
TcCLB.503897.20	TCSYLVIO_009953	1.42672	8.95e-07	1.01347	7.58e-07	hypothetical_protein_conserved	2.44018
TcCLB.503747.40	TCSYLVIO_007532	1.40203	4.73e-05	1.02506	0.000689283	hypothetical_protein_conserved	2.42709
TcCLB.508277.140	TCSYLVIO_007028	1.07025	4.3e-05	1.32999	4.56e-08	phosphomevalonate_kinase_protein_putative	2.40024
TcCLB.503991.10	TCSYLVIO_006390	1.10463	0.00155672	1.29269	3.18e-07	hypothetical_protein_conserved	2.39732
TcCLB.506227.190	TCSYLVIO_002167	1.31496	0.00137853	1.07916	0.00356876	hypothetical_protein	2.39411
TcCLB.509171.70	TCSYLVIO_003226	1.0284	0.000318548	1.35765	1.56e-07	hypothetical_protein_conserved	2.38605
TcCLB.509965.20	TCSYLVIO_003178	1.26735	7.96e-05	1.10826	2.54e-06	hypothetical_protein	2.37561
TcCLB.510091.80	TCSYLVIO_006357	1.35154	1.58e-06	1.01593	4.66e-06	pyruvate_dehydrogenase_E1_beta_subunit_putative	2.36746
TcCLB.506513.160	TCSYLVIO_009111	1.23028	0.000125212	1.12872	1.83e-06	protein_kinase_putativepolo-like_protein_kinase_putative	2.359
TcCLB.503599.30	TCSYLVIO_005151	1.28186	0.00167008	1.07657	1.22e-05	hypothetical_protein_conserved	2.35843
TcCLB.511583.40	TCSYLVIO_003432	1.12493	7.96e-05	1.22287	9.17e-07	tricarboxylate_carrier_putative	2.3478
TcCLB.507559.80	TCSYLVIO_001881	1.09508	3.47e-05	1.23943	1.99e-09	deoxyribose-phosphate_aldolase_putative	2.3345
TcCLB.510759.120	TCSYLVIO_001348	1.12296	2.21e-05	1.2106	1.88e-09	reiske_iron-sulfur_protein_precursor_putative	2.33356
TcCLB.511911.130	TCSYLVIO_007974	1.04819	0.000637069	1.27919	1.63e-07	phosphoglucomutase	2.32739
TcCLB.507831.100	TCSYLVIO_006281	1.28778	0.000665385	0.999858	7.97e-07	hypothetical_protein_conserved	2.28763
TcCLB.509965.370	TCSYLVIO_003153	1.17675	8.19e-06	1.09709	1.45e-08	adenosine_kinase_putative	2.27383
TcCLB.507483.30	TCSYLVIO_006561	1.18053	2.02e-06	1.09191	2.06e-05	calmodulin_putative	2.27243
TcCLB.506945.160	TCSYLVIO_003380	1.02724	7.86e-05	1.21896	1.83e-09	S-adenosylmethionine_synthetase_putative	2.2462
TcCLB.506203.60	TCSYLVIO_001472	1.16191	0.00224964	1.08125	3.4e-08	hypothetical_protein_conserved	2.24316
TcCLB.510149.120	TCSYLVIO_010675	1.07627	0.000198713	1.14185	5.87e-08	flagellar_radial_spoke_protein-like_putative	2.21811
TcCLB.507809.74	TCSYLVIO_010564	1.16897	0.000321347	1.04147	9.72e-06	signal_peptidase_type_I_putative	2.21043
TcCLB.506859.80	TCSYLVIO_001263	1.022	0.000395961	1.18216	1.63e-07	hypothetical_protein_conserved	2.20416
TcCLB.509537.40	TCSYLVIO_005060	1.10843	0.000228523	1.02501	2.53e-06	hypothetical_protein_conserved	2.13344

## Sheet: S5_Table_Q1_GO_Enrichment
All Significant Q1 genes
GOID	TERM	CORRECTED_PVALUE	UNCORRECTED_PVALUE	NUM_LIST_ANNOTATIONS	LIST_SIZE	TOTAL_NUM_ANNOTATIONS	POPULATION_SIZE	FDR_RATE	EXPECTED_FALSE_POSITIVES	ANNOTATED_GENES
GO:XXXXXXX	unannotated	5.10125e-41	1.21748e-43	261	539	1015	4385	0	0	TcCLB.509965.220, TcCLB.503757.30, TcCLB.430605.10, TcCLB.504111.30, TcCLB.510323.20, TcCLB.511693.10, TcCLB.508719.30, TcCLB.506401.160, TcCLB.504033.90, TcCLB.506519.90, TcCLB.511867.150, TcCLB.507603.90, TcCLB.506715.40, TcCLB.506517.30, TcCLB.506265.140, TcCLB.508955.20, TcCLB.503557.40, TcCLB.506697.10, TcCLB.509167.80, TcCLB.511111.50, TcCLB.506825.210, TcCLB.506605.40, TcCLB.506979.40, TcC…
GO:1902652	secondary alcohol metabolic process	0.00141022	3.36569e-06	6	539	6	4385	0	0	TcCLB.511339.20, TcCLB.511071.50, TcCLB.508369.20, TcCLB.508323.9, TcCLB.508277.140, TcCLB.507129.30
GO:1902653	secondary alcohol biosynthetic process	0.00141022	3.36569e-06	6	539	6	4385	0	0	TcCLB.511339.20, TcCLB.511071.50, TcCLB.508369.20, TcCLB.508323.9, TcCLB.508277.140, TcCLB.507129.30
GO:0016126	sterol biosynthetic process	0.00884167	2.11018e-05	6	539	7	4385	0	0	TcCLB.511339.20, TcCLB.511071.50, TcCLB.508369.20, TcCLB.508323.9, TcCLB.508277.140, TcCLB.507129.30
GO:0097384	cellular lipid biosynthetic process	0.00884167	2.11018e-05	6	539	7	4385	0	0	TcCLB.511339.20, TcCLB.505807.110, TcCLB.511071.50, TcCLB.508369.20, TcCLB.508277.140, TcCLB.507129.30
Fold Change 2 cutoff
GO:0006730	one-carbon metabolic process	0.00132061	7.81428e-06	3	88	3	4385	0	0	TcCLB.511589.200, TcCLB.509153.90, TcCLB.506945.160

## Sheet: S5_Table_Q2_Genes
Y_ID	Sylvio_ID	Sylvio logFC	Sylvio qval	Y logFC	Y qval	Annotation
TcCLB.507143.60	TCSYLVIO_002455	-1.50518	0.00127814	1.64509	0.039112	hypothetical_protein

## Sheet: S5_Table_Q3_Genes
Y_ID	Sylvio_ID	Sylvio logFC	Sylvio qval	Y logFC	Y qval	Annotation	Combined FC
TcCLB.504421.19	TCSYLVIO_003593	-2.98465	3.25e-07	-2.77523	4.63e-10	hypothetical_protein_conserved	-5.75988
TcCLB.510877.170	TCSYLVIO_003835	-2.46604	1.26e-07	-3.2695	5.51e-12	hypothetical_protein_conserved	-5.73554
TcCLB.506211.150	TCSYLVIO_006069	-2.06248	5.67e-08	-2.59667	3.11e-09	polyprenyl_synthase_putative	-4.65915
TcCLB.508207.70	TCSYLVIO_002391	-2.06573	0.000320876	-2.40532	3.73e-10	Adenine_phosphoribosyltransferase_putative	-4.47106
TcCLB.503405.10	TCSYLVIO_001811	-1.16918	4.82e-06	-3.21746	2.05e-11	glutamine_synthetase_putative	-4.38665
TcCLB.510289.40	TCSYLVIO_007441	-3.11876	7.85e-09	-1.25837	2.75e-07	GPI_inositol_deacylase_precursor_putative	-4.37714
TcCLB.510073.17	TCSYLVIO_000018	-1.01819	1.86e-05	-2.69112	4.65e-10	cysteine_peptidase_(C-terminal)_putative	-3.70931
TcCLB.506407.10	TCSYLVIO_004389	-2.09158	1.19e-08	-1.50173	8.52e-10	lysosomal_alpha-mannosidase_precursor_putative	-3.59332
TcCLB.506693.20	TCSYLVIO_004447	-1.73159	5.24e-05	-1.67923	1.44e-08	hypothetical_protein_conserved	-3.41082
TcCLB.504153.120	TCSYLVIO_005559	-1.51941	5.21e-07	-1.82423	4.71e-10	hypothetical_protein_conserved	-3.34365
TcCLB.504643.30	TCSYLVIO_004229	-1.59685	1.19e-06	-1.71843	1.16e-07	ubiquitin_carrier_protein_4_putative	-3.31528
TcCLB.404843.20	TCSYLVIO_010498	-1.67849	1.05e-06	-1.51252	6.04e-09	hypothetical_protein_conserved	-3.19101
TcCLB.510311.100	TCSYLVIO_004488	-1.40369	0.000868935	-1.65618	1.43e-07	hypothetical_protein_conserved	-3.05987
TcCLB.503865.50	TCSYLVIO_003757	-1.35304	1.4e-06	-1.64887	9.21e-09	ankyrin_putative	-3.00191
TcCLB.504153.110	TCSYLVIO_005558	-1.03248	0.0067207	-1.90065	2.28e-07	hypothetical_protein_conserved	-2.93313
TcCLB.506775.110	TCSYLVIO_001698	-1.11826	0.000327861	-1.75222	4.14e-10	hypothetical_protein_conserved	-2.87048
TcCLB.504425.70	TCSYLVIO_000029	-1.19824	3.4e-06	-1.50656	8.71e-09	hypothetical_protein_conserved	-2.70481
TcCLB.507275.20	TCSYLVIO_007561	-1.1029	0.000100292	-1.55865	2.33e-09	hypothetical_protein_conserved	-2.66155
TcCLB.511211.190	TCSYLVIO_002693	-1.35826	6.95e-06	-1.24969	1.48e-08	hypothetical_protein	-2.60795
TcCLB.510751.30	TCSYLVIO_001378	-1.15518	2.11e-05	-1.4521	1.85e-06	hypothetical_protein	-2.60728
TcCLB.510861.70	TCSYLVIO_009712	-1.22892	0.000377597	-1.3594	1.06e-08	hypothetical_protein_conserved	-2.58832
TcCLB.504153.260	TCSYLVIO_005573	-1.25818	2.89e-06	-1.31289	1.08e-08	hypothetical_protein_conserved	-2.57107
TcCLB.510101.270	TCSYLVIO_001644	-1.01515	0.000208491	-1.55313	1.55e-08	hypothetical_protein_conserved	-2.56828
TcCLB.510407.9	TCSYLVIO_010628	-1.4517	0.0037974	-1.09779	0.000131462	protein_kinase_putative	-2.54949
TcCLB.507669.150	TCSYLVIO_001558	-1.41435	0.000527008	-1.04313	3.96e-06	glycosomal_membrane_protein_putative	-2.45748
TcCLB.509167.140	TCSYLVIO_003340	-1.17973	9.83e-07	-1.27221	1.43e-09	hypothetical_protein_conserved	-2.45194
TcCLB.504057.120	TCSYLVIO_003805	-1.26289	6.21e-06	-1.10754	7.57e-07	lipophosphoglycan_biosynthetic_protein_2_putative	-2.37043
TcCLB.504033.200	TCSYLVIO_007885	-1.03853	0.000267654	-1.33051	1.27e-08	hypothetical_protein	-2.36904
TcCLB.503637.20	TCSYLVIO_007535	-1.14619	1.35e-05	-1.09933	5.22e-07	hypothetical_protein_conserved	-2.24552
TcCLB.508075.50	TCSYLVIO_010691	-1.06616	0.00116359	-1.1653	5.23e-07	hypothetical_protein_conserved	-2.23147
TcCLB.510759.170	TCSYLVIO_001342	-1.0057	4.3e-05	-1.03811	1.79e-08	hypothetical_protein_conserved	-2.04381

## Sheet: S5_Table_Q4_Genes
Y_ID	Sylvio_ID	Sylvio logFC	Sylvio qval	Y logFC	Y qval	Annotation
TcCLB.511325.50	TCSYLVIO_010159	1.49716	2.94e-06	-1.57513	3.52e-06	amino_acid_permease_putative
