# Supplementary material for: Comparative Transcriptome Profiling of Human Foreskin Fibroblasts Infected with the Sylvio and Y Strains of Trypanosoma cruzi
Source: PLoS One. 2016 Aug 9;11(8):e0159197. doi: 10.1371/journal.pone.0159197 (PMC4978399; doi:10.1371/journal.pone.0159197)
Supplement: S6 Table — Final set of orthologs produced for this work. Briefly, Version 8.0 genome fasta files for T. cruzi Sylvio strain and T. cruzi CL Brener strain (Esmeraldo-like haplotype) were aligned using the FASTA program ggsearch36, which does a global:global alignment. Reciprocal best hits were then further refined by removing genes in the four largest multi-gene families (MASP, trans-sialidase, retroposon hot-spot and dispersed gene family protein) and then selecting genes which have only a single reciprocal best hit. (XLSX) [file pone.0159197.s007.xlsx]

## Sheet: S6_Table
Old_Esmer_ID	Sylvio_ID	Y_Func
Tc00.1047053403153.20	TCSYLVIO_002619	receptor-type_adenylate_cyclase_(pseudogene)_putative
Tc00.1047053404001.10	TCSYLVIO_002441	hypothetical_protein_conserved
Tc00.1047053404843.20	TCSYLVIO_010498	hypothetical_protein_conserved
Tc00.1047053407477.30	TCSYLVIO_002908	diphthine_synthase_putative
Tc00.1047053407477.40	TCSYLVIO_002909	hypothetical_protein_conserved
Tc00.1047053407477.60	TCSYLVIO_002910	hypothetical_protein_conserved
Tc00.1047053407477.69	TCSYLVIO_002911	hypothetical_protein_conserved
Tc00.1047053408437.29	TCSYLVIO_000871	hypothetical_protein
Tc00.1047053411427.30	TCSYLVIO_002237	hypothetical_protein_conserved
Tc00.1047053411427.40	TCSYLVIO_002238	hypothetical_protein_conserved
Tc00.1047053417797.9	TCSYLVIO_009342	hypothetical_protein_conserved
Tc00.1047053419043.10	TCSYLVIO_000550	hypothetical_protein_conserved
Tc00.1047053419469.30	TCSYLVIO_005603	hypothetical_protein_conserved
Tc00.1047053419703.20	TCSYLVIO_001532	ubiquitin_carboxyl-terminal_hydrolase_putativecysteine_peptidase_Clan_CA_family_C12_putative
Tc00.1047053420369.40	TCSYLVIO_001280	hypothetical_protein_conserved
Tc00.1047053421619.10	TCSYLVIO_002855	hypothetical_protein
Tc00.1047053421959.10	TCSYLVIO_003106	eukaryotic_translation_initiation_factor_4e_putative
Tc00.1047053425311.9	TCSYLVIO_009685	hypothetical_protein_conserved
Tc00.1047053427247.10	TCSYLVIO_010471	serine/threonine_protein_kinase_putative
Tc00.1047053428999.10	TCSYLVIO_002974	hypothetical_protein
Tc00.1047053428999.30	TCSYLVIO_002973	hypothetical_protein
Tc00.1047053429257.10	TCSYLVIO_000836	hypothetical_protein_conserved
Tc00.1047053429257.20	TCSYLVIO_000837	fatty_acid_desaturase_putative
Tc00.1047053430605.10	TCSYLVIO_007072	hypothetical_protein_conserved
Tc00.1047053430605.20	TCSYLVIO_007071	PTP1-interacting_protein_39_kDa_putative
Tc00.1047053430605.40	TCSYLVIO_007067	2Fe-2S_iron-sulfur_cluster_binding_domain_containing_protein_putative
Tc00.1047053436521.9	TCSYLVIO_002979	mevalonate_kinase_putative
Tc00.1047053436535.10	TCSYLVIO_000766	hypothetical_protein_conserved
Tc00.1047053436535.19	TCSYLVIO_004400	Glucose-6-phosphate_dehydrogenase_putative
Tc00.1047053442383.19	TCSYLVIO_008298	hypothetical_protein
Tc00.1047053445869.10	TCSYLVIO_001972	hypothetical_protein_conserved
Tc00.1047053447255.20	TCSYLVIO_003888	NAD-dependent_deacetylase_putativetranscriptional_regulator_Sir2_family_protein_putativenicotinic_acid_mononucleotide_56-dimethylbenzimidazole_(cobb)_protein_putative
Tc00.1047053453917.9	TCSYLVIO_006099	hypothetical_protein_conserved
Tc00.1047053456097.30	TCSYLVIO_002648	glycerophosphoryl_diester_phosphodiesterase_putative
Tc00.1047053458015.10	TCSYLVIO_008292	hypothetical_protein_conserved
Tc00.1047053458015.4	TCSYLVIO_008293	hypothetical_protein_conserved
Tc00.1047053461165.10	TCSYLVIO_005123	hypothetical_protein_conserved
Tc00.1047053466823.10	TCSYLVIO_007545	hypothetical_protein_conserved
Tc00.1047053466823.20	TCSYLVIO_000615	tryptophanyl-tRNA_synthetase_putative
Tc00.1047053469785.10	TCSYLVIO_003251	hypothetical_protein_conserved
Tc00.1047053469785.20	TCSYLVIO_003252	hypothetical_protein_conserved
Tc00.1047053469785.30	TCSYLVIO_003253	hypothetical_protein
Tc00.1047053469785.40	TCSYLVIO_003254	RNA-binding_protein_putative
Tc00.1047053473111.10	TCSYLVIO_000186	lathosterol_oxidase_putative
Tc00.1047053480785.10	TCSYLVIO_004739	protein_kinase_putative
Tc00.1047053482369.20	TCSYLVIO_007076	hypothetical_protein_conserved
Tc00.1047053485889.10	TCSYLVIO_000883	hypothetical_protein_conserved
Tc00.1047053503401.20	TCSYLVIO_011113	hypothetical_protein_conserved
Tc00.1047053503401.40	TCSYLVIO_011112	glycosyl_transferase_putative
Tc00.1047053503405.10	TCSYLVIO_001811	glutamine_synthetase_putative
Tc00.1047053503407.20	TCSYLVIO_003601	SUMO1/Ulp2_putativecysteine_peptidase_Clan_CA_family_C48_putative
Tc00.1047053503409.10	TCSYLVIO_003600	hypothetical_protein_conserved
Tc00.1047053503419.10	TCSYLVIO_004829	hypothetical_protein
Tc00.1047053503419.20	TCSYLVIO_004830	adenosine_deaminase-like_protein_putative
Tc00.1047053503419.30	TCSYLVIO_004831	thiol-dependent_reductase_1_putativethiol_transferase_putativeglutathione_s-transferase_putative
Tc00.1047053503419.40	TCSYLVIO_004832	hypothetical_protein_conserved
Tc00.1047053503419.54	TCSYLVIO_004833	hypothetical_protein_conserved
Tc00.1047053503419.60	TCSYLVIO_004834	hypothetical_protein_conserved
Tc00.1047053503425.10	TCSYLVIO_004810	hypothetical_protein_conserved
Tc00.1047053503433.20	TCSYLVIO_005525	hypothetical_protein_conserved
Tc00.1047053503435.14	TCSYLVIO_006102	hypothetical_protein
Tc00.1047053503435.30	TCSYLVIO_006101	hypothetical_protein_conserved
Tc00.1047053503449.20	TCSYLVIO_001568	copper_homeostasis_protein_putative
Tc00.1047053503449.30	TCSYLVIO_001569	clathrin_coat_assembly_protein_putative
Tc00.1047053503449.40	TCSYLVIO_001570	hypothetical_protein_conserved
Tc00.1047053503453.100	TCSYLVIO_005077	serine_palmitoyltransferase_putative
Tc00.1047053503453.20	TCSYLVIO_005070	hypothetical_protein_conserved
Tc00.1047053503453.50	TCSYLVIO_005071	hypothetical_protein_conserved
Tc00.1047053503453.60	TCSYLVIO_005072	GTP-ase_activating_protein_putative
Tc00.1047053503453.80	TCSYLVIO_005075	hypothetical_protein_conserved
Tc00.1047053503453.90	TCSYLVIO_005076	hypothetical_protein_conserved
Tc00.1047053503455.10	TCSYLVIO_006283	chaperone_DNAJ_protein_putative
Tc00.1047053503455.20	TCSYLVIO_006284	hypothetical_protein_conserved
Tc00.1047053503457.10	TCSYLVIO_006289	hypothetical_protein
Tc00.1047053503467.20	TCSYLVIO_005155	hypothetical_protein_conserved
Tc00.1047053503467.9	TCSYLVIO_005157	NADH-dependent_fumarate_reductase_putative
Tc00.1047053503477.10	TCSYLVIO_001111	hypothetical_protein_conserved
Tc00.1047053503477.20	TCSYLVIO_001112	transaldolase_putative
Tc00.1047053503477.30	TCSYLVIO_001113	hypothetical_protein_conserved
Tc00.1047053503479.40	TCSYLVIO_009253	hypothetical_protein_conserved
Tc00.1047053503479.70	TCSYLVIO_009144	hypothetical_protein_conserved
Tc00.1047053503485.20	TCSYLVIO_006391	hypothetical_protein_conserved_(pseudogene)
Tc00.1047053503487.20	TCSYLVIO_001464	hypothetical_protein
Tc00.1047053503487.30	TCSYLVIO_001463	hypothetical_protein_conserved
Tc00.1047053503487.40	TCSYLVIO_001462	hypothetical_protein_conserved
Tc00.1047053503487.50	TCSYLVIO_001461	UDP-Gal_or_UDP-GlcNAc-dependent_glycosyltransferase_putative
Tc00.1047053503487.60	TCSYLVIO_001460	hypothetical_protein_conserved
Tc00.1047053503487.70	TCSYLVIO_001459	hypothetical_protein_conserved
Tc00.1047053503489.20	TCSYLVIO_004824	hypothetical_protein_conserved
Tc00.1047053503489.24	TCSYLVIO_004823	hypothetical_protein_conserved
Tc00.1047053503489.30	TCSYLVIO_004822	hypothetical_protein_conserved
Tc00.1047053503493.10	TCSYLVIO_008914	hypothetical_protein_conserved
Tc00.1047053503493.20	TCSYLVIO_008913	hypothetical_protein_conserved
Tc00.1047053503493.30	TCSYLVIO_008912	hypothetical_protein_conserved
Tc00.1047053503493.40	TCSYLVIO_008911	hypothetical_protein_conserved
Tc00.1047053503509.10	TCSYLVIO_000899	hypothetical_protein_conserved
Tc00.1047053503511.10	TCSYLVIO_000898	hypothetical_protein_conserved
Tc00.1047053503513.10	TCSYLVIO_000896	casein_kinase_II_alpha_chain_putative
Tc00.1047053503515.14	TCSYLVIO_000892	ubiquitin-conjugating_enzyme_e2_putative
Tc00.1047053503515.20	TCSYLVIO_000891	RNA-editing_complex_protein_MP81_putative
Tc00.1047053503525.20	TCSYLVIO_004703	hypothetical_protein_conserved
Tc00.1047053503525.30	TCSYLVIO_004702	hypothetical_protein_conserved
Tc00.1047053503525.4	TCSYLVIO_004704	hypothetical_protein_conserved
Tc00.1047053503525.40	TCSYLVIO_004701	hypothetical_protein_conserved
Tc00.1047053503527.20	TCSYLVIO_010009	hypothetical_protein_conserved
Tc00.1047053503527.4	TCSYLVIO_010007	hypothetical_protein_conserved_(pseudogene)
Tc00.1047053503527.40	TCSYLVIO_010010	GPI_alpha-mannosyltransferase_III
Tc00.1047053503527.50	TCSYLVIO_010011	hypothetical_protein_conserved
Tc00.1047053503527.60	TCSYLVIO_010012	hypothetical_protein_conserved
Tc00.1047053503529.20	TCSYLVIO_010503	hypothetical_protein_conserved
Tc00.1047053503529.30	TCSYLVIO_010504	hypothetical_protein_conserved
Tc00.1047053503531.20	TCSYLVIO_010514	hypothetical_protein_conserved
Tc00.1047053503535.9	TCSYLVIO_004681	hypothetical_protein_conserved
Tc00.1047053503551.20	TCSYLVIO_001316	hypothetical_protein_conserved
Tc00.1047053503557.20	TCSYLVIO_005877	ankyrin_repeat_protein_putative
Tc00.1047053503557.30	TCSYLVIO_005878	hypothetical_protein_conserved
Tc00.1047053503557.40	TCSYLVIO_005879	hypothetical_protein_conserved
Tc00.1047053503561.10	TCSYLVIO_000463	hypothetical_protein_conserved
Tc00.1047053503571.10	TCSYLVIO_000060	flagellum-adhesion_glycoprotein_putative
Tc00.1047053503571.19	TCSYLVIO_000059	hypothetical_protein_conserved
Tc00.1047053503575.27	TCSYLVIO_004511	hypothetical_protein_conserved
Tc00.1047053503575.54	TCSYLVIO_004513	hypothetical_protein_conserved
Tc00.1047053503575.60	TCSYLVIO_004514	protein_kinase_putative
Tc00.1047053503577.20	TCSYLVIO_004516	U2_splicing_auxiliary_factor_putative
Tc00.1047053503579.10	TCSYLVIO_002357	hypothetical_protein_conserved
Tc00.1047053503579.100	TCSYLVIO_002365	nucleotide-binding_protein_putative
Tc00.1047053503579.110	TCSYLVIO_002366	pseudouridylate_synthase_I_putative
Tc00.1047053503579.130	TCSYLVIO_002367	hypothetical_protein_conserved
Tc00.1047053503579.140	TCSYLVIO_002368	hypothetical_protein_conserved
Tc00.1047053503579.150	TCSYLVIO_002369	RNA_editing_3'_terminal_uridylyl_transferase_2_putativeRNA_editing_complex_protein_MP57_putative
Tc00.1047053503579.20	TCSYLVIO_002358	hypothetical_protein_conserved
Tc00.1047053503579.30	TCSYLVIO_002359	DNA_polymerase_sigma-like_protein_putative
Tc00.1047053503579.50	TCSYLVIO_002361	hypothetical_protein_conserved
Tc00.1047053503579.60	TCSYLVIO_002362	hypothetical_protein
Tc00.1047053503579.80	TCSYLVIO_002363	hypothetical_protein_conserved
Tc00.1047053503579.90	TCSYLVIO_002364	hypothetical_protein_conserved
Tc00.1047053503589.10	TCSYLVIO_007603	GDP-mannose_pyrophosphorylase
Tc00.1047053503595.10	TCSYLVIO_010932	hypothetical_protein_conserved
Tc00.1047053503599.10	TCSYLVIO_005149	protein_kinase_putative
Tc00.1047053503599.20	TCSYLVIO_005150	hypothetical_protein_conserved
Tc00.1047053503599.30	TCSYLVIO_005151	hypothetical_protein_conserved
Tc00.1047053503599.40	TCSYLVIO_005152	hypothetical_protein_conserved
Tc00.1047053503599.50	TCSYLVIO_005153	hypothetical_protein_conserved
Tc00.1047053503611.30	TCSYLVIO_010003	hypothetical_protein_conserved
Tc00.1047053503611.50	TCSYLVIO_010004	hypothetical_protein_conserved
Tc00.1047053503613.10	TCSYLVIO_001706	protein_kinase_putative
Tc00.1047053503613.20	TCSYLVIO_001707	proteasome_alpha_7_subunit_putative
Tc00.1047053503613.60	TCSYLVIO_001709	acidocalcisomal_pyrophosphatase_putative
Tc00.1047053503619.10	TCSYLVIO_010500	meiotic_recombination_protein_spo11_putative
Tc00.1047053503619.20	TCSYLVIO_010501	hypothetical_protein_conserved
Tc00.1047053503619.39	TCSYLVIO_003615	hypothetical_protein_conserved
Tc00.1047053503627.20	TCSYLVIO_000869	protein_kinase_putative
Tc00.1047053503629.10	TCSYLVIO_000868	hypothetical_protein_conserved
Tc00.1047053503637.10	TCSYLVIO_007534	hypothetical_protein_conserved
Tc00.1047053503637.20	TCSYLVIO_007535	hypothetical_protein_conserved
Tc00.1047053503637.30	TCSYLVIO_007536	dipeptidyl-peptidase_8-like_serine_peptidase_putativeserine_peptidase_clan_SC_family_S9B_putative
Tc00.1047053503639.20	TCSYLVIO_007452	hypothetical_protein_conserved
Tc00.1047053503639.30	TCSYLVIO_007451	hypothetical_protein_conserved
Tc00.1047053503641.10	TCSYLVIO_005982	hypothetical_protein_conserved
Tc00.1047053503643.10	TCSYLVIO_004279	KU70_protein_putative
Tc00.1047053503643.20	TCSYLVIO_004278	hypothetical_protein_conserved
Tc00.1047053503651.20	TCSYLVIO_001337	hypothetical_protein
Tc00.1047053503651.30	TCSYLVIO_001336	hypothetical_protein
Tc00.1047053503651.40	TCSYLVIO_001335	hypothetical_protein
Tc00.1047053503653.20	TCSYLVIO_002245	hypothetical_protein_conserved
Tc00.1047053503653.30	TCSYLVIO_002244	ribosomal_RNA_processing_protein_41B_putative3'_exoribonuclease_putative
Tc00.1047053503653.50	TCSYLVIO_002242	histone_deacetylase_putative
Tc00.1047053503653.60	TCSYLVIO_002241	cytochrome_b-domain_protein_putative
Tc00.1047053503653.90	TCSYLVIO_002240	hypothetical_protein_conserved
Tc00.1047053503669.10	TCSYLVIO_005708	hypothetical_protein_conserved
Tc00.1047053503669.20	TCSYLVIO_005707	hypothetical_protein_conserved
Tc00.1047053503669.30	TCSYLVIO_005706	hypothetical_protein_conserved
Tc00.1047053503671.20	TCSYLVIO_007447	hypothetical_protein_conserved
Tc00.1047053503671.30	TCSYLVIO_007448	leucine-rich_repeat_protein_putative
Tc00.1047053503675.10	TCSYLVIO_008139	glycosyl_transferase-like_protein_putative
Tc00.1047053503675.40	TCSYLVIO_008173	hypothetical_protein_conserved
Tc00.1047053503677.10	TCSYLVIO_004145	phosphomannose_isomerase_putative
Tc00.1047053503677.20	TCSYLVIO_004144	PIF1_helicase-like_protein_putativeDNA_repair_and_recombination_protein_mitochondrial_precursor_putative
Tc00.1047053503677.29	TCSYLVIO_004143	hypothetical_protein_conserved
Tc00.1047053503683.11	TCSYLVIO_004305	RNA-binding_protein_putative
Tc00.1047053503683.20	TCSYLVIO_004304	hypothetical_protein_conserved
Tc00.1047053503685.10	TCSYLVIO_004302	serine/threonine_protein_kinase_putativeprotein_kinase_putative
Tc00.1047053503685.20	TCSYLVIO_004301	hypothetical_protein_conserved
Tc00.1047053503689.30	TCSYLVIO_000515	flagellar_protofilament_ribbon_protein_putative
Tc00.1047053503689.40	TCSYLVIO_000516	hypothetical_protein_conserved
Tc00.1047053503697.100	TCSYLVIO_004538	hypothetical_protein_conserved
Tc00.1047053503697.110	TCSYLVIO_004539	hypothetical_protein_conserved
Tc00.1047053503697.120	TCSYLVIO_004540	hypothetical_protein_conserved
Tc00.1047053503697.130	TCSYLVIO_004541	hypothetical_protein_conserved
Tc00.1047053503697.20	TCSYLVIO_004532	hypothetical_protein_conserved
Tc00.1047053503697.30	TCSYLVIO_004533	hypothetical_protein_conserved
Tc00.1047053503697.40	TCSYLVIO_004534	hypothetical_protein
Tc00.1047053503697.50	TCSYLVIO_004535	hypothetical_protein_conserved
Tc00.1047053503697.60	TCSYLVIO_004536	hypothetical_protein_conserved
Tc00.1047053503697.9	TCSYLVIO_004531	proteasome_regulatory_non-ATPase_subunit_11_putative
Tc00.1047053503697.90	TCSYLVIO_004537	GTP-binding_protein_putative
Tc00.1047053503713.10	TCSYLVIO_007657	hypothetical_protein_conserved
Tc00.1047053503713.30	TCSYLVIO_007658	6-phosphogluconolactonase_putative
Tc00.1047053503715.10	TCSYLVIO_009720	splicing_factor_TSR1_putative
Tc00.1047053503715.40	TCSYLVIO_009718	protein_kinase_putative
Tc00.1047053503745.30	TCSYLVIO_004399	ascorbate-dependent_peroxidase_putative
Tc00.1047053503747.40	TCSYLVIO_007532	hypothetical_protein_conserved
Tc00.1047053503749.20	TCSYLVIO_005295	hypothetical_protein
Tc00.1047053503749.30	TCSYLVIO_005294	hypothetical_protein_conserved
Tc00.1047053503753.10	TCSYLVIO_002568	hypothetical_protein_conserved
Tc00.1047053503753.20	TCSYLVIO_002569	hypothetical_protein_conserved
Tc00.1047053503755.20	TCSYLVIO_002579	hypothetical_protein
Tc00.1047053503755.50	TCSYLVIO_002581	hypothetical_protein_conserved
Tc00.1047053503755.54	TCSYLVIO_002582	hypothetical_protein_conserved
Tc00.1047053503757.20	TCSYLVIO_008299	hypothetical_protein_conserved
Tc00.1047053503757.30	TCSYLVIO_008300	hypothetical_protein_conserved
Tc00.1047053503757.40	TCSYLVIO_008301	protein_kinase_ck2_regulatory_subunit_putative
Tc00.1047053503777.10	TCSYLVIO_010788	suppressive_immunomodulating_factor_putative
Tc00.1047053503779.100	TCSYLVIO_004618	hypothetical_protein_conserved
Tc00.1047053503779.30	TCSYLVIO_004613	hypothetical_protein_conserved
Tc00.1047053503779.40	TCSYLVIO_004614	protein-l-isoaspartate_o-methyltransferase_putative
Tc00.1047053503779.50	TCSYLVIO_004615	hypothetical_protein_conserved
Tc00.1047053503779.60	TCSYLVIO_004616	hypothetical_protein_conserved
Tc00.1047053503779.80	TCSYLVIO_004617	hypothetical_protein_conserved_(pseudogene)
Tc00.1047053503783.17	TCSYLVIO_010199	mucin_TcMUCII_putative
Tc00.1047053503789.20	TCSYLVIO_001507	hypothetical_protein_conserved
Tc00.1047053503789.40	TCSYLVIO_001505	signal_recognition_particle_(pseudogene)_putative
Tc00.1047053503789.60	TCSYLVIO_001504	hypothetical_protein_conserved
Tc00.1047053503789.70	TCSYLVIO_001503	hypothetical_protein_conserved
Tc00.1047053503801.50	TCSYLVIO_002536	hypothetical_protein_conserved
Tc00.1047053503801.60	TCSYLVIO_002537	hypothetical_protein
Tc00.1047053503801.70	TCSYLVIO_002538	hypothetical_protein
Tc00.1047053503803.10	TCSYLVIO_007297	rRNA_biogenesis_protein_putative
Tc00.1047053503805.10	TCSYLVIO_007293	hypothetical_protein_conserved
Tc00.1047053503805.20	TCSYLVIO_007292	hypothetical_protein_conserved
Tc00.1047053503805.30	TCSYLVIO_007291	hypothetical_protein_conserved
Tc00.1047053503805.40	TCSYLVIO_007290	hypothetical_protein
Tc00.1047053503805.6	TCSYLVIO_007295	hypothetical_protein_conserved
Tc00.1047053503805.9	TCSYLVIO_007294	FG-GAP_repeat_protein_putative
Tc00.1047053503811.20	TCSYLVIO_010667	U3_small_nucleolar_ribonucleoprotein_protein_MPP10_putative
Tc00.1047053503811.50	TCSYLVIO_010669	hypothetical_protein_conserved
Tc00.1047053503811.60	TCSYLVIO_010670	hypothetical_protein_conserved
Tc00.1047053503811.70	TCSYLVIO_010671	hypothetical_protein_conserved
Tc00.1047053503811.80	TCSYLVIO_010672	hypothetical_protein_conserved
Tc00.1047053503813.10	TCSYLVIO_005921	hypothetical_protein_conserved
Tc00.1047053503813.20	TCSYLVIO_005922	hypothetical_protein_conserved
Tc00.1047053503819.10	TCSYLVIO_006771	hypothetical_protein_conserved
Tc00.1047053503819.20	TCSYLVIO_006772	DNA-directed_RNA_polymerase_III_subunit_putative
Tc00.1047053503819.30	TCSYLVIO_006773	eukaryotic_translation_initiation_factor_2_subunit_putative
Tc00.1047053503821.19	TCSYLVIO_003031	hypothetical_protein_conserved
Tc00.1047053503829.30	TCSYLVIO_000079	hypothetical_protein_conserved
Tc00.1047053503829.40	TCSYLVIO_000080	hypothetical_protein_conserved
Tc00.1047053503829.50	TCSYLVIO_000081	hypothetical_protein_conserved
Tc00.1047053503829.70	TCSYLVIO_000082	hypothetical_protein_conserved
Tc00.1047053503829.80	TCSYLVIO_000083	hypothetical_protein_conserved
Tc00.1047053503831.20	TCSYLVIO_000084	oxidoreductase_putative
Tc00.1047053503831.40	TCSYLVIO_000085	mitochondrial_DNA_primase_putative
Tc00.1047053503833.20	TCSYLVIO_006080	hypothetical_protein_conserved
Tc00.1047053503833.30	TCSYLVIO_006081	peroxin_13_putative;with=GeneDB:Tb927.10.14720
Tc00.1047053503833.60	TCSYLVIO_006083	hypothetical_protein_conserved
Tc00.1047053503835.30	TCSYLVIO_003149	hypothetical_protein_conserved
Tc00.1047053503841.10	TCSYLVIO_005109	proteasome_activator_protein_pa26_putative
Tc00.1047053503841.20	TCSYLVIO_005110	hypothetical_protein_conserved
Tc00.1047053503841.30	TCSYLVIO_005111	rRNA_dimethyltransferase_putative
Tc00.1047053503841.40	TCSYLVIO_005112	actin_putative
Tc00.1047053503841.50	TCSYLVIO_005113	hypothetical_protein_conserved
Tc00.1047053503841.60	TCSYLVIO_005114	hypothetical_protein_conserved
Tc00.1047053503853.10	TCSYLVIO_001582	hypothetical_protein_conserved
Tc00.1047053503855.30	TCSYLVIO_007148	adenylosuccinate_lyase_putative
Tc00.1047053503855.60	TCSYLVIO_007145	hypothetical_protein_conserved
Tc00.1047053503855.80	TCSYLVIO_007144	hypothetical_protein_conserved
Tc00.1047053503863.9	TCSYLVIO_000897	hypothetical_protein_conserved
Tc00.1047053503865.30	TCSYLVIO_003759	hypothetical_protein_conserved
Tc00.1047053503865.40	TCSYLVIO_003758	hypothetical_protein_conserved
Tc00.1047053503865.50	TCSYLVIO_003757	ankyrin_putative
Tc00.1047053503865.60	TCSYLVIO_003756	hypothetical_protein_conserved
Tc00.1047053503865.70	TCSYLVIO_003755	hypothetical_protein_conserved
Tc00.1047053503867.10	TCSYLVIO_006460	hypothetical_protein_conserved
Tc00.1047053503881.10	TCSYLVIO_003624	kynureninase_putative
Tc00.1047053503881.20	TCSYLVIO_003623	GDP-mannose_46_dehydratase_putative
Tc00.1047053503885.100	TCSYLVIO_001315	hypothetical_protein_conserved
Tc00.1047053503885.20	TCSYLVIO_001308	hypothetical_protein_conserved
Tc00.1047053503885.30	TCSYLVIO_001309	hypothetical_protein_conserved_(pseudogene)
Tc00.1047053503885.40	TCSYLVIO_001310	hypothetical_protein_conserved
Tc00.1047053503885.50	TCSYLVIO_001311	hypothetical_protein_conserved
Tc00.1047053503885.60	TCSYLVIO_001312	hypothetical_protein_conserved
Tc00.1047053503885.80	TCSYLVIO_001313	hypothetical_protein_conserved
Tc00.1047053503885.90	TCSYLVIO_001314	hypothetical_protein_conserved
Tc00.1047053503887.30	TCSYLVIO_005609	hypothetical_protein_conserved
Tc00.1047053503887.60	TCSYLVIO_005605	glycerolphosphate_mutase_putative
Tc00.1047053503887.70	TCSYLVIO_005604	phosphoglycerate_mutase_putative
Tc00.1047053503893.120	TCSYLVIO_005461	hypothetical_protein_conserved
Tc00.1047053503893.130	TCSYLVIO_005462	hypothetical_protein_conserved
Tc00.1047053503893.140	TCSYLVIO_005463	hypothetical_protein_conserved
Tc00.1047053503893.170	TCSYLVIO_005465	hypothetical_protein_conserved
Tc00.1047053503893.40	TCSYLVIO_005457	hypothetical_protein_conserved
Tc00.1047053503893.50	TCSYLVIO_005458	hypothetical_protein_conserved
Tc00.1047053503893.60	TCSYLVIO_005459	hypothetical_protein_conserved
Tc00.1047053503897.100	TCSYLVIO_009960	hypothetical_protein_conserved
Tc00.1047053503897.110	TCSYLVIO_009961	plectin-like_protein_putative
Tc00.1047053503897.120	TCSYLVIO_009962	hypothetical_protein_conserved
Tc00.1047053503897.130	TCSYLVIO_009965	hypothetical_protein_conserved
Tc00.1047053503897.140	TCSYLVIO_009966	hypothetical_protein_conserved
Tc00.1047053503897.150	TCSYLVIO_009967	hypothetical_protein_conserved
Tc00.1047053503897.170	TCSYLVIO_009968	citrate_transporter_putative
Tc00.1047053503897.20	TCSYLVIO_009953	hypothetical_protein_conserved
Tc00.1047053503897.30	TCSYLVIO_009954	hypothetical_protein_conserved
Tc00.1047053503897.40	TCSYLVIO_009955	hypothetical_protein_conserved
Tc00.1047053503897.50	TCSYLVIO_009956	hypothetical_protein_conserved
Tc00.1047053503897.60	TCSYLVIO_009957	hypothetical_protein_conserved
Tc00.1047053503897.80	TCSYLVIO_009958	deaminase_putative
Tc00.1047053503897.90	TCSYLVIO_009959	hypothetical_protein_conserved
Tc00.1047053503899.100	TCSYLVIO_002333	hypothetical_protein
Tc00.1047053503899.139	TCSYLVIO_002334	hypothetical_protein_conserved
Tc00.1047053503899.40	TCSYLVIO_002327	hypothetical_protein_conserved
Tc00.1047053503899.50	TCSYLVIO_002328	RNA-editing_complex_protein_MP100_putative
Tc00.1047053503899.60	TCSYLVIO_002329	hypothetical_protein_conserved
Tc00.1047053503899.70	TCSYLVIO_002330	hypothetical_protein
Tc00.1047053503899.80	TCSYLVIO_002331	hypothetical_protein_conserved
Tc00.1047053503899.90	TCSYLVIO_002332	asparagine_synthetase_a_putative
Tc00.1047053503901.18	TCSYLVIO_002371	hypothetical_protein_conserved
Tc00.1047053503903.20	TCSYLVIO_004454	hypothetical_protein_conserved
Tc00.1047053503903.50	TCSYLVIO_004452	hypothetical_protein_conserved
Tc00.1047053503903.70	TCSYLVIO_004451	hypothetical_protein_conserved
Tc00.1047053503903.79	TCSYLVIO_004450	hypothetical_protein
Tc00.1047053503905.40	TCSYLVIO_010930	hypothetical_protein_conserved
Tc00.1047053503905.50	TCSYLVIO_010931	hypothetical_protein_conserved
Tc00.1047053503909.50	TCSYLVIO_003242	hypothetical_protein_conserved
Tc00.1047053503909.68	TCSYLVIO_003240	hypothetical_protein_conserved
Tc00.1047053503909.76	TCSYLVIO_003239	ferric_reductase_transmembrane_protein_putative
Tc00.1047053503909.84	TCSYLVIO_003238	calpain-like_cysteine_peptidase_putative
Tc00.1047053503909.90	TCSYLVIO_003237	hypothetical_protein
Tc00.1047053503953.10	TCSYLVIO_010592	hypothetical_protein_conserved
Tc00.1047053503953.30	TCSYLVIO_010591	protein_kinase_putative
Tc00.1047053503953.50	TCSYLVIO_010590	hypothetical_protein_conserved
Tc00.1047053503955.100	TCSYLVIO_010570	protein_kinase_putative
Tc00.1047053503955.20	TCSYLVIO_010588	mitochondrial_DNA_polymerase_beta_putative
Tc00.1047053503955.30	TCSYLVIO_010587	hypothetical_protein_conserved
Tc00.1047053503955.50	TCSYLVIO_010574	hypothetical_protein_conserved
Tc00.1047053503955.60	TCSYLVIO_010573	hypothetical_protein_conserved
Tc00.1047053503955.70	TCSYLVIO_010572	translation_initiation_factor_putative
Tc00.1047053503955.80	TCSYLVIO_010571	hypothetical_protein
Tc00.1047053503959.10	TCSYLVIO_004380	hypothetical_protein_conserved
Tc00.1047053503959.20	TCSYLVIO_004379	hypothetical_protein_conserved
Tc00.1047053503959.30	TCSYLVIO_004378	hypothetical_protein_conserved
Tc00.1047053503959.40	TCSYLVIO_004377	hypothetical_protein
Tc00.1047053503959.50	TCSYLVIO_004376	hypothetical_protein_conserved
Tc00.1047053503959.60	TCSYLVIO_004375	hypothetical_protein_conserved
Tc00.1047053503959.78	TCSYLVIO_004559	hypothetical_protein_conserved
Tc00.1047053503967.10	TCSYLVIO_009059	hypothetical_protein_conserved
Tc00.1047053503969.20	TCSYLVIO_008312	hypothetical_protein_conserved
Tc00.1047053503971.10	TCSYLVIO_008315	hypothetical_protein_conserved
Tc00.1047053503971.20	TCSYLVIO_008324	hypothetical_protein_conserved
Tc00.1047053503971.40	TCSYLVIO_008325	translation_initiation_factor_2_subunit_putative
Tc00.1047053503971.50	TCSYLVIO_008326	hypothetical_protein_conserved
Tc00.1047053503975.20	TCSYLVIO_006320	hypothetical_protein
Tc00.1047053503975.50	TCSYLVIO_006323	hypothetical_protein_conserved
Tc00.1047053503975.60	TCSYLVIO_006324	hypothetical_protein
Tc00.1047053503975.70	TCSYLVIO_006325	hypothetical_protein_conserved
Tc00.1047053503981.30	TCSYLVIO_001525	hypothetical_protein_conserved
Tc00.1047053503981.40	TCSYLVIO_001524	DnaJ_chaperone_protein_putative
Tc00.1047053503981.50	TCSYLVIO_001523	hypothetical_protein_conserved
Tc00.1047053503981.60	TCSYLVIO_001522	hypothetical_protein_conserved
Tc00.1047053503981.70	TCSYLVIO_001521	hypothetical_protein_conserved
Tc00.1047053503981.80	TCSYLVIO_001520	hypothetical_protein_conserved
Tc00.1047053503989.20	TCSYLVIO_004128	hypothetical_protein_conserved
Tc00.1047053503989.30	TCSYLVIO_004129	hypothetical_protein_conserved_(pseudogene)hypothetical_protein_conserved_frameshift
Tc00.1047053503989.50	TCSYLVIO_004130	hypothetical_protein_conserved
Tc00.1047053503991.10	TCSYLVIO_006390	hypothetical_protein_conserved
Tc00.1047053503991.20	TCSYLVIO_006389	aminopeptidase_P1_putativemetallo-peptidase_Clan_MG_Family_M24_putative
Tc00.1047053503991.30	TCSYLVIO_006388	hypothetical_protein_conserved
Tc00.1047053503991.39	TCSYLVIO_006387	24-dihydroxyhept-2-ene-17-dioic_acid_aldolase_putative
Tc00.1047053504005.10	TCSYLVIO_006466	endonuclease_III_putative
Tc00.1047053504005.20	TCSYLVIO_006465	N-Acetyl-D-glucosaminylphosphatidylinositol_de-N-acetylase_putative
Tc00.1047053504005.29	TCSYLVIO_006464	hypothetical_protein_conserved
Tc00.1047053504005.40	TCSYLVIO_006463	hypothetical_protein_conserved
Tc00.1047053504005.50	TCSYLVIO_006462	hypothetical_protein_conserved
Tc00.1047053504009.10	TCSYLVIO_010061	hypothetical_protein_conserved
Tc00.1047053504009.20	TCSYLVIO_010060	hypothetical_protein_conserved
Tc00.1047053504009.30	TCSYLVIO_010059	hypothetical_protein_conserved
Tc00.1047053504009.40	TCSYLVIO_010058	33_kDa_inner_dynein_arm_light_chain_axonemal_putative
Tc00.1047053504009.60	TCSYLVIO_010057	hypothetical_protein_conserved
Tc00.1047053504011.40	TCSYLVIO_003043	XPA-interacting_protein_putative
Tc00.1047053504011.60	TCSYLVIO_003044	hypothetical_protein_conserved
Tc00.1047053504017.20	TCSYLVIO_009228	hypothetical_protein_conserved
Tc00.1047053504017.30	TCSYLVIO_009227	hypothetical_protein_conserved
Tc00.1047053504017.40	TCSYLVIO_009226	glycine_synthase_putative;with=GeneDB:LinJ36_V3.3990
Tc00.1047053504017.60	TCSYLVIO_009224	hypothetical_protein_conserved
Tc00.1047053504017.70	TCSYLVIO_009223	hypothetical_protein
Tc00.1047053504019.6	TCSYLVIO_005355	hypothetical_protein
Tc00.1047053504029.101	TCSYLVIO_004289	hypothetical_protein_conserved
Tc00.1047053504029.40	TCSYLVIO_004294	hypothetical_protein_conserved
Tc00.1047053504029.50	TCSYLVIO_004293	hypothetical_protein_conserved
Tc00.1047053504029.70	TCSYLVIO_004291	hypothetical_protein_conserved
Tc00.1047053504029.90	TCSYLVIO_004290	hypothetical_protein_conserved
Tc00.1047053504033.100	TCSYLVIO_007162	hypothetical_protein_conserved
Tc00.1047053504033.140	TCSYLVIO_007159	hypothetical_protein_conserved_(pseudogene)
Tc00.1047053504033.170	TCSYLVIO_007157	tyrosine_phosphatase_putative
Tc00.1047053504033.180	TCSYLVIO_007156	hypothetical_protein_conserved
Tc00.1047053504033.200	TCSYLVIO_007885	hypothetical_protein
Tc00.1047053504033.210	TCSYLVIO_007153	hypothetical_protein_conserved
Tc00.1047053504033.220	TCSYLVIO_007152	huntingtin_interacting_protein_(HIP)_putative
Tc00.1047053504033.80	TCSYLVIO_007164	hypothetical_protein_conserved
Tc00.1047053504033.90	TCSYLVIO_007163	mitochondrial_carrier_protein_putative
Tc00.1047053504035.100	TCSYLVIO_001433	hypothetical_protein_conserved
Tc00.1047053504035.110	TCSYLVIO_001432	hypothetical_protein
Tc00.1047053504035.120	TCSYLVIO_001431	hypothetical_protein_conserved
Tc00.1047053504035.130	TCSYLVIO_001430	hypothetical_protein_conserved
Tc00.1047053504035.140	TCSYLVIO_001429	mismatch_repair_protein_MLH1_putative
Tc00.1047053504035.60	TCSYLVIO_001436	hypothetical_protein_conserved
Tc00.1047053504035.80	TCSYLVIO_001435	hypothetical_protein_conserved
Tc00.1047053504035.90	TCSYLVIO_001434	translation_initiation_factor_IF-2_putative
Tc00.1047053504041.10	TCSYLVIO_002552	hypothetical_protein_conserved
Tc00.1047053504041.20	TCSYLVIO_002551	hypothetical_protein_conserved
Tc00.1047053504043.10	TCSYLVIO_006371	hypothetical_protein_conserved
Tc00.1047053504047.20	TCSYLVIO_006381	hypothetical_protein_conserved
Tc00.1047053504047.30	TCSYLVIO_006382	kinesin_putative
Tc00.1047053504047.40	TCSYLVIO_006383	kinesin_putative
Tc00.1047053504047.50	TCSYLVIO_006384	hypothetical_protein_conserved
Tc00.1047053504047.60	TCSYLVIO_006385	protein_kinase_putative
Tc00.1047053504051.20	TCSYLVIO_004161	RNA_helicase_putative
Tc00.1047053504051.30	TCSYLVIO_004160	hypothetical_protein_conserved
Tc00.1047053504051.40	TCSYLVIO_004159	hypothetical_protein_conserved
Tc00.1047053504055.20	TCSYLVIO_003943	hypothetical_protein_conserved
Tc00.1047053504055.30	TCSYLVIO_003944	hypothetical_protein
Tc00.1047053504055.40	TCSYLVIO_003945	dihydroxyacetonephosphate_acyltransferase;with=GeneDB:LmjF34.1090;with=GeneDB:LmjF34.1090
Tc00.1047053504055.50	TCSYLVIO_003946	hypothetical_protein_conserved
Tc00.1047053504055.60	TCSYLVIO_003947	hypothetical_protein_conserved
Tc00.1047053504055.81	TCSYLVIO_003948	ubiquitin-conjugating_enzyme_e2_putative
Tc00.1047053504057.104	TCSYLVIO_003803	phosphatidylinositol-4-phosphate_5-kinase_alpha_putative
Tc00.1047053504057.11	TCSYLVIO_003792	phospholipid-translocating_ATPase_putative
Tc00.1047053504057.110	TCSYLVIO_003804	ribosomal_RNA_processing_protein_6_putativeexosome_complex_exonuclease_putative
Tc00.1047053504057.120	TCSYLVIO_003805	lipophosphoglycan_biosynthetic_protein_2_putative
Tc00.1047053504057.130	TCSYLVIO_003806	hypothetical_protein_conserved
Tc00.1047053504057.140	TCSYLVIO_003807	ADP/ATP_mitochondrial_carrier_protein_putative
Tc00.1047053504057.145	TCSYLVIO_003808	hypothetical_protein_conserved
Tc00.1047053504057.170	TCSYLVIO_003811	protein_kinase_putative
Tc00.1047053504057.21	TCSYLVIO_003793	hypothetical_protein_conserved
Tc00.1047053504057.30	TCSYLVIO_003794	hypothetical_protein_conserved
Tc00.1047053504057.40	TCSYLVIO_003795	hypothetical_protein_conserved
Tc00.1047053504057.45	TCSYLVIO_003796	hypothetical_protein_conserved
Tc00.1047053504057.50	TCSYLVIO_003797	hypothetical_protein_conserved
Tc00.1047053504057.60	TCSYLVIO_003798	hypothetical_protein_conserved
Tc00.1047053504057.65	TCSYLVIO_003799	hypothetical_protein_conserved
Tc00.1047053504057.97	TCSYLVIO_003802	hypothetical_protein_conserved
Tc00.1047053504073.10	TCSYLVIO_002563	endonuclease/exonuclease/phosphatase_putative
Tc00.1047053504075.10	TCSYLVIO_002553	RNA_polymerase_I_putative
Tc00.1047053504077.40	TCSYLVIO_006398	translation_elongation_factor_EF-2_putative
Tc00.1047053504077.50	TCSYLVIO_006397	hypothetical_protein_conserved
Tc00.1047053504087.10	TCSYLVIO_003029	hypothetical_protein_conserved
Tc00.1047053504087.20	TCSYLVIO_003030	hypothetical_protein
Tc00.1047053504089.30	TCSYLVIO_002159	hypothetical_protein_conserved
Tc00.1047053504089.40	TCSYLVIO_002158	long-chain-fatty-acid-CoA_ligase_putativeacyl-CoA_synthetase_putativefatty_acid_thiokinase_(long_chain)_putative
Tc00.1047053504089.50	TCSYLVIO_002157	flagellar_radial_spoke_component_putative
Tc00.1047053504089.54	TCSYLVIO_002156	protein_kinase_putative
Tc00.1047053504097.10	TCSYLVIO_010001	RNA_editing_complex_protein_MP61_putative
Tc00.1047053504097.20	TCSYLVIO_010000	hypothetical_protein_conserved
Tc00.1047053504097.30	TCSYLVIO_009999	hypothetical_protein_conserved
Tc00.1047053504101.10	TCSYLVIO_002856	hypothetical_protein
Tc00.1047053504103.100	TCSYLVIO_004768	ABC1_protein_putative
Tc00.1047053504103.20	TCSYLVIO_004775	hypothetical_protein_conserved
Tc00.1047053504103.40	TCSYLVIO_004773	hypothetical_protein_conserved
Tc00.1047053504103.50	TCSYLVIO_004772	hypothetical_protein_conserved
Tc00.1047053504103.70	TCSYLVIO_004771	hypothetical_protein_conserved
Tc00.1047053504103.80	TCSYLVIO_004770	hypothetical_protein_conserved
Tc00.1047053504103.90	TCSYLVIO_004769	hypothetical_protein_conserved
Tc00.1047053504111.10	TCSYLVIO_006040	hypothetical_protein_conserved
Tc00.1047053504111.20	TCSYLVIO_006039	methionine_aminopeptidase_putativemetallo-peptidase_Clan_MG_Family_M24_putative
Tc00.1047053504111.30	TCSYLVIO_006038	hypothetical_protein_conserved
Tc00.1047053504111.40	TCSYLVIO_006037	hypothetical_protein_conserved
Tc00.1047053504117.20	TCSYLVIO_000283	sedoheptulose-17-bisphosphatase_putative
Tc00.1047053504117.9	TCSYLVIO_000282	hypothetical_protein_conserved
Tc00.1047053504119.10	TCSYLVIO_004556	eukaryotic_translation_initiation_factor_5_putative
Tc00.1047053504119.20	TCSYLVIO_004557	hypothetical_protein_conserved
Tc00.1047053504119.29	TCSYLVIO_004558	deoxyhypusine_synthase_putative;with=GeneDB:Linj34_V3.0350
Tc00.1047053504125.10	TCSYLVIO_001519	DNA_helicase_putative
Tc00.1047053504125.100	TCSYLVIO_001510	sugar_transporter_(pseudogene)_putativesugar_transporter_putative_frameshift
Tc00.1047053504125.120	TCSYLVIO_001509	hypothetical_protein_conserved
Tc00.1047053504125.20	TCSYLVIO_001518	hypothetical_protein
Tc00.1047053504125.30	TCSYLVIO_001517	ubiquitin_hydrolase_putativecysteine_peptidase_Clan_CA_family_C19_putative
Tc00.1047053504125.50	TCSYLVIO_001516	mitochondrial_carrier_protein_putative
Tc00.1047053504125.60	TCSYLVIO_001515	MCAK-like_kinesin_putative
Tc00.1047053504125.64	TCSYLVIO_001514	hypothetical_protein
Tc00.1047053504125.70	TCSYLVIO_001513	hypothetical_protein_conserved
Tc00.1047053504125.80	TCSYLVIO_001512	hypothetical_protein_conserved
Tc00.1047053504125.90	TCSYLVIO_001511	protein_kinase_putative
Tc00.1047053504129.20	TCSYLVIO_003980	hypothetical_protein_conserved
Tc00.1047053504129.30	TCSYLVIO_003979	hypothetical_protein_conserved
Tc00.1047053504129.40	TCSYLVIO_003978	hypothetical_protein_conserved
Tc00.1047053504133.15	TCSYLVIO_008235	hypothetical_protein_conserved
Tc00.1047053504133.30	TCSYLVIO_008234	tyrosine_protein_kinase_putative
Tc00.1047053504137.100	TCSYLVIO_004713	hypothetical_protein_conserved
Tc00.1047053504137.110	TCSYLVIO_004714	hypothetical_protein_conserved
Tc00.1047053504137.120	TCSYLVIO_004715	hypothetical_protein_conserved
Tc00.1047053504137.130	TCSYLVIO_004716	hypothetical_protein_conserved
Tc00.1047053504137.160	TCSYLVIO_004719	hypothetical_protein_conserved
Tc00.1047053504137.20	TCSYLVIO_004706	hypothetical_protein_conserved
Tc00.1047053504137.30	TCSYLVIO_004707	hypothetical_protein
Tc00.1047053504137.40	TCSYLVIO_004708	hypothetical_protein_conserved
Tc00.1047053504137.60	TCSYLVIO_004709	beta-adaptin_4_putative
Tc00.1047053504137.70	TCSYLVIO_004710	hypothetical_protein_conserved
Tc00.1047053504137.80	TCSYLVIO_004711	G-actin_binding_protein_putativeCAP/Srv2p_putative
Tc00.1047053504137.90	TCSYLVIO_004712	hypothetical_protein_conserved
Tc00.1047053504143.20	TCSYLVIO_004271	hypothetical_protein_conserved
Tc00.1047053504147.10	TCSYLVIO_004767	hypothetical_protein_conserved
Tc00.1047053504147.110	TCSYLVIO_004757	asparaginase_putative
Tc00.1047053504147.140	TCSYLVIO_004756	hypothetical_protein
Tc00.1047053504147.150	TCSYLVIO_004755	RNA_helicase_putative
Tc00.1047053504147.170	TCSYLVIO_004754	gamma-tubulin_complex_subunit_putative
Tc00.1047053504147.180	TCSYLVIO_004753	hypothetical_protein_conserved
Tc00.1047053504147.190	TCSYLVIO_004752	hypothetical_protein_conserved
Tc00.1047053504147.210	TCSYLVIO_004750	hypothetical_protein_conserved
Tc00.1047053504147.224	TCSYLVIO_004749	hypothetical_protein
Tc00.1047053504147.240	TCSYLVIO_004748	hypothetical_protein_conserved
Tc00.1047053504147.250	TCSYLVIO_004747	hypothetical_protein_conserved
Tc00.1047053504147.260	TCSYLVIO_004746	hypothetical_protein_conserved
Tc00.1047053504147.280	TCSYLVIO_004745	trypanothione_synthetase-like_protein_putative
Tc00.1047053504147.30	TCSYLVIO_004765	hypothetical_protein_conserved
Tc00.1047053504147.310	TCSYLVIO_004744	hypothetical_protein_conserved
Tc00.1047053504147.320	TCSYLVIO_004743	hypothetical_protein_conserved
Tc00.1047053504147.330	TCSYLVIO_004742	hypothetical_protein_conserved
Tc00.1047053504147.340	TCSYLVIO_004741	hypothetical_protein_conserved
Tc00.1047053504147.40	TCSYLVIO_004764	hypothetical_protein_conserved
Tc00.1047053504147.50	TCSYLVIO_004763	amino_acid_transporter_(pseudogene)_putative
Tc00.1047053504147.60	TCSYLVIO_004762	chaperone_DNAJ_protein_putative
Tc00.1047053504147.80	TCSYLVIO_004760	mitochondrial_intermediate_peptidase_putativemetallo-peptidase_clan_MA(E)_family_M3_putative
Tc00.1047053504147.90	TCSYLVIO_004759	hypothetical_protein_conserved
Tc00.1047053504149.100	TCSYLVIO_001608	hypothetical_protein_conserved
Tc00.1047053504149.110	TCSYLVIO_001607	GTP-binding_protein_putative
Tc00.1047053504149.117	TCSYLVIO_001606	hypothetical_protein_conserved
Tc00.1047053504149.130	TCSYLVIO_001605	hypothetical_protein_conserved
Tc00.1047053504149.140	TCSYLVIO_001604	hypothetical_protein_conserved
Tc00.1047053504149.150	TCSYLVIO_001603	hypothetical_protein_conserved
Tc00.1047053504149.160	TCSYLVIO_001602	phosphoinositide-specific_phospholipase_C_putative
Tc00.1047053504149.30	TCSYLVIO_001616	hypothetical_protein_conserved
Tc00.1047053504149.40	TCSYLVIO_001615	tatD_related_deoxyribonuclease_putative
Tc00.1047053504149.50	TCSYLVIO_001614	hypothetical_protein_conserved
Tc00.1047053504149.55	TCSYLVIO_001613	acyl-CoA_thioesterase_putative
Tc00.1047053504149.60	TCSYLVIO_001612	hypothetical_protein
Tc00.1047053504149.70	TCSYLVIO_001611	hypothetical_protein_conserved
Tc00.1047053504149.80	TCSYLVIO_001610	hypothetical_protein_conserved
Tc00.1047053504149.90	TCSYLVIO_001609	hypothetical_protein_conserved
Tc00.1047053504151.20	TCSYLVIO_000125	hypothetical_protein_conserved
Tc00.1047053504151.30	TCSYLVIO_000126	hypothetical_protein_conserved
Tc00.1047053504151.39	TCSYLVIO_000127	hypothetical_protein_conserved
Tc00.1047053504151.50	TCSYLVIO_000128	hypothetical_protein_conserved
Tc00.1047053504151.60	TCSYLVIO_000129	actin_interacting_protein-like_protein_putative
Tc00.1047053504151.69	TCSYLVIO_000130	hypothetical_protein_conserved
Tc00.1047053504153.100	TCSYLVIO_005557	hypothetical_protein_conserved
Tc00.1047053504153.110	TCSYLVIO_005558	hypothetical_protein_conserved
Tc00.1047053504153.120	TCSYLVIO_005559	hypothetical_protein_conserved
Tc00.1047053504153.140	TCSYLVIO_005560	aminopeptidase_putativemetallo-peptidase_Clan_MF_Family_M17_putative
Tc00.1047053504153.150	TCSYLVIO_005561	Unc104-like_kinesin_putative
Tc00.1047053504153.170	TCSYLVIO_005563	hypothetical_protein_conserved
Tc00.1047053504153.180	TCSYLVIO_005564	UDP-N-acetylglucosamine_pyrophosphorylase_putative
Tc00.1047053504153.190	TCSYLVIO_005565	hypothetical_protein_conserved
Tc00.1047053504153.200	TCSYLVIO_005566	hypothetical_protein_conserved
Tc00.1047053504153.210	TCSYLVIO_005567	hypothetical_protein
Tc00.1047053504153.230	TCSYLVIO_005570	hypothetical_protein_conserved
Tc00.1047053504153.240	TCSYLVIO_005571	hypothetical_protein_conserved
Tc00.1047053504153.260	TCSYLVIO_005573	hypothetical_protein_conserved
Tc00.1047053504153.270	TCSYLVIO_005574	hypothetical_protein_conserved
Tc00.1047053504153.280	TCSYLVIO_005575	hypothetical_protein_conserved
Tc00.1047053504153.290	TCSYLVIO_005576	hypothetical_protein_conserved
Tc00.1047053504153.300	TCSYLVIO_005577	GTPase_protein_putative
Tc00.1047053504153.310	TCSYLVIO_005578	heat_shock_protein_putative
Tc00.1047053504153.320	TCSYLVIO_005579	Golgi_reassembly_stacking_protein_(GRASP_homologue)_putative
Tc00.1047053504153.330	TCSYLVIO_005580	hypothetical_protein_conserved
Tc00.1047053504153.340	TCSYLVIO_005581	hypothetical_protein_conserved
Tc00.1047053504153.360	TCSYLVIO_005582	succinyl-coA:3-ketoacid-coenzyme_A_transferase_mitochondrial_precursor_putative
Tc00.1047053504153.370	TCSYLVIO_005583	hypothetical_protein
Tc00.1047053504153.70	TCSYLVIO_005555	hypothetical_protein_conserved
Tc00.1047053504159.100	TCSYLVIO_004048	hypothetical_protein_conserved
Tc00.1047053504159.30	TCSYLVIO_004055	hypothetical_protein_conserved
Tc00.1047053504159.40	TCSYLVIO_004054	aquaporin-like_protein_putative
Tc00.1047053504159.50	TCSYLVIO_004053	aquaporin-like_protein_putative
Tc00.1047053504159.60	TCSYLVIO_004052	hypothetical_protein_conserved
Tc00.1047053504159.70	TCSYLVIO_004051	hypothetical_protein_conserved
Tc00.1047053504159.80	TCSYLVIO_004050	histone_deacetylase_putative
Tc00.1047053504159.90	TCSYLVIO_004049	hypothetical_protein_conserved
Tc00.1047053504163.10	TCSYLVIO_010013	hypothetical_protein_conserved
Tc00.1047053504163.100	TCSYLVIO_010019	hypothetical_protein_conserved
Tc00.1047053504163.110	TCSYLVIO_010020	N-acetyltransferase_subunit_Nat1_putative
Tc00.1047053504163.20	TCSYLVIO_010014	hypothetical_protein_conserved
Tc00.1047053504163.70	TCSYLVIO_010016	hypothetical_protein_conserved
Tc00.1047053504163.80	TCSYLVIO_010017	hypothetical_protein_conserved
Tc00.1047053504163.90	TCSYLVIO_010018	hypothetical_protein_conserved
Tc00.1047053504167.30	TCSYLVIO_004621	protein_kinase_putative
Tc00.1047053504171.20	TCSYLVIO_004689	hypothetical_protein_conserved
Tc00.1047053504171.30	TCSYLVIO_004690	hypothetical_protein_conserved
Tc00.1047053504171.50	TCSYLVIO_004691	hypothetical_protein_conserved
Tc00.1047053504179.20	TCSYLVIO_004699	hypothetical_protein_conserved
Tc00.1047053504179.30	TCSYLVIO_004698	hypothetical_protein_conserved
Tc00.1047053504179.40	TCSYLVIO_004697	hypothetical_protein_conserved
Tc00.1047053504179.50	TCSYLVIO_004696	hypothetical_protein
Tc00.1047053504179.60	TCSYLVIO_004695	hypothetical_protein_conserved
Tc00.1047053504179.80	TCSYLVIO_004694	hypothetical_protein_conserved
Tc00.1047053504179.90	TCSYLVIO_004693	hypothetical_protein_conserved
Tc00.1047053504203.10	TCSYLVIO_007471	hypothetical_protein_conserved
Tc00.1047053504203.20	TCSYLVIO_007475	sec1-like_protein_putative
Tc00.1047053504203.29	TCSYLVIO_007476	tRNA-dihydrouridine_synthase_2_putative
Tc00.1047053504203.40	TCSYLVIO_007477	hypothetical_protein_conserved
Tc00.1047053504203.50	TCSYLVIO_007478	hypothetical_protein_conserved
Tc00.1047053504213.100	TCSYLVIO_010339	hypothetical_protein_conserved
Tc00.1047053504213.110	TCSYLVIO_010340	Putrescine-cadaverine_transporter
Tc00.1047053504213.120	TCSYLVIO_010341	proteasome_alpha_3_subunit_putative
Tc00.1047053504213.130	TCSYLVIO_010342	hypothetical_protein_conserved
Tc00.1047053504213.140	TCSYLVIO_010343	hypothetical_protein_conserved
Tc00.1047053504213.20	TCSYLVIO_010332	hypothetical_protein_conserved
Tc00.1047053504213.40	TCSYLVIO_010333	hypothetical_protein_conserved
Tc00.1047053504213.60	TCSYLVIO_010335	hypothetical_protein_conserved
Tc00.1047053504213.70	TCSYLVIO_010336	hypothetical_protein_conserved
Tc00.1047053504213.80	TCSYLVIO_010337	threonine_synthase_putative
Tc00.1047053504213.90	TCSYLVIO_010338	inositol_polyphosphate_kinase-like_protein_putative
Tc00.1047053504215.10	TCSYLVIO_006217	hypothetical_protein_conserved
Tc00.1047053504215.20	TCSYLVIO_006218	dolichyl-P-Man:GDP-ManGlcNAc2-PP-dolichyl_beta-14-mannosyltransferase_putative
Tc00.1047053504215.30	TCSYLVIO_006219	hypothetical_protein_conserved
Tc00.1047053504215.40	TCSYLVIO_006220	ARP2/3_complex_subunit_putative
Tc00.1047053504215.50	TCSYLVIO_006221	hypothetical_protein_conserved
Tc00.1047053504225.10	TCSYLVIO_000888	hypothetical_protein_conserved
Tc00.1047053504227.10	TCSYLVIO_010605	hypothetical_protein_conserved
Tc00.1047053504229.110	TCSYLVIO_009378	amino_acid_transporter_putative
Tc00.1047053504247.10	TCSYLVIO_007310	hypothetical_protein_conserved
Tc00.1047053504247.20	TCSYLVIO_007311	ATP-dependent_RNA_helicase_putative
Tc00.1047053504247.34	TCSYLVIO_007312	hypothetical_protein_conserved
Tc00.1047053504247.40	TCSYLVIO_007313	RNA_editing_complex_protein_MP90_putativenuclease_putative
Tc00.1047053504247.70	TCSYLVIO_007314	hypothetical_protein_conserved_(pseudogene)
Tc00.1047053504255.10	TCSYLVIO_007182	hypothetical_protein_conserved
Tc00.1047053504255.20	TCSYLVIO_007183	hypothetical_protein
Tc00.1047053504255.30	TCSYLVIO_007184	hypothetical_protein_conserved
Tc00.1047053504421.19	TCSYLVIO_003593	hypothetical_protein_conserved
Tc00.1047053504423.10	TCSYLVIO_003592	hypothetical_protein_conserved
Tc00.1047053504423.20	TCSYLVIO_003591	electon_transport_protein_SCO1/SCO2_putative
Tc00.1047053504425.100	TCSYLVIO_000032	hypothetical_protein_conserved
Tc00.1047053504425.110	TCSYLVIO_000033	permease-like_protein_putative
Tc00.1047053504425.60	TCSYLVIO_000028	NADP-dependent_alcohol_hydrogenase_putative
Tc00.1047053504425.70	TCSYLVIO_000029	hypothetical_protein_conserved
Tc00.1047053504425.80	TCSYLVIO_000030	hypothetical_protein_conserved
Tc00.1047053504425.90	TCSYLVIO_000031	aldose_1-epimerase-like_protein_putative
Tc00.1047053504427.10	TCSYLVIO_000034	trypanothione_synthetase_putative
Tc00.1047053504427.100	TCSYLVIO_000045	hypothetical_protein_conserved
Tc00.1047053504427.110	TCSYLVIO_000046	acetyl-CoA_synthetase_putative
Tc00.1047053504427.120	TCSYLVIO_000048	hypothetical_protein_conserved
Tc00.1047053504427.130	TCSYLVIO_000049	5'-3'_exonuclease_XRNC_putativeexoribonuclease_2_putative
Tc00.1047053504427.140	TCSYLVIO_000050	hypothetical_protein_conserved
Tc00.1047053504427.150	TCSYLVIO_000051	oxidoreductase-like_protein_putative
Tc00.1047053504427.170	TCSYLVIO_000052	hypothetical_protein_conserved
Tc00.1047053504427.180	TCSYLVIO_000053	hypothetical_protein
Tc00.1047053504427.190	TCSYLVIO_000054	hypothetical_protein_conserved
Tc00.1047053504427.200	TCSYLVIO_000055	ribonuclease_putative
Tc00.1047053504427.240	TCSYLVIO_000074	metallo-beta-lactamase-like_protein_putative
Tc00.1047053504427.250	TCSYLVIO_000075	ubiquitin-activating_enzyme_e1_putative
Tc00.1047053504427.260	TCSYLVIO_000076	kinesin_putative
Tc00.1047053504427.270	TCSYLVIO_000077	hypothetical_protein_conserved
Tc00.1047053504427.280	TCSYLVIO_000078	hypothetical_protein_conserved
Tc00.1047053504427.30	TCSYLVIO_000036	hypothetical_protein_conserved
Tc00.1047053504427.40	TCSYLVIO_000037	hypothetical_protein_conserved
Tc00.1047053504427.50	TCSYLVIO_000038	hypothetical_protein_conserved
Tc00.1047053504427.60	TCSYLVIO_000041	hypothetical_protein_conserved
Tc00.1047053504427.70	TCSYLVIO_000042	3-oxo-5-alpha-steroid_4-dehydrogenase_putative
Tc00.1047053504427.90	TCSYLVIO_000044	ribosomal_RNA_methyltransferase_putative
Tc00.1047053504431.10	TCSYLVIO_004257	hypothetical_protein_conserved
Tc00.1047053504431.30	TCSYLVIO_004258	hypothetical_protein_conserved
Tc00.1047053504431.40	TCSYLVIO_004259	hypothetical_protein_conserved
Tc00.1047053504431.50	TCSYLVIO_004260	hypothetical_protein_conserved
Tc00.1047053504431.64	TCSYLVIO_004261	high_mobility_group_protein_putative
Tc00.1047053504431.80	TCSYLVIO_004262	hypothetical_protein
Tc00.1047053504433.14	TCSYLVIO_004264	ADP-ribosylation_factor-like_protein_3A_putative
Tc00.1047053504449.30	TCSYLVIO_007057	hypothetical_protein_conserved
Tc00.1047053504507.10	TCSYLVIO_004808	hypothetical_protein_conserved
Tc00.1047053504507.5	TCSYLVIO_004807	trypanothione_reductase_putative
Tc00.1047053504625.10	TCSYLVIO_004821	trans-splicing_factor_putative
Tc00.1047053504625.20	TCSYLVIO_004820	hypothetical_protein_conserved
Tc00.1047053504625.30	TCSYLVIO_004819	hypothetical_protein
Tc00.1047053504625.40	TCSYLVIO_004818	hypothetical_protein_conserved
Tc00.1047053504625.50	TCSYLVIO_004817	dual_specificity_protein_phosphatase_or_MAP_kinase_phosphatase_putative
Tc00.1047053504625.60	TCSYLVIO_004816	hydrogenase_putative
Tc00.1047053504625.80	TCSYLVIO_004814	hypothetical_protein_conserved
Tc00.1047053504625.90	TCSYLVIO_004813	hypothetical_protein_conserved
Tc00.1047053504643.20	TCSYLVIO_004230	hypothetical_protein_conserved
Tc00.1047053504643.30	TCSYLVIO_004229	ubiquitin_carrier_protein_4_putative
Tc00.1047053504643.49	TCSYLVIO_004228	hypothetical_protein_conserved
Tc00.1047053504703.10	TCSYLVIO_008282	glycosyl_hydrolase_(pseudogene)_putative
Tc00.1047053504765.9	TCSYLVIO_002862	hypothetical_protein_conserved
Tc00.1047053504769.60	TCSYLVIO_003664	hypothetical_protein_conserved
Tc00.1047053504769.70	TCSYLVIO_003665	hypothetical_protein_conserved
Tc00.1047053504769.80	TCSYLVIO_003666	hypothetical_protein_conserved
Tc00.1047053504835.20	TCSYLVIO_002758	3-methylcrotonyl-CoA_carboxylase_putative
Tc00.1047053504835.29	TCSYLVIO_002759	hypothetical_protein_conserved
Tc00.1047053504867.10	TCSYLVIO_004517	hypothetical_protein_conserved
Tc00.1047053504867.110	TCSYLVIO_004526	hypothetical_protein_conserved
Tc00.1047053504867.114	TCSYLVIO_004527	tyrosine_phosphatase_putative
Tc00.1047053504867.129	TCSYLVIO_004529	hypothetical_protein_conserved
Tc00.1047053504867.20	TCSYLVIO_004518	ABC_transporter_putative
Tc00.1047053504867.40	TCSYLVIO_004519	acetyltransferase_putative
Tc00.1047053504867.50	TCSYLVIO_004520	hypothetical_protein_conserved
Tc00.1047053504867.60	TCSYLVIO_004521	hypothetical_protein_conserved
Tc00.1047053504867.70	TCSYLVIO_004522	cytochrome_c_oxidase_assembly_protein_putative
Tc00.1047053504867.80	TCSYLVIO_004523	DNA_primase_large_subunit_putative
Tc00.1047053504867.90	TCSYLVIO_004524	glycerol-3-phosphate_acyltransferase_putative
Tc00.1047053504867.99	TCSYLVIO_004525	hypothetical_protein_conserved
Tc00.1047053504881.20	TCSYLVIO_007090	hypothetical_protein_conserved
Tc00.1047053504881.30	TCSYLVIO_007091	hypothetical_protein_conserved
Tc00.1047053504881.40	TCSYLVIO_007092	hypothetical_protein_conserved
Tc00.1047053504883.10	TCSYLVIO_007094	protein_kinase_putative
Tc00.1047053504883.30	TCSYLVIO_007095	hypothetical_protein_conserved
Tc00.1047053504883.40	TCSYLVIO_007096	hypothetical_protein_conserved
Tc00.1047053504883.50	TCSYLVIO_007097	hypothetical_protein_conserved
Tc00.1047053504883.60	TCSYLVIO_007098	hypothetical_protein_conserved
Tc00.1047053504883.70	TCSYLVIO_007099	hypothetical_protein_conserved_(pseudogene)
Tc00.1047053504929.5	TCSYLVIO_005148	hypothetical_protein_conserved
Tc00.1047053505007.30	TCSYLVIO_002949	hypothetical_protein_conserved
Tc00.1047053505009.10	TCSYLVIO_002947	hypothetical_protein_conserved
Tc00.1047053505009.30	TCSYLVIO_002946	serine/threonine_protein_kinase_putative
Tc00.1047053505009.40	TCSYLVIO_002945	hypothetical_protein_conserved
Tc00.1047053505073.14	TCSYLVIO_002768	hypothetical_protein_conserved
Tc00.1047053505073.20	TCSYLVIO_002767	hypothetical_protein
Tc00.1047053505073.30	TCSYLVIO_002766	mu-adaptin_4_putativeadaptor_complex_AP-4_medium_subunit_putative
Tc00.1047053505229.10	TCSYLVIO_002429	hypothetical_protein_conserved
Tc00.1047053505229.20	TCSYLVIO_002428	hypothetical_protein_conserved
Tc00.1047053505555.30	TCSYLVIO_002436	hypothetical_protein_conserved
Tc00.1047053505555.40	TCSYLVIO_002435	hypothetical_protein_conserved
Tc00.1047053505555.50	TCSYLVIO_002434	hypothetical_protein
Tc00.1047053505683.10	TCSYLVIO_007533	sterol_24-c-methyltransferase_putative
Tc00.1047053505807.10	TCSYLVIO_003061	cyclophilin_putative
Tc00.1047053505807.100	TCSYLVIO_003067	hypothetical_protein_conserved
Tc00.1047053505807.110	TCSYLVIO_003068	alkyl-dihydroxyacetone_phosphate_synthase_putative
Tc00.1047053505807.120	TCSYLVIO_003069	lysyl-tRNA_synthetase_putative
Tc00.1047053505807.130	TCSYLVIO_003070	hypothetical_protein_conserved
Tc00.1047053505807.140	TCSYLVIO_003071	hypothetical_protein_conserved
Tc00.1047053505807.150	TCSYLVIO_003072	leucine-rich_repeat_protein_putative
Tc00.1047053505807.160	TCSYLVIO_003073	hypothetical_protein_conserved
Tc00.1047053505807.180	TCSYLVIO_003074	2-hydroxy-3-oxopropionate_reductase_putative
Tc00.1047053505807.190	TCSYLVIO_003075	polynucleotide_kinase_3'-phosphatase_putative
Tc00.1047053505807.20	TCSYLVIO_003062	hypothetical_protein_conserved
Tc00.1047053505807.200	TCSYLVIO_003076	hypothetical_protein_conserved
Tc00.1047053505807.220	TCSYLVIO_003077	ribosomal_RNA_adenine_dimethylase_family_protein_putative
Tc00.1047053505807.240	TCSYLVIO_003078	hypothetical_protein_conserved
Tc00.1047053505807.250	TCSYLVIO_003079	hypothetical_protein_conserved
Tc00.1047053505807.254	TCSYLVIO_003080	hypothetical_protein
Tc00.1047053505807.260	TCSYLVIO_003081	hypothetical_protein_conserved
Tc00.1047053505807.40	TCSYLVIO_003063	hypothetical_protein_conserved
Tc00.1047053505807.50	TCSYLVIO_003064	hypothetical_protein_conserved
Tc00.1047053505807.90	TCSYLVIO_003066	hypothetical_protein_conserved
Tc00.1047053505843.40	TCSYLVIO_007066	NAD/FAD_dependent_dehydrogenase_putative
Tc00.1047053505941.30	TCSYLVIO_000013	hypothetical_protein_conserved
Tc00.1047053505941.40	TCSYLVIO_000012	hypothetical_protein_conserved
Tc00.1047053505943.20	TCSYLVIO_000010	oxidoreductase_putative
Tc00.1047053505943.30	TCSYLVIO_000009	hypothetical_protein_conserved
Tc00.1047053505943.40	TCSYLVIO_000008	hypothetical_protein_conserved
Tc00.1047053505943.50	TCSYLVIO_000007	hypothetical_protein_conserved
Tc00.1047053505945.50	TCSYLVIO_007641	ATP-dependent_chaperone_putative
Tc00.1047053505945.60	TCSYLVIO_007640	hypothetical_protein_conserved
Tc00.1047053505945.80	TCSYLVIO_007639	hypothetical_protein_conserved
Tc00.1047053505965.20	TCSYLVIO_002594	hypothetical_protein_conserved
Tc00.1047053505965.30	TCSYLVIO_002595	prenyltransferase_putative
Tc00.1047053505965.50	TCSYLVIO_002596	phosphonopyruvate_decarboxylase_putative
Tc00.1047053505965.60	TCSYLVIO_002597	hypothetical_protein_conserved
Tc00.1047053505965.70	TCSYLVIO_002598	helicase_(pseudogene)_putative
Tc00.1047053505965.80	TCSYLVIO_002599	hypothetical_protein_conserved
Tc00.1047053505965.86	TCSYLVIO_002600	tRNA_pseudouridine_synthase_(pseudogene)_putative
Tc00.1047053505977.40	TCSYLVIO_007055	inositol/phosphatidylinositol_phosphatase_(pseudogene)_putative
Tc00.1047053505983.20	TCSYLVIO_007060	nucleosome_assembly_protein-like_protein_putative
Tc00.1047053505983.30	TCSYLVIO_007059	hypothetical_protein_conserved
Tc00.1047053505987.20	TCSYLVIO_003748	hypothetical_protein
Tc00.1047053505987.30	TCSYLVIO_003749	hypothetical_protein_conserved
Tc00.1047053505987.50	TCSYLVIO_003750	adenosine_kinase_putative
Tc00.1047053505989.100	TCSYLVIO_003770	hypothetical_protein_conserved
Tc00.1047053505989.74	TCSYLVIO_003766	peroxisome_biogenesis_factor_1_putative
Tc00.1047053505989.78	TCSYLVIO_003767	hypothetical_protein_conserved
Tc00.1047053505989.90	TCSYLVIO_003769	hypothetical_protein_conserved
Tc00.1047053506025.10	TCSYLVIO_002672	hypothetical_protein_conserved
Tc00.1047053506025.20	TCSYLVIO_002671	hypothetical_protein_conserved
Tc00.1047053506025.30	TCSYLVIO_002670	hypothetical_protein_conserved
Tc00.1047053506025.40	TCSYLVIO_002669	hypothetical_protein_conserved
Tc00.1047053506025.50	TCSYLVIO_002668	vacuolar_ATP_synthase_subunit_b_putative
Tc00.1047053506025.60	TCSYLVIO_002667	2-oxoglutarate_dehydrogenase_E2_component_dihydrolipoamide_succinyltransferase_putative
Tc00.1047053506047.10	TCSYLVIO_002154	hypothetical_protein_conserved_(pseudogene)
Tc00.1047053506107.10	TCSYLVIO_002884	hypothetical_protein_conserved
Tc00.1047053506127.100	TCSYLVIO_005542	hypothetical_protein_conserved
Tc00.1047053506127.110	TCSYLVIO_005541	eukaryotic_peptide_chain_release_factor_subunit_1_putative
Tc00.1047053506127.120	TCSYLVIO_005540	hypothetical_protein_conserved
Tc00.1047053506127.130	TCSYLVIO_005539	hypothetical_protein_conserved
Tc00.1047053506127.140	TCSYLVIO_005538	hypothetical_protein
Tc00.1047053506127.150	TCSYLVIO_005537	hypothetical_protein_conserved
Tc00.1047053506127.160	TCSYLVIO_005536	hypothetical_protein_conserved
Tc00.1047053506127.170	TCSYLVIO_005535	eukaryotic_translation_initiation_factor_eIF-4E_putative
Tc00.1047053506127.20	TCSYLVIO_005549	hypothetical_protein_conserved
Tc00.1047053506127.80	TCSYLVIO_005544	molybdopterin_synthase_sulphurylase-like_protein_putative
Tc00.1047053506127.90	TCSYLVIO_005543	hypothetical_protein_conserved
Tc00.1047053506135.100	TCSYLVIO_002299	hypothetical_protein_conserved
Tc00.1047053506135.20	TCSYLVIO_002292	hypothetical_protein_conserved
Tc00.1047053506135.30	TCSYLVIO_002293	hypothetical_protein_conserved
Tc00.1047053506135.40	TCSYLVIO_002294	hypothetical_protein_conserved
Tc00.1047053506135.50	TCSYLVIO_002295	hypothetical_protein_conserved
Tc00.1047053506135.70	TCSYLVIO_002296	hypothetical_protein_conserved
Tc00.1047053506135.80	TCSYLVIO_002297	hypothetical_protein_conserved
Tc00.1047053506135.9	TCSYLVIO_008817	heat_shock_70_kDa_protein_putative
Tc00.1047053506135.90	TCSYLVIO_002298	hypothetical_protein_conserved
Tc00.1047053506147.100	TCSYLVIO_005733	hypothetical_protein_conserved
Tc00.1047053506147.110	TCSYLVIO_005732	hypothetical_protein_conserved
Tc00.1047053506147.120	TCSYLVIO_005731	hypothetical_protein_conserved
Tc00.1047053506147.140	TCSYLVIO_005730	hypothetical_protein_conserved
Tc00.1047053506147.150	TCSYLVIO_005729	hypothetical_protein_conserved
Tc00.1047053506147.160	TCSYLVIO_005728	hypothetical_protein_conserved
Tc00.1047053506147.170	TCSYLVIO_005727	hypothetical_protein_conserved
Tc00.1047053506147.180	TCSYLVIO_005726	DNA_polymerase_epsilon_catalytic_subunit_putative
Tc00.1047053506147.20	TCSYLVIO_005739	hypothetical_protein
Tc00.1047053506147.200	TCSYLVIO_005724	hypothetical_protein_conserved
Tc00.1047053506147.30	TCSYLVIO_005738	synaptojanin_(N-terminal_domain)_putativeinositol/phosphatidylinositol_phosphatase_putative
Tc00.1047053506147.40	TCSYLVIO_005737	hypothetical_protein
Tc00.1047053506147.50	TCSYLVIO_005736	hypothetical_protein_conserved
Tc00.1047053506147.60	TCSYLVIO_005735	3-demethylubiquinone-9_3-methyltransferase_putative
Tc00.1047053506147.70	TCSYLVIO_005734	hypothetical_protein_conserved
Tc00.1047053506163.60	TCSYLVIO_002518	hypothetical_protein
Tc00.1047053506163.70	TCSYLVIO_002519	hypothetical_protein_conserved
Tc00.1047053506163.80	TCSYLVIO_002520	katanin_putativeserine_peptidase_Clan_SJ_family_S16_putative
Tc00.1047053506165.10	TCSYLVIO_002532	hypothetical_protein_conserved
Tc00.1047053506165.4	TCSYLVIO_002531	hypothetical_protein_conserved
Tc00.1047053506167.20	TCSYLVIO_004936	hypothetical_protein_conserved
Tc00.1047053506167.40	TCSYLVIO_004937	proteasome_alpha_1_subunit_putative
Tc00.1047053506167.50	TCSYLVIO_004938	clathrin_heavy_chain_putative
Tc00.1047053506167.9	TCSYLVIO_004935	hypothetical_protein_conserved
Tc00.1047053506179.20	TCSYLVIO_002094	hypothetical_protein_conserved
Tc00.1047053506179.30	TCSYLVIO_002093	hypothetical_protein_conserved
Tc00.1047053506179.40	TCSYLVIO_002092	hypothetical_protein_conserved
Tc00.1047053506179.50	TCSYLVIO_002091	hypothetical_protein_conserved
Tc00.1047053506181.10	TCSYLVIO_002087	hypothetical_protein_conserved
Tc00.1047053506181.104	TCSYLVIO_002073	actyltransferase-like_protein
Tc00.1047053506181.120	TCSYLVIO_002071	hypothetical_protein_conserved
Tc00.1047053506181.130	TCSYLVIO_002070	hypothetical_protein
Tc00.1047053506181.20	TCSYLVIO_002086	hypothetical_protein_conserved
Tc00.1047053506181.40	TCSYLVIO_002085	hypothetical_protein_conserved
Tc00.1047053506181.70	TCSYLVIO_004766	hypothetical_protein_conserved
Tc00.1047053506181.80	TCSYLVIO_002076	hypothetical_protein_conserved
Tc00.1047053506181.90	TCSYLVIO_002075	F-actin_capping_protein_putativeCapZ-alpha_putative
Tc00.1047053506181.97	TCSYLVIO_002074	hypothetical_protein_conserved
Tc00.1047053506203.100	TCSYLVIO_001468	hypothetical_protein
Tc00.1047053506203.110	TCSYLVIO_001467	hypothetical_protein_conserved
Tc00.1047053506203.120	TCSYLVIO_001466	hypothetical_protein_conserved
Tc00.1047053506203.129	TCSYLVIO_001465	mitochondrial_DNA-directed_RNA_polymerase_putative
Tc00.1047053506203.20	TCSYLVIO_001477	dynein_light_chain_putative
Tc00.1047053506203.25	TCSYLVIO_001476	hypothetical_protein
Tc00.1047053506203.30	TCSYLVIO_001475	helicase-like_protein_putative
Tc00.1047053506203.40	TCSYLVIO_001474	hypothetical_protein_conserved
Tc00.1047053506203.50	TCSYLVIO_001473	DnaJ_chaperone_protein_putative
Tc00.1047053506203.60	TCSYLVIO_001472	hypothetical_protein_conserved
Tc00.1047053506203.70	TCSYLVIO_001471	pre-mRNA_splicing_factor_putative
Tc00.1047053506203.90	TCSYLVIO_001469	hypothetical_protein_conserved
Tc00.1047053506205.20	TCSYLVIO_001427	hypothetical_protein
Tc00.1047053506205.30	TCSYLVIO_001426	hypothetical_protein_conserved
Tc00.1047053506205.40	TCSYLVIO_001425	protein_kinase_putativeserine/threonine-protein_kinase_putative
Tc00.1047053506207.10	TCSYLVIO_001424	hypothetical_protein_conserved
Tc00.1047053506207.20	TCSYLVIO_001423	hypothetical_protein_conserved
Tc00.1047053506207.30	TCSYLVIO_001422	hypothetical_protein_conserved
Tc00.1047053506207.40	TCSYLVIO_001421	hypothetical_protein_conserved
Tc00.1047053506211.10	TCSYLVIO_006054	lipoic_acid_synthetase_mitochondrial_precursor_putative
Tc00.1047053506211.114	TCSYLVIO_006065	C-terminal_motor_kinesin_putative
Tc00.1047053506211.120	TCSYLVIO_006066	hypothetical_protein_conserved
Tc00.1047053506211.130	TCSYLVIO_006067	hypothetical_protein_conserved
Tc00.1047053506211.140	TCSYLVIO_006068	hypothetical_protein_conserved
Tc00.1047053506211.150	TCSYLVIO_006069	polyprenyl_synthase_putative
Tc00.1047053506211.160	TCSYLVIO_006070	ADPATP_carrier_protein_1_mitochondrial_precursor_putativeADP/ATP_translocase_1_putative
Tc00.1047053506211.190	TCSYLVIO_006072	hypothetical_protein_conserved
Tc00.1047053506211.20	TCSYLVIO_006055	hypothetical_protein_conserved
Tc00.1047053506211.200	TCSYLVIO_006073	aminopeptidase_putativemetallo-peptidase_Clan_MG_Family_M24_putative
Tc00.1047053506211.210	TCSYLVIO_006074	protein_kinase_putativemitogen-activated_protein_kinase_putative
Tc00.1047053506211.220	TCSYLVIO_006075	protein_kinase_putative
Tc00.1047053506211.230	TCSYLVIO_006076	hypothetical_protein_conserved
Tc00.1047053506211.240	TCSYLVIO_006077	hypothetical_protein_conserved
Tc00.1047053506211.30	TCSYLVIO_006056	hypothetical_protein_conserved
Tc00.1047053506211.40	TCSYLVIO_006057	intraflagellar_transport_protein_component_putative
Tc00.1047053506211.50	TCSYLVIO_006058	membrane_protein_putative
Tc00.1047053506211.60	TCSYLVIO_006059	RNA-binding_protein_putative
Tc00.1047053506211.70	TCSYLVIO_006061	RNA-binding_protein_putative
Tc00.1047053506211.80	TCSYLVIO_006062	hypothetical_protein_conserved
Tc00.1047053506213.10	TCSYLVIO_006085	hypothetical_protein_conserved
Tc00.1047053506213.100	TCSYLVIO_006091	hypothetical_protein_conserved
Tc00.1047053506213.110	TCSYLVIO_006092	hypothetical_protein
Tc00.1047053506213.120	TCSYLVIO_006093	ATP-dependent_RNA_helicase_putative
Tc00.1047053506213.30	TCSYLVIO_006086	hypothetical_protein_conserved
Tc00.1047053506213.40	TCSYLVIO_006087	hypothetical_protein_conserved
Tc00.1047053506213.70	TCSYLVIO_006089	hypothetical_protein_conserved
Tc00.1047053506213.90	TCSYLVIO_006090	hypothetical_protein_conserved
Tc00.1047053506215.19	TCSYLVIO_006103	hypothetical_protein_conserved
Tc00.1047053506221.100	TCSYLVIO_004138	hypothetical_protein_conserved
Tc00.1047053506221.110	TCSYLVIO_004139	chromosomal_passenger_protein_putative
Tc00.1047053506221.120	TCSYLVIO_004140	hypothetical_protein_conserved
Tc00.1047053506221.30	TCSYLVIO_004131	protein_phosphatase_2C_putative
Tc00.1047053506221.40	TCSYLVIO_004132	mitochondrial_carrier_protein_putative
Tc00.1047053506221.50	TCSYLVIO_004133	coatomer_epsilon_subunit_putative
Tc00.1047053506221.60	TCSYLVIO_004134	hypothetical_protein_conserved_(pseudogene)hypothetical_protein_conserved_frameshift
Tc00.1047053506221.70	TCSYLVIO_004135	hypothetical_protein_conserved
Tc00.1047053506221.80	TCSYLVIO_004136	NAD_synthase_putative
Tc00.1047053506221.90	TCSYLVIO_004137	hypothetical_protein_conserved
Tc00.1047053506223.100	TCSYLVIO_004155	hypothetical_protein_conserved
Tc00.1047053506223.110	TCSYLVIO_004156	hypothetical_protein_conserved
Tc00.1047053506223.20	TCSYLVIO_004147	hypothetical_protein_conserved
Tc00.1047053506223.30	TCSYLVIO_004148	hypothetical_protein_conserved
Tc00.1047053506223.40	TCSYLVIO_004149	hypothetical_protein_conserved
Tc00.1047053506223.50	TCSYLVIO_004150	hypothetical_protein_conserved
Tc00.1047053506223.60	TCSYLVIO_004151	hypothetical_protein_conserved
Tc00.1047053506223.70	TCSYLVIO_004152	hypothetical_protein
Tc00.1047053506223.80	TCSYLVIO_004153	ATP-dependent_zinc_metallopeptidase_putativemetallo-peptidase_clan_MA(E)_family_M41_putative
Tc00.1047053506223.84	TCSYLVIO_004154	hypothetical_protein_conserved
Tc00.1047053506227.110	TCSYLVIO_002175	hypothetical_protein_conserved
Tc00.1047053506227.120	TCSYLVIO_002174	hypothetical_protein_conserved
Tc00.1047053506227.130	TCSYLVIO_002173	calpain-like_cysteine_peptidase_putative
Tc00.1047053506227.140	TCSYLVIO_002172	hypothetical_protein_conserved
Tc00.1047053506227.150	TCSYLVIO_002171	protein_kinase_A_regulatory_subunit_putative
Tc00.1047053506227.160	TCSYLVIO_002170	MOZ/SAS_family_acetyltransferase_putative
Tc00.1047053506227.170	TCSYLVIO_002169	hypothetical_protein_conserved
Tc00.1047053506227.180	TCSYLVIO_002168	small_Rab_GTP_binding_protein_putative
Tc00.1047053506227.190	TCSYLVIO_002167	hypothetical_protein
Tc00.1047053506227.20	TCSYLVIO_002181	hypothetical_protein_conserved
Tc00.1047053506227.200	TCSYLVIO_002166	hypothetical_protein
Tc00.1047053506227.205	TCSYLVIO_002165	hypothetical_protein_conserved
Tc00.1047053506227.210	TCSYLVIO_002164	hypothetical_protein_conserved
Tc00.1047053506227.220	TCSYLVIO_002163	hypothetical_protein_conserved
Tc00.1047053506227.230	TCSYLVIO_002162	N-acetyltransferase_complex_ARD1_subunit_putative
Tc00.1047053506227.240	TCSYLVIO_002161	hypothetical_protein_conserved
Tc00.1047053506227.30	TCSYLVIO_002180	hypothetical_protein_conserved
Tc00.1047053506227.40	TCSYLVIO_002179	hypothetical_protein_conserved
Tc00.1047053506227.50	TCSYLVIO_002178	hypothetical_protein_conserved
Tc00.1047053506227.80	TCSYLVIO_002177	mitochondrial_DNA_polymerase_I_protein_B_putative
Tc00.1047053506227.90	TCSYLVIO_002176	hypothetical_protein_conserved
Tc00.1047053506237.10	TCSYLVIO_004333	mismatch_repair_protein_MSH5_putative
Tc00.1047053506239.10	TCSYLVIO_002063	hypothetical_protein_conserved
Tc00.1047053506239.20	TCSYLVIO_002064	hypothetical_protein_conserved
Tc00.1047053506239.40	TCSYLVIO_002066	hypothetical_protein_conserved
Tc00.1047053506239.50	TCSYLVIO_002067	hypothetical_protein_conserved
Tc00.1047053506239.60	TCSYLVIO_010082	hypothetical_protein_conserved
Tc00.1047053506249.10	TCSYLVIO_004623	hypothetical_protein_conserved
Tc00.1047053506249.20	TCSYLVIO_004624	protein_transport_protein_Sec23A_putative
Tc00.1047053506249.40	TCSYLVIO_004625	hypothetical_protein_conserved
Tc00.1047053506249.60	TCSYLVIO_004626	40S_ribosomal_protein_S8_putative
Tc00.1047053506249.70	TCSYLVIO_004627	ABC_transporter_putative
Tc00.1047053506251.10	TCSYLVIO_004628	hypothetical_protein_conserved
Tc00.1047053506251.100	TCSYLVIO_004635	hypothetical_protein_conserved
Tc00.1047053506251.20	TCSYLVIO_004629	hypothetical_protein_conserved
Tc00.1047053506251.40	TCSYLVIO_004631	hypothetical_protein
Tc00.1047053506251.50	TCSYLVIO_004632	ATPase_putative
Tc00.1047053506265.10	TCSYLVIO_003923	hypothetical_protein_conserved
Tc00.1047053506265.100	TCSYLVIO_003932	ATP-dependent_RNA_helicase_putative
Tc00.1047053506265.110	TCSYLVIO_003933	hypothetical_protein_conserved
Tc00.1047053506265.120	TCSYLVIO_003934	hypothetical_protein_conserved
Tc00.1047053506265.140	TCSYLVIO_003935	hypothetical_protein_conserved
Tc00.1047053506265.160	TCSYLVIO_003936	hypothetical_protein_conserved
Tc00.1047053506265.170	TCSYLVIO_003937	hypothetical_protein_conserved
Tc00.1047053506265.180	TCSYLVIO_003938	hypothetical_protein_conserved
Tc00.1047053506265.190	TCSYLVIO_003939	hypothetical_protein_conserved
Tc00.1047053506265.200	TCSYLVIO_003941	hypothetical_protein_conserved
Tc00.1047053506265.30	TCSYLVIO_003925	mitochondrial_DNA_polymerase_I_protein_A_putative
Tc00.1047053506265.45	TCSYLVIO_003926	chaperone_DNAJ_protein_putative
Tc00.1047053506265.60	TCSYLVIO_003928	hypothetical_protein_conserved
Tc00.1047053506265.70	TCSYLVIO_003929	hypothetical_protein_conserved
Tc00.1047053506265.80	TCSYLVIO_003930	hypothetical_protein_conserved
Tc00.1047053506265.90	TCSYLVIO_003931	hypothetical_protein_conserved
Tc00.1047053506287.100	TCSYLVIO_002267	hypothetical_protein_conserved
Tc00.1047053506287.130	TCSYLVIO_002269	hypothetical_protein_conserved
Tc00.1047053506287.150	TCSYLVIO_002270	GTP-binding_protein_putative
Tc00.1047053506287.170	TCSYLVIO_002271	hypothetical_protein_conserved
Tc00.1047053506287.180	TCSYLVIO_002272	hypothetical_protein_conserved
Tc00.1047053506287.20	TCSYLVIO_005507	hypothetical_protein_conserved
Tc00.1047053506287.200	TCSYLVIO_002273	DNA_ligase_putativemitochondrial_DNA_ligase_homolog_putative
Tc00.1047053506287.80	TCSYLVIO_002265	hypothetical_protein_conserved
Tc00.1047053506287.9	TCSYLVIO_002264	hypothetical_protein_conserved
Tc00.1047053506287.90	TCSYLVIO_002266	hypothetical_protein_conserved
Tc00.1047053506289.20	TCSYLVIO_002275	hypothetical_protein_conserved
Tc00.1047053506289.30	TCSYLVIO_002276	hypothetical_protein_conserved
Tc00.1047053506289.40	TCSYLVIO_002277	hypothetical_protein_conserved
Tc00.1047053506289.50	TCSYLVIO_002278	hypothetical_protein_conserved
Tc00.1047053506289.60	TCSYLVIO_002279	hypothetical_protein_conserved
Tc00.1047053506289.74	TCSYLVIO_002281	chaperone_DNAJ_protein_putative
Tc00.1047053506289.80	TCSYLVIO_002282	small_GTP-binding_protein_Rab32_putative
Tc00.1047053506311.20	TCSYLVIO_004828	hypothetical_protein_conserved
Tc00.1047053506311.30	TCSYLVIO_004827	hypothetical_protein_conserved
Tc00.1047053506351.20	TCSYLVIO_002496	hypothetical_protein_conserved
Tc00.1047053506351.30	TCSYLVIO_002497	hypothetical_protein_conserved
Tc00.1047053506351.40	TCSYLVIO_002498	ribonuclease_H1_putative
Tc00.1047053506351.50	TCSYLVIO_002499	hypothetical_protein
Tc00.1047053506351.60	TCSYLVIO_002500	hypothetical_protein_conserved
Tc00.1047053506351.70	TCSYLVIO_002501	hypothetical_protein_conserved
Tc00.1047053506351.80	TCSYLVIO_002503	oligopeptidase_B-like_protein_putativeserine_peptidase_clan_SC_family_S9A-like_protein_putative
Tc00.1047053506357.100	TCSYLVIO_006205	DNA-directed_RNA_polymerase_II_putative
Tc00.1047053506357.110	TCSYLVIO_006206	hypothetical_protein_conserved
Tc00.1047053506357.120	TCSYLVIO_006207	ethanolamine_phosphotransferase_putative
Tc00.1047053506357.140	TCSYLVIO_006210	periodic_tryptophan_protein_2_putative
Tc00.1047053506357.150	TCSYLVIO_006211	hypothetical_protein_conserved
Tc00.1047053506357.160	TCSYLVIO_006212	hypothetical_protein_conserved
Tc00.1047053506357.170	TCSYLVIO_006213	serine/threonine_protein_phosphatase_putative
Tc00.1047053506357.180	TCSYLVIO_006214	hypothetical_protein
Tc00.1047053506357.190	TCSYLVIO_006215	hypothetical_protein_conserved
Tc00.1047053506357.199	TCSYLVIO_006216	hypothetical_protein_conserved
Tc00.1047053506357.20	TCSYLVIO_006199	hypothetical_protein_conserved
Tc00.1047053506357.40	TCSYLVIO_006200	elongation_factor_Tu_putative
Tc00.1047053506357.50	TCSYLVIO_006201	alcohol_dehydrogenase_putative
Tc00.1047053506357.60	TCSYLVIO_006202	hypothetical_protein_conserved
Tc00.1047053506357.80	TCSYLVIO_006203	hypothetical_protein_conserved
Tc00.1047053506357.90	TCSYLVIO_006204	DNA-directed_RNA_polymerases_II_putative
Tc00.1047053506359.30	TCSYLVIO_006224	hypothetical_protein_conserved_(pseudogene)
Tc00.1047053506359.40	TCSYLVIO_006225	hypothetical_protein_conserved
Tc00.1047053506359.60	TCSYLVIO_006226	UTP-glucose-1-phosphate_uridylyltransferase_2_putative
Tc00.1047053506359.70	TCSYLVIO_006227	hypothetical_protein_conserved
Tc00.1047053506359.90	TCSYLVIO_006228	hypothetical_protein_conserved
Tc00.1047053506363.10	TCSYLVIO_008419	hypothetical_protein
Tc00.1047053506363.100	TCSYLVIO_008412	hypothetical_protein_conserved
Tc00.1047053506363.120	TCSYLVIO_008410	hypothetical_protein_conserved
Tc00.1047053506363.130	TCSYLVIO_008409	hypothetical_protein_conserved
Tc00.1047053506363.140	TCSYLVIO_008408	hypothetical_protein_conserved
Tc00.1047053506363.150	TCSYLVIO_008407	soluble_N-ethylmaleimide_sensitive_factor_(NSF)_attachment_protein_putative
Tc00.1047053506363.20	TCSYLVIO_008418	hypothetical_protein_conserved
Tc00.1047053506363.30	TCSYLVIO_008417	hypothetical_protein_conserved
Tc00.1047053506363.50	TCSYLVIO_008416	hypothetical_protein_conserved
Tc00.1047053506363.60	TCSYLVIO_008415	f-actin_capping_protein_beta_subunit_putative
Tc00.1047053506367.100	TCSYLVIO_005480	hypothetical_protein_conserved
Tc00.1047053506367.120	TCSYLVIO_005481	hypothetical_protein_conserved
Tc00.1047053506367.140	TCSYLVIO_005482	hypothetical_protein_conserved
Tc00.1047053506367.160	TCSYLVIO_005483	hypothetical_protein_conserved
Tc00.1047053506367.170	TCSYLVIO_005484	hypothetical_protein
Tc00.1047053506367.20	TCSYLVIO_005474	hypothetical_protein_conserved
Tc00.1047053506367.30	TCSYLVIO_005475	12-Dihydroxy-3-keto-5-methylthiopentene_dioxygenase_putative;with=GeneDB:LmjF20.0970
Tc00.1047053506367.40	TCSYLVIO_005476	hypothetical_protein_conserved
Tc00.1047053506367.50	TCSYLVIO_005477	hypothetical_protein_conserved
Tc00.1047053506367.80	TCSYLVIO_005478	hypothetical_protein
Tc00.1047053506369.20	TCSYLVIO_005492	transporter_putative
Tc00.1047053506369.30	TCSYLVIO_005493	hypothetical_protein_conserved
Tc00.1047053506369.40	TCSYLVIO_005494	hypothetical_protein_conserved
Tc00.1047053506369.50	TCSYLVIO_005495	hypothetical_protein_conserved
Tc00.1047053506369.60	TCSYLVIO_005496	hypothetical_protein_conserved
Tc00.1047053506375.120	TCSYLVIO_011111	hypothetical_protein_conserved
Tc00.1047053506375.90	TCSYLVIO_011108	hypothetical_protein_conserved
Tc00.1047053506399.20	TCSYLVIO_001407	hypothetical_protein_conserved
Tc00.1047053506399.30	TCSYLVIO_001405	hypothetical_protein_conserved
Tc00.1047053506399.40	TCSYLVIO_001404	hypothetical_protein_conserved
Tc00.1047053506399.60	TCSYLVIO_001403	hypothetical_protein_conserved
Tc00.1047053506399.70	TCSYLVIO_001402	hypothetical_protein_conserved
Tc00.1047053506399.80	TCSYLVIO_001401	hypothetical_protein_conserved
Tc00.1047053506401.110	TCSYLVIO_009747	protein_kinase_putative
Tc00.1047053506401.140	TCSYLVIO_009748	hypothetical_protein_conserved
Tc00.1047053506401.150	TCSYLVIO_009749	hypothetical_protein_conserved
Tc00.1047053506401.160	TCSYLVIO_009750	hypothetical_protein_conserved
Tc00.1047053506401.170	TCSYLVIO_009751	plasma_membrane_Ca2_ATPase
Tc00.1047053506401.180	TCSYLVIO_009752	hypothetical_protein_conserved
Tc00.1047053506401.200	TCSYLVIO_009753	hypothetical_protein_conserved
Tc00.1047053506401.210	TCSYLVIO_009754	hypothetical_protein_conserved
Tc00.1047053506401.220	TCSYLVIO_009755	electron_transfer_flavoprotein-ubiquinone_oxidoreductase_putative
Tc00.1047053506401.230	TCSYLVIO_009756	hypothetical_protein_conserved
Tc00.1047053506401.240	TCSYLVIO_009757	hypothetical_protein_conserved
Tc00.1047053506401.250	TCSYLVIO_009758	hypothetical_protein_conserved
Tc00.1047053506401.290	TCSYLVIO_009761	hypothetical_protein_conserved
Tc00.1047053506401.300	TCSYLVIO_009762	hypothetical_protein_conserved
Tc00.1047053506401.304	TCSYLVIO_009763	mitochondrial_carrier_protein_putative
Tc00.1047053506401.310	TCSYLVIO_009764	hypothetical_protein_conserved
Tc00.1047053506401.320	TCSYLVIO_009765	60S_ribosomal_protein_L7a_putative
Tc00.1047053506401.330	TCSYLVIO_009766	hypothetical_protein_conserved
Tc00.1047053506401.370	TCSYLVIO_009769	hypothetical_protein_conserved
Tc00.1047053506401.50	TCSYLVIO_009743	malonyl-CoA_decarboxylase_mitochondrial_precursor_putative
Tc00.1047053506401.70	TCSYLVIO_009744	vacuolar_protein_sorting_protein_18_putative
Tc00.1047053506401.80	TCSYLVIO_009745	hypothetical_protein_conserved
Tc00.1047053506405.10	TCSYLVIO_003734	phosphomannomutase-like_protein_putative
Tc00.1047053506405.100	TCSYLVIO_003742	hypothetical_protein_conserved
Tc00.1047053506405.110	TCSYLVIO_003743	ribosomal_protein_L13_putative
Tc00.1047053506405.120	TCSYLVIO_003744	V-type_ATPase_A_subunit_putative
Tc00.1047053506405.140	TCSYLVIO_009828	hypothetical_protein_conserved
Tc00.1047053506405.20	TCSYLVIO_003735	hypothetical_protein_conserved
Tc00.1047053506405.30	TCSYLVIO_003736	actin-like_protein_putative
Tc00.1047053506405.40	TCSYLVIO_003737	hypothetical_protein_conserved
Tc00.1047053506405.43	TCSYLVIO_003738	hypothetical_protein_conserved
Tc00.1047053506405.50	TCSYLVIO_003739	serine-palmitoyl-CoA_transferase_putative
Tc00.1047053506405.70	TCSYLVIO_003740	hypothetical_protein_conserved
Tc00.1047053506405.90	TCSYLVIO_003741	hypothetical_protein_conserved
Tc00.1047053506407.10	TCSYLVIO_004389	lysosomal_alpha-mannosidase_precursor_putative
Tc00.1047053506407.100	TCSYLVIO_004381	hypothetical_protein_conserved
Tc00.1047053506407.20	TCSYLVIO_004388	hypothetical_protein_conserved
Tc00.1047053506407.30	TCSYLVIO_004387	hypothetical_protein_conserved
Tc00.1047053506407.40	TCSYLVIO_004386	hypothetical_protein_conserved
Tc00.1047053506407.50	TCSYLVIO_004385	hypothetical_protein_conserved
Tc00.1047053506407.70	TCSYLVIO_004384	hypothetical_protein_conserved
Tc00.1047053506407.80	TCSYLVIO_004383	hypothetical_protein_conserved
Tc00.1047053506407.90	TCSYLVIO_004382	hypothetical_protein_conserved
Tc00.1047053506409.220	TCSYLVIO_002203	hypothetical_protein
Tc00.1047053506409.230	TCSYLVIO_002202	hypothetical_protein_conserved
Tc00.1047053506411.10	TCSYLVIO_000949	thimet_oligopeptidase_putativemetallo-peptidase_clan_MA(E)_family_M3_putative
Tc00.1047053506411.20	TCSYLVIO_000950	hypothetical_protein_conserved
Tc00.1047053506411.30	TCSYLVIO_000951	proline_oxidase_putative
Tc00.1047053506413.40	TCSYLVIO_000954	hypothetical_protein_conserved
Tc00.1047053506413.50	TCSYLVIO_000955	hypothetical_protein_conserved
Tc00.1047053506413.70	TCSYLVIO_000956	hypothetical_protein_conserved
Tc00.1047053506457.110	TCSYLVIO_008249	hypothetical_protein_conserved
Tc00.1047053506457.120	TCSYLVIO_008250	hypothetical_protein_conserved
Tc00.1047053506457.130	TCSYLVIO_008251	hypothetical_protein_conserved
Tc00.1047053506457.140	TCSYLVIO_008252	hypothetical_protein_conserved
Tc00.1047053506457.20	TCSYLVIO_008240	hypothetical_protein_conserved
Tc00.1047053506457.30	TCSYLVIO_008241	hypoxanthine-guanine_phosphoribosyltransferase_putative
Tc00.1047053506457.40	TCSYLVIO_008242	hypoxanthine-guanine_phosphoribosyltransferase_putative
Tc00.1047053506457.50	TCSYLVIO_008243	serine/threonine_protein_kinase_putative
Tc00.1047053506457.60	TCSYLVIO_008244	2-aminoethylphosphonate:pyruvateaminotransferase-_likeproteinputative
Tc00.1047053506457.70	TCSYLVIO_008245	hypothetical_protein_conserved
Tc00.1047053506457.80	TCSYLVIO_008246	hypothetical_protein_conserved
Tc00.1047053506457.90	TCSYLVIO_008247	hypothetical_protein
Tc00.1047053506457.99	TCSYLVIO_008248	hypothetical_protein_conserved
Tc00.1047053506465.10	TCSYLVIO_003610	hypothetical_protein_conserved
Tc00.1047053506465.20	TCSYLVIO_003609	hypothetical_protein_conserved
Tc00.1047053506465.40	TCSYLVIO_003605	protein_kinase-like_protein_putative
Tc00.1047053506465.5	TCSYLVIO_003611	hypothetical_protein
Tc00.1047053506467.10	TCSYLVIO_003597	hypothetical_protein_conserved
Tc00.1047053506467.20	TCSYLVIO_003596	hypothetical_protein_conserved
Tc00.1047053506467.29	TCSYLVIO_003595	hypothetical_protein_conserved
Tc00.1047053506467.4	TCSYLVIO_003598	hypothetical_protein_conserved
Tc00.1047053506473.10	TCSYLVIO_007337	hypothetical_protein_conserved
Tc00.1047053506473.14	TCSYLVIO_007336	hypothetical_protein_conserved
Tc00.1047053506473.20	TCSYLVIO_007335	DnaJ_chaperone_protein_putative
Tc00.1047053506473.6	TCSYLVIO_007338	hypothetical_protein_conserved
Tc00.1047053506481.20	TCSYLVIO_006002	hypothetical_protein_conserved
Tc00.1047053506481.30	TCSYLVIO_006001	hypothetical_protein_conserved
Tc00.1047053506481.39	TCSYLVIO_006000	hypothetical_protein_conserved
Tc00.1047053506483.60	TCSYLVIO_005963	hypothetical_protein_conserved
Tc00.1047053506493.20	TCSYLVIO_006863	hypothetical_protein
Tc00.1047053506493.30	TCSYLVIO_006864	hypothetical_protein_conserved
Tc00.1047053506493.40	TCSYLVIO_006865	hypothetical_protein_conserved
Tc00.1047053506493.50	TCSYLVIO_006866	serine/threonine_protein_kinase_putative
Tc00.1047053506493.60	TCSYLVIO_006867	hypothetical_protein_conserved
Tc00.1047053506493.70	TCSYLVIO_006868	protein_kinase_putativeserine/threonine_protein_kinase_putative
Tc00.1047053506493.80	TCSYLVIO_006869	DNA_topoisomerase_IA_putative
Tc00.1047053506493.90	TCSYLVIO_006870	calpain_cysteine_peptidase_putativecysteine_peptidase_Clan_CA_family_C2_putative
Tc00.1047053506495.10	TCSYLVIO_006879	hypothetical_protein_conserved
Tc00.1047053506495.20	TCSYLVIO_006880	helicase-like_protein_putative
Tc00.1047053506501.34	TCSYLVIO_006750	hypothetical_protein_conserved_(pseudogene)
Tc00.1047053506503.110	TCSYLVIO_006030	DNA-directed_RNA_polymerase_alpha_subunit_putative
Tc00.1047053506503.120	TCSYLVIO_006031	hypothetical_protein_conserved
Tc00.1047053506503.140	TCSYLVIO_006032	extracellular_receptor_putative
Tc00.1047053506503.160	TCSYLVIO_006033	hypothetical_protein_conserved
Tc00.1047053506503.30	TCSYLVIO_006020	hypothetical_protein_conserved
Tc00.1047053506503.4	TCSYLVIO_006018	transporter_putative
Tc00.1047053506503.40	TCSYLVIO_006021	hypothetical_protein_conserved
Tc00.1047053506503.50	TCSYLVIO_006022	hypothetical_protein_conserved
Tc00.1047053506503.53	TCSYLVIO_006023	hypothetical_protein
Tc00.1047053506503.56	TCSYLVIO_006024	hypothetical_protein_conserved
Tc00.1047053506503.60	TCSYLVIO_006025	hypothetical_protein_conserved
Tc00.1047053506503.80	TCSYLVIO_006027	kinesin_putative
Tc00.1047053506503.90	TCSYLVIO_006028	kinesin_putative
Tc00.1047053506505.10	TCSYLVIO_006034	hypothetical_protein_conserved
Tc00.1047053506505.40	TCSYLVIO_006035	protein_kinase_putative
Tc00.1047053506513.100	TCSYLVIO_009116	hypothetical_protein_conserved
Tc00.1047053506513.110	TCSYLVIO_009115	peptidase_t_putativeaminotripeptidase_putative
Tc00.1047053506513.120	TCSYLVIO_009114	hypothetical_protein_conserved
Tc00.1047053506513.130	TCSYLVIO_009113	kinesin_(pseudogene)_putative
Tc00.1047053506513.150	TCSYLVIO_009112	hypothetical_protein_conserved
Tc00.1047053506513.160	TCSYLVIO_009111	protein_kinase_putativepolo-like_protein_kinase_putative
Tc00.1047053506513.170	TCSYLVIO_009110	hypothetical_protein_conserved_(pseudogene)
Tc00.1047053506513.180	TCSYLVIO_009109	hypothetical_protein_conserved
Tc00.1047053506513.190	TCSYLVIO_009108	NADH-ubiquinone_oxidoreductase_mitochondrial_putative
Tc00.1047053506513.20	TCSYLVIO_009123	hypothetical_protein_conserved
Tc00.1047053506513.30	TCSYLVIO_009122	hypothetical_protein_conserved
Tc00.1047053506513.40	TCSYLVIO_009121	hypothetical_protein_conserved
Tc00.1047053506513.50	TCSYLVIO_009120	protein_kinase_putative
Tc00.1047053506513.7	TCSYLVIO_009124	hypothetical_protein_conserved
Tc00.1047053506513.70	TCSYLVIO_009119	hypothetical_protein
Tc00.1047053506513.80	TCSYLVIO_009118	hypothetical_protein_conserved
Tc00.1047053506513.90	TCSYLVIO_009117	hypothetical_protein_conserved
Tc00.1047053506515.20	TCSYLVIO_009104	O-sialoglycoprotein_endopeptidase_putativemetallo-peptidase_Clan_MK_Family_M67_putative
Tc00.1047053506517.100	TCSYLVIO_009065	hypothetical_protein_conserved
Tc00.1047053506517.130	TCSYLVIO_009064	hypothetical_protein_conserved
Tc00.1047053506517.140	TCSYLVIO_009063	hypothetical_protein_conserved
Tc00.1047053506517.30	TCSYLVIO_009068	hypothetical_protein
Tc00.1047053506517.40	TCSYLVIO_009067	hypothetical_protein
Tc00.1047053506517.50	TCSYLVIO_009066	hypothetical_protein_conserved
Tc00.1047053506519.100	TCSYLVIO_009034	hypothetical_protein_conserved
Tc00.1047053506519.110	TCSYLVIO_009033	hypothetical_protein_conserved
Tc00.1047053506519.120	TCSYLVIO_009032	hypothetical_protein_conserved
Tc00.1047053506519.51	TCSYLVIO_009039	hypothetical_protein_conserved
Tc00.1047053506519.60	TCSYLVIO_009038	Protein_kinase_domain_putative
Tc00.1047053506519.70	TCSYLVIO_009037	hypothetical_protein
Tc00.1047053506519.80	TCSYLVIO_009036	hypothetical_protein_conserved
Tc00.1047053506519.90	TCSYLVIO_009035	hypothetical_protein_conserved
Tc00.1047053506525.10	TCSYLVIO_006132	hypothetical_protein_conserved
Tc00.1047053506525.130	TCSYLVIO_006122	mitochondrial_carrier_protein_putative
Tc00.1047053506525.140	TCSYLVIO_006121	protein_kinase_putativeserine/threonine_protein_kinase_putative
Tc00.1047053506525.150	TCSYLVIO_006120	hypothetical_protein_conserved
Tc00.1047053506525.20	TCSYLVIO_006131	protein_transport_protein_Sec13_putative
Tc00.1047053506525.30	TCSYLVIO_006130	hypothetical_protein_conserved
Tc00.1047053506525.40	TCSYLVIO_006129	syntaxin_5_putative
Tc00.1047053506525.50	TCSYLVIO_006128	hypothetical_protein_conserved
Tc00.1047053506525.70	TCSYLVIO_006127	hypothetical_protein_conserved
Tc00.1047053506525.80	TCSYLVIO_006126	N-myristoyl_transferase_putative
Tc00.1047053506525.90	TCSYLVIO_006125	hypothetical_protein_conserved
Tc00.1047053506529.100	TCSYLVIO_006906	hypothetical_protein_conserved
Tc00.1047053506529.110	TCSYLVIO_006907	hypothetical_protein_conserved
Tc00.1047053506529.120	TCSYLVIO_006908	hypothetical_protein
Tc00.1047053506529.130	TCSYLVIO_006910	hypothetical_protein_conserved
Tc00.1047053506529.140	TCSYLVIO_006911	hypothetical_protein_conserved
Tc00.1047053506529.150	TCSYLVIO_006912	hypothetical_protein_conserved
Tc00.1047053506529.160	TCSYLVIO_006913	hypothetical_protein_conserved
Tc00.1047053506529.170	TCSYLVIO_006914	hypothetical_protein_conserved
Tc00.1047053506529.190	TCSYLVIO_006915	hypothetical_protein_conserved
Tc00.1047053506529.200	TCSYLVIO_006916	hypothetical_protein_conserved
Tc00.1047053506529.220	TCSYLVIO_006917	hypothetical_protein_conserved
Tc00.1047053506529.224	TCSYLVIO_006918	hypothetical_protein_conserved
Tc00.1047053506529.230	TCSYLVIO_006919	hypothetical_protein_conserved
Tc00.1047053506529.250	TCSYLVIO_006920	hypothetical_protein_conserved
Tc00.1047053506529.260	TCSYLVIO_006921	chaperone_DNAJ_protein_putative
Tc00.1047053506529.280	TCSYLVIO_006922	hypothetical_protein_conserved
Tc00.1047053506529.290	TCSYLVIO_006923	hypothetical_protein_conserved
Tc00.1047053506529.300	TCSYLVIO_006924	hypothetical_protein_conserved
Tc00.1047053506529.310	TCSYLVIO_006925	hypothetical_protein_conserved
Tc00.1047053506529.320	TCSYLVIO_006926	hypothetical_protein_conserved
Tc00.1047053506529.330	TCSYLVIO_006927	hypothetical_protein_conserved
Tc00.1047053506529.340	TCSYLVIO_006928	Protein_kinase_domain_putative
Tc00.1047053506529.360	TCSYLVIO_006929	cytochrome_c_oxidase_subunit_IV_putative
Tc00.1047053506529.380	TCSYLVIO_006930	serine/threonine_protein_phosphatase_putative
Tc00.1047053506529.400	TCSYLVIO_006931	hypothetical_protein_conserved
Tc00.1047053506529.410	TCSYLVIO_006932	hypothetical_protein_conserved
Tc00.1047053506529.440	TCSYLVIO_006935	hypothetical_protein_conserved
Tc00.1047053506529.460	TCSYLVIO_006936	hypothetical_protein_conserved
Tc00.1047053506529.470	TCSYLVIO_006937	hypothetical_protein_conserved
Tc00.1047053506529.480	TCSYLVIO_006938	hypothetical_protein_conserved
Tc00.1047053506529.490	TCSYLVIO_006939	hypothetical_protein_conserved
Tc00.1047053506529.50	TCSYLVIO_006901	arginine_N-methyltransferase_putative
Tc00.1047053506529.500	TCSYLVIO_006940	hypothetical_protein_conserved
Tc00.1047053506529.508	TCSYLVIO_006941	glucose-6-phosphate_isomerase_glycosomal_putative
Tc00.1047053506529.546	TCSYLVIO_006955	hypothetical_protein
Tc00.1047053506529.590	TCSYLVIO_006945	hypothetical_protein_conserved
Tc00.1047053506529.595	TCSYLVIO_006946	hypothetical_protein
Tc00.1047053506529.60	TCSYLVIO_006902	hypothetical_protein_conserved
Tc00.1047053506529.600	TCSYLVIO_006947	metacyclin_II_putative
Tc00.1047053506529.610	TCSYLVIO_006948	hypothetical_protein
Tc00.1047053506529.640	TCSYLVIO_006950	hypothetical_protein_conserved
Tc00.1047053506529.650	TCSYLVIO_006951	hypothetical_protein_conserved
Tc00.1047053506529.70	TCSYLVIO_006903	hypothetical_protein_conserved
Tc00.1047053506529.80	TCSYLVIO_006904	hypothetical_protein_conserved
Tc00.1047053506529.90	TCSYLVIO_006905	puromycin-sensitive_aminopeptidase-like_protein_putativemetallo-peptidase_clan_MA(E)_family_M1_putative
Tc00.1047053506531.20	TCSYLVIO_006972	hypothetical_protein_conserved
Tc00.1047053506531.30	TCSYLVIO_006973	hypothetical_protein_conserved
Tc00.1047053506531.9	TCSYLVIO_006970	hypothetical_protein
Tc00.1047053506533.70	TCSYLVIO_000001	hypothetical_protein_conserved
Tc00.1047053506543.10	TCSYLVIO_006364	hypothetical_protein_conserved
Tc00.1047053506543.20	TCSYLVIO_006365	hypothetical_protein_conserved
Tc00.1047053506543.70	TCSYLVIO_006367	hypothetical_protein_conserved
Tc00.1047053506543.90	TCSYLVIO_006368	hypothetical_protein_conserved
Tc00.1047053506553.20	TCSYLVIO_005041	hypothetical_protein_conserved
Tc00.1047053506553.30	TCSYLVIO_005040	GTP-binding_protein_putative
Tc00.1047053506563.10	TCSYLVIO_007355	pumilio/PUF_RNA_binding_protein_9_putative
Tc00.1047053506563.100	TCSYLVIO_007348	hypothetical_protein_conserved
Tc00.1047053506563.160	TCSYLVIO_007346	hypothetical_protein_conserved
Tc00.1047053506563.190	TCSYLVIO_007345	calpain-like_cysteine_peptidase_putative
Tc00.1047053506563.20	TCSYLVIO_007354	exosome-associated_protein_1_putativeRrp42_homologue_putativeRNasePH-like_protein_putative
Tc00.1047053506563.30	TCSYLVIO_007353	coatomer_beta_subunit_putative
Tc00.1047053506563.40	TCSYLVIO_007352	beta_tubulin_putative
Tc00.1047053506563.60	TCSYLVIO_007350	hypothetical_protein_conserved
Tc00.1047053506563.90	TCSYLVIO_007349	calpain-like_cysteine_peptidase_(pseudogene)_putative
Tc00.1047053506565.20	TCSYLVIO_010081	hypothetical_protein_conserved
Tc00.1047053506567.10	TCSYLVIO_010071	hypothetical_protein_conserved
Tc00.1047053506567.100	TCSYLVIO_010065	hypothetical_protein_conserved
Tc00.1047053506567.110	TCSYLVIO_010064	hypothetical_protein_conserved
Tc00.1047053506567.120	TCSYLVIO_010063	hypothetical_protein_conserved
Tc00.1047053506567.34	TCSYLVIO_010069	hypothetical_protein_conserved
Tc00.1047053506567.50	TCSYLVIO_010068	hypothetical_protein_conserved
Tc00.1047053506567.60	TCSYLVIO_010067	ABC_transporter_putative
Tc00.1047053506567.70	TCSYLVIO_010066	NAD(P)-dependent_oxidoreductase_putative
Tc00.1047053506579.10	TCSYLVIO_007078	ABC_transporter_putative
Tc00.1047053506579.100	TCSYLVIO_007088	hypothetical_protein_conserved
Tc00.1047053506579.110	TCSYLVIO_007089	hypothetical_protein_conserved
Tc00.1047053506579.30	TCSYLVIO_007080	myo-inositol-1_phosphatase_putative
Tc00.1047053506579.60	TCSYLVIO_007084	hypothetical_protein_conserved
Tc00.1047053506579.70	TCSYLVIO_007085	hypothetical_protein_conserved
Tc00.1047053506579.80	TCSYLVIO_007086	hypothetical_protein_conserved
Tc00.1047053506579.90	TCSYLVIO_007087	hypothetical_protein
Tc00.1047053506591.20	TCSYLVIO_010665	U-box_domain_protein_putative
Tc00.1047053506591.50	TCSYLVIO_010663	hypothetical_protein_conserved_(pseudogene)hypothetical_protein_conserved_frameshift
Tc00.1047053506591.69	TCSYLVIO_010662	hypothetical_protein_conserved
Tc00.1047053506605.10	TCSYLVIO_010344	hypothetical_protein_conserved
Tc00.1047053506605.100	TCSYLVIO_010352	hypothetical_protein
Tc00.1047053506605.130	TCSYLVIO_010354	hypothetical_protein_conserved
Tc00.1047053506605.139	TCSYLVIO_010355	hypothetical_protein_conserved
Tc00.1047053506605.160	TCSYLVIO_010356	histone_acetyltransferase_putative
Tc00.1047053506605.170	TCSYLVIO_010357	inosine-guanine_nucleoside_hydrolase_putative
Tc00.1047053506605.180	TCSYLVIO_010359	hypothetical_protein_conserved
Tc00.1047053506605.190	TCSYLVIO_010360	hypothetical_protein_conserved
Tc00.1047053506605.194	TCSYLVIO_010361	hypothetical_protein_conserved
Tc00.1047053506605.200	TCSYLVIO_010362	hypothetical_protein_conserved
Tc00.1047053506605.210	TCSYLVIO_010363	leucine-rich_repeat_protein_(LRRP)_putative
Tc00.1047053506605.220	TCSYLVIO_010364	hypothetical_protein_conserved
Tc00.1047053506605.229	TCSYLVIO_010365	SNF2_DNA_repair_protein_putative
Tc00.1047053506605.30	TCSYLVIO_010345	hypothetical_protein_conserved
Tc00.1047053506605.40	TCSYLVIO_010346	hypothetical_protein_conserved
Tc00.1047053506605.80	TCSYLVIO_010350	hypothetical_protein_conserved
Tc00.1047053506605.90	TCSYLVIO_010351	hypothetical_protein_conserved
Tc00.1047053506625.110	TCSYLVIO_007117	DNA_topoisomerase_type_IB_small_subunit
Tc00.1047053506625.130	TCSYLVIO_007118	hypothetical_protein_conserved
Tc00.1047053506625.140	TCSYLVIO_007119	hypothetical_protein_conserved
Tc00.1047053506625.160	TCSYLVIO_007121	hypothetical_protein_conserved
Tc00.1047053506625.180	TCSYLVIO_007122	hypothetical_protein_conserved
Tc00.1047053506625.190	TCSYLVIO_007123	hypothetical_protein_conserved
Tc00.1047053506625.200	TCSYLVIO_007124	ribosomal_RNA_processing_protein_40_putativeexosome_complex_exonuclease_putative
Tc00.1047053506625.220	TCSYLVIO_007125	hypothetical_protein_conserved
Tc00.1047053506625.230	TCSYLVIO_007126	hypothetical_protein_conserved
Tc00.1047053506625.240	TCSYLVIO_007127	hypothetical_protein_conserved
Tc00.1047053506625.80	TCSYLVIO_007568	cAMP-specific_phosphodiesterase_putative
Tc00.1047053506631.10	TCSYLVIO_003889	hypothetical_protein_conserved
Tc00.1047053506631.20	TCSYLVIO_003890	cardiolipin_synthetase_putative
Tc00.1047053506631.30	TCSYLVIO_003891	hypothetical_protein_conserved
Tc00.1047053506631.40	TCSYLVIO_003892	hypothetical_protein_conserved
Tc00.1047053506633.10	TCSYLVIO_003895	protein_kinase_putative
Tc00.1047053506633.20	TCSYLVIO_003897	hypothetical_protein_conserved
Tc00.1047053506633.30	TCSYLVIO_003898	hypothetical_protein_conserved
Tc00.1047053506633.80	TCSYLVIO_003900	hypothetical_protein_conserved
Tc00.1047053506635.100	TCSYLVIO_010960	ATP_dependent_DEAD-box_helicase_putative
Tc00.1047053506635.120	TCSYLVIO_010961	kinesin_putative
Tc00.1047053506635.20	TCSYLVIO_010953	ATP-dependent_RNA_helicase_putative
Tc00.1047053506635.30	TCSYLVIO_010954	hypothetical_protein_conserved
Tc00.1047053506635.40	TCSYLVIO_010955	hypothetical_protein_conserved
Tc00.1047053506635.50	TCSYLVIO_010956	hypothetical_protein
Tc00.1047053506635.60	TCSYLVIO_010957	pyroglutamyl-peptidase_I_(PGP)_putativecysteine_peptidase_Clan_CF_family_C15_putative
Tc00.1047053506635.70	TCSYLVIO_010958	hypothetical_protein_conserved
Tc00.1047053506635.80	TCSYLVIO_010959	hydroxymethylglutaryl-CoA_lyase_putative3-hydroxy-3-methylglutarate-CoA_lyase_putative
Tc00.1047053506637.10	TCSYLVIO_010962	hypothetical_protein_conserved
Tc00.1047053506637.100	TCSYLVIO_003906	tyrosine_phosphatase_isoform_putative
Tc00.1047053506637.30	TCSYLVIO_010966	hypothetical_protein_conserved
Tc00.1047053506637.50	TCSYLVIO_010964	hypothetical_protein_conserved
Tc00.1047053506637.60	TCSYLVIO_010965	hypothetical_protein_conserved
Tc00.1047053506637.70	TCSYLVIO_003903	hypothetical_protein_conserved
Tc00.1047053506637.80	TCSYLVIO_003904	hypothetical_protein
Tc00.1047053506637.90	TCSYLVIO_003905	hypothetical_protein_conserved
Tc00.1047053506647.10	TCSYLVIO_007194	hypothetical_protein_conserved
Tc00.1047053506647.20	TCSYLVIO_007195	hypothetical_protein_conserved
Tc00.1047053506649.10	TCSYLVIO_007196	hypothetical_protein
Tc00.1047053506649.100	TCSYLVIO_007204	tRNA_nucleotidyltransferase_putative
Tc00.1047053506649.110	TCSYLVIO_007205	hypothetical_protein_conserved
Tc00.1047053506649.20	TCSYLVIO_007197	P-type_H_-ATPase_putative
Tc00.1047053506649.40	TCSYLVIO_007199	rho-like_GTP_binding_protein_putative
Tc00.1047053506649.50	TCSYLVIO_008600	cytochrome_c_oxidase_assembly_factor_putative
Tc00.1047053506649.60	TCSYLVIO_007200	hypothetical_protein_conserved
Tc00.1047053506649.70	TCSYLVIO_007201	fructose-16-bisphosphatase_cytosolic_putative
Tc00.1047053506649.80	TCSYLVIO_007202	RNA-binding_protein_putative
Tc00.1047053506657.20	TCSYLVIO_010487	hypothetical_protein_conserved
Tc00.1047053506657.30	TCSYLVIO_010486	hypothetical_protein_conserved
Tc00.1047053506657.40	TCSYLVIO_010485	ADP/ATP_translocase_putative
Tc00.1047053506657.50	TCSYLVIO_010484	ADP/ATP_mitochondrial_carrier_protein_(pseudogene)_putative
Tc00.1047053506657.70	TCSYLVIO_010483	RNA_editing_3'_terminal_uridylyl_transferase_1_putative
Tc00.1047053506657.88	TCSYLVIO_010481	hypothetical_protein_conserved
Tc00.1047053506659.10	TCSYLVIO_010480	immunodominant_antigen_putativetc40_antigen-like_putative
Tc00.1047053506659.20	TCSYLVIO_010479	mitochondrial_DNA_polymerase_I_protein_C_putative
Tc00.1047053506659.30	TCSYLVIO_010478	glutathione_synthetase_putative
Tc00.1047053506661.110	TCSYLVIO_010457	hypothetical_protein_conserved
Tc00.1047053506661.130	TCSYLVIO_010455	ion_transport_protein_putative
Tc00.1047053506661.140	TCSYLVIO_010454	hypothetical_protein_conserved
Tc00.1047053506661.50	TCSYLVIO_010462	hypothetical_protein_conserved
Tc00.1047053506661.60	TCSYLVIO_010461	hypothetical_protein_conserved
Tc00.1047053506661.70	TCSYLVIO_010460	hypothetical_protein_conserved
Tc00.1047053506661.80	TCSYLVIO_010459	hypothetical_protein_conserved
Tc00.1047053506661.90	TCSYLVIO_010458	hypothetical_protein_conserved
Tc00.1047053506673.10	TCSYLVIO_008276	hypothetical_protein_conserved
Tc00.1047053506673.20	TCSYLVIO_008277	hypothetical_protein_conserved
Tc00.1047053506673.40	TCSYLVIO_008278	hypothetical_protein_conserved
Tc00.1047053506673.50	TCSYLVIO_008279	apurinic/apyrimidinic_endonuclease_putativeAPE2/APN2/ExoIII-related_apurinic/apyrimidinic_endonuclease_putative
Tc00.1047053506673.60	TCSYLVIO_008280	beta-adaptin_3_putativeAP-3_adapter_complex_beta_subunit_putative
Tc00.1047053506677.10	TCSYLVIO_007484	ubiquitin-like_protein_putative
Tc00.1047053506677.30	TCSYLVIO_007486	hypothetical_protein_conserved
Tc00.1047053506685.10	TCSYLVIO_010926	hypothetical_protein_conserved
Tc00.1047053506685.20	TCSYLVIO_010927	hypothetical_protein_conserved
Tc00.1047053506685.30	TCSYLVIO_010928	thymidylate_kinase_putative
Tc00.1047053506691.22	TCSYLVIO_004477	hypothetical_protein_conserved
Tc00.1047053506691.40	TCSYLVIO_004475	hypothetical_protein_conserved
Tc00.1047053506691.50	TCSYLVIO_004474	hypothetical_protein_conserved
Tc00.1047053506691.60	TCSYLVIO_004473	hypothetical_protein_conserved
Tc00.1047053506691.80	TCSYLVIO_004471	hypothetical_protein_conserved
Tc00.1047053506693.10	TCSYLVIO_004448	hypothetical_protein
Tc00.1047053506693.20	TCSYLVIO_004447	hypothetical_protein_conserved
Tc00.1047053506693.30	TCSYLVIO_004446	RNA-binding_protein_6_putative
Tc00.1047053506693.40	TCSYLVIO_004445	hypothetical_protein_conserved
Tc00.1047053506695.10	TCSYLVIO_004440	actin-like_protein_putative
Tc00.1047053506695.20	TCSYLVIO_004439	hypothetical_protein_conserved
Tc00.1047053506695.30	TCSYLVIO_004438	protein_kinase_putativeserine/threonine_protein_kinase_putative
Tc00.1047053506695.40	TCSYLVIO_004437	hypothetical_protein_conserved
Tc00.1047053506697.10	TCSYLVIO_004434	hypothetical_protein_conserved
Tc00.1047053506697.20	TCSYLVIO_004433	hypothetical_protein_conserved
Tc00.1047053506697.30	TCSYLVIO_004432	serine/threonine-protein_kinase_Nek1_putativeprotein_kinase_putative
Tc00.1047053506697.40	TCSYLVIO_004431	helicase_putative
Tc00.1047053506697.60	TCSYLVIO_004430	hypothetical_protein_conserved
Tc00.1047053506697.70	TCSYLVIO_004429	hypothetical_protein_conserved
Tc00.1047053506699.34	TCSYLVIO_004417	6-phospho-1-fructokinase_(pseudogene)_putative
Tc00.1047053506699.9	TCSYLVIO_004419	hypothetical_protein_conserved
Tc00.1047053506713.10	TCSYLVIO_003519	hypothetical_protein_conserved
Tc00.1047053506713.20	TCSYLVIO_003518	hypothetical_protein_conserved
Tc00.1047053506713.30	TCSYLVIO_003517	ATP-dependent_DEAD/H_RNA_helicase_putative
Tc00.1047053506715.30	TCSYLVIO_003663	hypothetical_protein
Tc00.1047053506715.40	TCSYLVIO_003662	hypothetical_protein_conserved
Tc00.1047053506715.50	TCSYLVIO_003661	SNARE_domain-containing_protein_putative
Tc00.1047053506729.20	TCSYLVIO_002324	hypothetical_protein_conserved
Tc00.1047053506729.40	TCSYLVIO_002322	hypothetical_protein_conserved
Tc00.1047053506729.50	TCSYLVIO_002321	hypothetical_protein_conserved
Tc00.1047053506729.70	TCSYLVIO_002320	hypothetical_protein_conserved
Tc00.1047053506729.80	TCSYLVIO_002319	hypothetical_protein_conserved
Tc00.1047053506729.90	TCSYLVIO_002318	hypothetical_protein_conserved
Tc00.1047053506731.10	TCSYLVIO_003401	hypothetical_protein
Tc00.1047053506733.100	TCSYLVIO_002840	hypothetical_protein_conserved
Tc00.1047053506733.110	TCSYLVIO_002839	hypothetical_protein_conserved
Tc00.1047053506733.120	TCSYLVIO_002838	hypothetical_protein_conserved
Tc00.1047053506733.130	TCSYLVIO_002837	hypothetical_protein_conserved
Tc00.1047053506733.140	TCSYLVIO_002836	hypothetical_protein_conserved
Tc00.1047053506733.20	TCSYLVIO_002848	AMP_deaminase_putative
Tc00.1047053506733.30	TCSYLVIO_002847	hypothetical_protein_conserved
Tc00.1047053506733.40	TCSYLVIO_002846	katanin-like_protein_putativeserine_peptidase_Clan_SJ_family_S16_putative
Tc00.1047053506733.50	TCSYLVIO_002845	actin-like_protein_putative
Tc00.1047053506733.60	TCSYLVIO_002844	N(2)_N(2)-dimethylguanosine_tRNA_methyltransferase_putative
Tc00.1047053506733.70	TCSYLVIO_002843	glycosyl_transferase-like_protein_putative
Tc00.1047053506733.80	TCSYLVIO_002842	hypothetical_protein_conserved
Tc00.1047053506733.90	TCSYLVIO_002841	hypothetical_protein_conserved
Tc00.1047053506735.10	TCSYLVIO_002834	mitochondrial_processing_peptidase_alpha_subunit_putativemetallo-peptidase_Clan_ME_Family_M16_putative
Tc00.1047053506735.20	TCSYLVIO_002833	hypothetical_protein_conserved
Tc00.1047053506735.30	TCSYLVIO_002832	hypothetical_protein_conserved
Tc00.1047053506735.40	TCSYLVIO_002831	hypothetical_protein
Tc00.1047053506735.50	TCSYLVIO_002830	hypothetical_protein_conserved
Tc00.1047053506735.70	TCSYLVIO_002829	hypothetical_protein_conserved
Tc00.1047053506737.10	TCSYLVIO_002825	hypothetical_protein_conserved
Tc00.1047053506737.20	TCSYLVIO_002824	protein_kinase_putative
Tc00.1047053506737.30	TCSYLVIO_002823	hypothetical_protein_conserved
Tc00.1047053506737.40	TCSYLVIO_002808	hypothetical_protein_conserved
Tc00.1047053506737.50	TCSYLVIO_002807	hypothetical_protein_conserved
Tc00.1047053506737.60	TCSYLVIO_002806	hypothetical_protein_conserved
Tc00.1047053506737.70	TCSYLVIO_002805	ubiquitin-like_protein_putative
Tc00.1047053506739.10	TCSYLVIO_002406	hypothetical_protein_conserved
Tc00.1047053506739.110	TCSYLVIO_002415	hypothetical_protein
Tc00.1047053506739.120	TCSYLVIO_002416	hypothetical_protein_conserved
Tc00.1047053506739.130	TCSYLVIO_002417	protein_phosphatase_1_catalitic_subunit_putative
Tc00.1047053506739.160	TCSYLVIO_002419	hypothetical_protein_conserved
Tc00.1047053506739.180	TCSYLVIO_002420	hypothetical_protein_conserved
Tc00.1047053506739.190	TCSYLVIO_002421	serine/threonine_protein_kinase_putativeprotein_kinase_putative
Tc00.1047053506739.200	TCSYLVIO_002422	protein_phosphatase_2C_putative
Tc00.1047053506739.30	TCSYLVIO_002408	hypothetical_protein
Tc00.1047053506739.40	TCSYLVIO_002409	hypothetical_protein_conserved
Tc00.1047053506739.60	TCSYLVIO_002411	hypothetical_protein_conserved
Tc00.1047053506739.70	TCSYLVIO_002412	hypothetical_protein_conserved
Tc00.1047053506739.80	TCSYLVIO_002413	mitochondrial_carrier_protein_putative
Tc00.1047053506739.90	TCSYLVIO_002414	ATP-dependent_RNA_helicase_putative
Tc00.1047053506743.10	TCSYLVIO_007655	hypothetical_protein
Tc00.1047053506743.120	TCSYLVIO_001200	histone_acetyltransferase-like_protein_putative
Tc00.1047053506743.140	TCSYLVIO_001199	hypothetical_protein_conserved
Tc00.1047053506743.150	TCSYLVIO_001198	proteasome_26S_non-ATPase_subunit_9_putative
Tc00.1047053506743.160	TCSYLVIO_001197	protein_kinase_putative
Tc00.1047053506743.180	TCSYLVIO_001195	recombination_initiation_protein_NBS1_putative
Tc00.1047053506743.190	TCSYLVIO_001194	hypothetical_protein_conserved
Tc00.1047053506743.30	TCSYLVIO_007654	50S_ribosomal_protein_L17_putative
Tc00.1047053506745.20	TCSYLVIO_001189	hypothetical_protein_conserved
Tc00.1047053506747.30	TCSYLVIO_001114	ubiquitin_hydrolase_putativecysteine_peptidase_Clan_CA_family_C19_putative
Tc00.1047053506749.10	TCSYLVIO_001098	hypothetical_protein_conserved
Tc00.1047053506753.120	TCSYLVIO_006807	DnaJ_chaperone_protein_putative
Tc00.1047053506753.170	TCSYLVIO_006805	ubiquinone_biosynthesis_protein-like_protein_putative
Tc00.1047053506753.190	TCSYLVIO_006804	hypothetical_protein_conserved
Tc00.1047053506753.200	TCSYLVIO_006803	hypothetical_protein_conserved
Tc00.1047053506753.210	TCSYLVIO_006802	hypothetical_protein_conserved
Tc00.1047053506753.220	TCSYLVIO_006801	hypothetical_protein_conserved
Tc00.1047053506753.230	TCSYLVIO_006800	hypothetical_protein_conserved
Tc00.1047053506753.240	TCSYLVIO_006799	hypothetical_protein_conserved
Tc00.1047053506753.30	TCSYLVIO_006811	hypothetical_protein
Tc00.1047053506753.50	TCSYLVIO_006810	hypothetical_protein_conserved
Tc00.1047053506753.60	TCSYLVIO_006809	GDP-mannose_transporter_putative
Tc00.1047053506753.80	TCSYLVIO_006808	hypothetical_protein_conserved
Tc00.1047053506755.10	TCSYLVIO_006798	hypothetical_protein_conserved
Tc00.1047053506755.100	TCSYLVIO_006787	hypothetical_protein_conserved
Tc00.1047053506755.110	TCSYLVIO_006786	hypothetical_protein_conserved
Tc00.1047053506755.120	TCSYLVIO_006785	hypothetical_protein_conserved
Tc00.1047053506755.150	TCSYLVIO_006783	hypothetical_protein_conserved
Tc00.1047053506755.160	TCSYLVIO_006782	AAA_ATPase_putative
Tc00.1047053506755.170	TCSYLVIO_006781	hypothetical_protein_conserved
Tc00.1047053506755.180	TCSYLVIO_006780	hypothetical_protein_conserved
Tc00.1047053506755.190	TCSYLVIO_006779	hypothetical_protein_conserved
Tc00.1047053506755.20	TCSYLVIO_006797	paraflagellar_rod_component_putative
Tc00.1047053506755.210	TCSYLVIO_006778	hypothetical_protein_conserved
Tc00.1047053506755.220	TCSYLVIO_006777	hypothetical_protein_conserved
Tc00.1047053506755.230	TCSYLVIO_006776	hypothetical_protein_conserved
Tc00.1047053506755.270	TCSYLVIO_006775	hypothetical_protein_conserved
Tc00.1047053506755.279	TCSYLVIO_006774	hypothetical_protein_conserved
Tc00.1047053506755.30	TCSYLVIO_006796	hypothetical_protein_conserved
Tc00.1047053506755.40	TCSYLVIO_006795	hypothetical_protein_conserved
Tc00.1047053506755.50	TCSYLVIO_006794	hypothetical_protein_conserved
Tc00.1047053506755.70	TCSYLVIO_006791	hypothetical_protein_conserved
Tc00.1047053506755.74	TCSYLVIO_006790	mitochondrial_carrier_protein_putative
Tc00.1047053506755.80	TCSYLVIO_006789	hypothetical_protein
Tc00.1047053506755.90	TCSYLVIO_006788	hypothetical_protein_conserved
Tc00.1047053506757.10	TCSYLVIO_006770	phospholipid:diacylglycerol_acyltransferase_putative
Tc00.1047053506757.20	TCSYLVIO_006769	hypothetical_protein_conserved
Tc00.1047053506757.30	TCSYLVIO_006768	hypothetical_protein_conserved
Tc00.1047053506763.40	TCSYLVIO_009453	hypothetical_protein
Tc00.1047053506771.18	TCSYLVIO_004610	hypothetical_protein_conserved
Tc00.1047053506773.100	TCSYLVIO_001680	protein_kinase_putative
Tc00.1047053506773.110	TCSYLVIO_001681	hypothetical_protein_conserved
Tc00.1047053506773.120	TCSYLVIO_001682	hypothetical_protein_conserved
Tc00.1047053506773.130	TCSYLVIO_001810	pumilio-repeat_RNA-binding_protein_putative
Tc00.1047053506773.140	TCSYLVIO_001683	DNA_ligase_putative
Tc00.1047053506773.150	TCSYLVIO_001684	hypothetical_protein
Tc00.1047053506773.160	TCSYLVIO_001685	hypothetical_protein_conserved
Tc00.1047053506773.170	TCSYLVIO_001686	hypothetical_protein_conserved
Tc00.1047053506773.180	TCSYLVIO_001687	chromatin_binding_protein_putative
Tc00.1047053506773.20	TCSYLVIO_001673	hypothetical_protein_conserved
Tc00.1047053506773.30	TCSYLVIO_001674	hypothetical_protein_conserved
Tc00.1047053506773.40	TCSYLVIO_001675	3-methylcrotonoyl-CoA_carboxylase_beta_subunit_putative
Tc00.1047053506773.70	TCSYLVIO_001677	transcription_modulator/accessory_protein_putative
Tc00.1047053506773.80	TCSYLVIO_001678	hypothetical_protein_conserved
Tc00.1047053506773.90	TCSYLVIO_001679	amino_acid_permease/transporter_putative
Tc00.1047053506775.100	TCSYLVIO_001697	PIF1_helicase-like_protein_putativeDNA_repair_and_recombination_protein_mitochondrial_precursor_putative
Tc00.1047053506775.110	TCSYLVIO_001698	hypothetical_protein_conserved
Tc00.1047053506775.130	TCSYLVIO_001699	hypothetical_protein_conserved
Tc00.1047053506775.140	TCSYLVIO_001700	hypothetical_protein_conserved
Tc00.1047053506775.150	TCSYLVIO_001701	hypothetical_protein_conserved
Tc00.1047053506775.160	TCSYLVIO_001702	hypothetical_protein_conserved
Tc00.1047053506775.170	TCSYLVIO_001703	NADH-cytochrome_b5_reductase_putative
Tc00.1047053506775.180	TCSYLVIO_001704	hypothetical_protein_conserved
Tc00.1047053506775.190	TCSYLVIO_001705	protein_kinase_putativeserine/threonine_protein_kinase_putative
Tc00.1047053506775.22	TCSYLVIO_001689	hypothetical_protein_conserved
Tc00.1047053506775.30	TCSYLVIO_001690	tubulin-tyrosine_ligase-like_protein_putative
Tc00.1047053506775.40	TCSYLVIO_001691	hypothetical_protein_conserved
Tc00.1047053506775.50	TCSYLVIO_001692	hypothetical_protein_conserved
Tc00.1047053506775.60	TCSYLVIO_001693	hypothetical_protein_conserved
Tc00.1047053506775.70	TCSYLVIO_001694	hypothetical_protein_conserved
Tc00.1047053506775.90	TCSYLVIO_001696	PIF1_helicase-like_protein_putativeDNA_repair_and_recombination_protein_mitochondrial_precursor_putative
Tc00.1047053506777.30	TCSYLVIO_001712	hypothetical_protein_conserved
Tc00.1047053506777.40	TCSYLVIO_001713	hypothetical_protein_conserved
Tc00.1047053506777.50	TCSYLVIO_001714	cell_cycle_sequence_binding_phosphoprotein_(RBP45)_putative
Tc00.1047053506777.60	TCSYLVIO_001715	NGG1_interacting_factor_3_putative
Tc00.1047053506777.70	TCSYLVIO_001716	protein_kinase_putativecyclin-dependent_protein_kinase_putative
Tc00.1047053506777.80	TCSYLVIO_001717	seryl-tRNA_synthetase_putative
Tc00.1047053506777.90	TCSYLVIO_001718	hypothetical_protein_conserved
Tc00.1047053506779.100	TCSYLVIO_001739	RNA-binding_protein_putative
Tc00.1047053506779.110	TCSYLVIO_001740	phopshatase_putative
Tc00.1047053506779.120	TCSYLVIO_001741	hypothetical_protein_conserved
Tc00.1047053506779.130	TCSYLVIO_001742	hypothetical_protein
Tc00.1047053506779.140	TCSYLVIO_001743	hypothetical_protein_conserved
Tc00.1047053506779.160	TCSYLVIO_001745	hypothetical_protein_conserved
Tc00.1047053506779.170	TCSYLVIO_001746	haloacid_dehalogenase_hydrolase_putative
Tc00.1047053506779.20	TCSYLVIO_001734	hypothetical_protein_conserved
Tc00.1047053506779.30	TCSYLVIO_001735	hypothetical_protein_conserved_(pseudogene)
Tc00.1047053506779.50	TCSYLVIO_001736	proteasome_beta_3_subunit_putative
Tc00.1047053506779.80	TCSYLVIO_001737	pantothenate_kinase_subunit_putative
Tc00.1047053506779.90	TCSYLVIO_001738	hypothetical_protein_conserved
Tc00.1047053506795.20	TCSYLVIO_010614	hypothetical_protein_conserved
Tc00.1047053506795.40	TCSYLVIO_010612	phosphatidylserine_synthase_putative
Tc00.1047053506795.44	TCSYLVIO_010611	hypothetical_protein_conserved
Tc00.1047053506795.50	TCSYLVIO_010610	poly(A)_polymerase_putativepolynucleotide_adenylyltransferase_putative
Tc00.1047053506795.60	TCSYLVIO_010609	hypothetical_protein_conserved
Tc00.1047053506795.80	TCSYLVIO_010607	proline_racemaseB-cell_mitogen_precursor_putative
Tc00.1047053506795.90	TCSYLVIO_010606	hypothetical_protein_conserved
Tc00.1047053506797.10	TCSYLVIO_001318	hypothetical_protein_conserved
Tc00.1047053506797.100	TCSYLVIO_001327	short_chain_dehydrogenase/reductase_putative
Tc00.1047053506797.20	TCSYLVIO_001319	hypothetical_protein
Tc00.1047053506797.30	TCSYLVIO_001320	hypothetical_protein
Tc00.1047053506797.40	TCSYLVIO_001321	hypothetical_protein_conserved
Tc00.1047053506797.50	TCSYLVIO_001322	hypothetical_protein_conserved
Tc00.1047053506797.70	TCSYLVIO_001324	lysophospholipase_putative
Tc00.1047053506797.80	TCSYLVIO_001325	hypothetical_protein_conserved
Tc00.1047053506797.90	TCSYLVIO_001326	short_chain_dehydrogenase/reductase_putative
Tc00.1047053506799.10	TCSYLVIO_001328	fatty_acid_transporter_protein-like_putative
Tc00.1047053506801.100	TCSYLVIO_007600	hypothetical_protein_conserved
Tc00.1047053506801.110	TCSYLVIO_007601	hypothetical_protein_conserved
Tc00.1047053506801.120	TCSYLVIO_007602	protein_kinase_putative
Tc00.1047053506801.129	TCSYLVIO_007492	hypothetical_protein
Tc00.1047053506801.70	TCSYLVIO_007596	hypothetical_protein
Tc00.1047053506811.100	TCSYLVIO_005594	hypothetical_protein_conserved
Tc00.1047053506811.110	TCSYLVIO_005593	hypothetical_protein_conserved
Tc00.1047053506811.140	TCSYLVIO_005592	hypothetical_protein_conserved
Tc00.1047053506811.150	TCSYLVIO_005591	hypothetical_protein_conserved
Tc00.1047053506811.170	TCSYLVIO_005589	hypothetical_protein_conserved
Tc00.1047053506811.180	TCSYLVIO_005588	protein_kinase_putative
Tc00.1047053506811.190	TCSYLVIO_005587	UDP-galactose_4-epimerase
Tc00.1047053506811.20	TCSYLVIO_005601	hypothetical_protein_conserved
Tc00.1047053506811.200	TCSYLVIO_005586	hypothetical_protein_conserved
Tc00.1047053506811.210	TCSYLVIO_005585	cell_division_cycle_protein_45_(CDC45)_putative
Tc00.1047053506811.220	TCSYLVIO_005584	hypothetical_protein_conserved
Tc00.1047053506811.30	TCSYLVIO_005600	hypothetical_protein_conserved
Tc00.1047053506811.40	TCSYLVIO_005599	hypothetical_protein_conserved
Tc00.1047053506811.50	TCSYLVIO_005598	hypothetical_protein_conserved
Tc00.1047053506811.70	TCSYLVIO_005597	hypothetical_protein
Tc00.1047053506811.80	TCSYLVIO_005596	hypothetical_protein_conserved
Tc00.1047053506825.10	TCSYLVIO_001850	RNA-binding_protein_putative
Tc00.1047053506825.100	TCSYLVIO_001840	hypothetical_protein_conserved
Tc00.1047053506825.150	TCSYLVIO_001838	hypothetical_protein_conserved
Tc00.1047053506825.160	TCSYLVIO_001837	hypothetical_protein_conserved
Tc00.1047053506825.170	TCSYLVIO_001836	lanosterol_synthase_putative
Tc00.1047053506825.180	TCSYLVIO_001835	protein_kinase_putative
Tc00.1047053506825.190	TCSYLVIO_001834	hypothetical_protein
Tc00.1047053506825.20	TCSYLVIO_001849	hypothetical_protein_conserved
Tc00.1047053506825.200	TCSYLVIO_001833	hypothetical_protein
Tc00.1047053506825.210	TCSYLVIO_001832	hypothetical_protein_conserved
Tc00.1047053506825.219	TCSYLVIO_001831	hypothetical_protein_conserved
Tc00.1047053506825.230	TCSYLVIO_001830	hypothetical_protein_conserved
Tc00.1047053506825.24	TCSYLVIO_001848	hypothetical_protein_conserved
Tc00.1047053506825.30	TCSYLVIO_001847	hypothetical_protein_conserved
Tc00.1047053506825.40	TCSYLVIO_001846	hypothetical_protein_conserved
Tc00.1047053506825.50	TCSYLVIO_001845	hypothetical_protein_conserved
Tc00.1047053506825.60	TCSYLVIO_001844	hypothetical_protein_conserved
Tc00.1047053506825.70	TCSYLVIO_001843	serine-threonine_dehydratase_putative;with=GeneDB:LmjF06.0730
Tc00.1047053506825.80	TCSYLVIO_001842	hypothetical_protein_conserved
Tc00.1047053506825.90	TCSYLVIO_001841	hypothetical_protein_conserved
Tc00.1047053506829.10	TCSYLVIO_003448	hypothetical_protein_conserved
Tc00.1047053506829.20	TCSYLVIO_003447	hypothetical_protein_conserved
Tc00.1047053506829.30	TCSYLVIO_003446	hypothetical_protein_conserved
Tc00.1047053506829.39	TCSYLVIO_003444	ribosomal_protein_S7_putative
Tc00.1047053506829.50	TCSYLVIO_003443	hypothetical_protein_conserved
Tc00.1047053506829.60	TCSYLVIO_003442	hypothetical_protein_conserved
Tc00.1047053506829.80	TCSYLVIO_003441	alpha/beta-hydrolase_putative
Tc00.1047053506829.90	TCSYLVIO_003439	hypothetical_protein_conserved
Tc00.1047053506857.10	TCSYLVIO_001246	glycogen_synthase_kinase-3_alpha_putative
Tc00.1047053506857.110	TCSYLVIO_001255	hypothetical_protein_conserved
Tc00.1047053506857.20	TCSYLVIO_001247	pyrroline-5-carboxylate_reductase_putative
Tc00.1047053506857.30	TCSYLVIO_001248	hypothetical_protein_conserved
Tc00.1047053506857.40	TCSYLVIO_001249	hypothetical_protein_conserved
Tc00.1047053506857.50	TCSYLVIO_001250	hypothetical_protein_conserved
Tc00.1047053506857.60	TCSYLVIO_001251	peptidyl-prolyl_cis-trans_isomerase_putative
Tc00.1047053506857.70	TCSYLVIO_001252	hypothetical_protein_conserved
Tc00.1047053506857.80	TCSYLVIO_001253	kinesin_putative
Tc00.1047053506859.110	TCSYLVIO_001264	3'a2rel-related_protein_putative
Tc00.1047053506859.120	TCSYLVIO_001265	hypothetical_protein
Tc00.1047053506859.130	TCSYLVIO_001266	hypothetical_protein_conserved
Tc00.1047053506859.150	TCSYLVIO_001267	hypothetical_protein
Tc00.1047053506859.160	TCSYLVIO_001268	hypothetical_protein_conserved
Tc00.1047053506859.180	TCSYLVIO_009446	hypothetical_protein_conserved
Tc00.1047053506859.240	TCSYLVIO_001409	hypothetical_protein_conserved
Tc00.1047053506859.30	TCSYLVIO_001260	hypothetical_protein
Tc00.1047053506859.49	TCSYLVIO_001261	hypothetical_protein_conserved
Tc00.1047053506859.70	TCSYLVIO_001262	hypothetical_protein_conserved
Tc00.1047053506859.80	TCSYLVIO_001263	hypothetical_protein_conserved
Tc00.1047053506861.20	TCSYLVIO_001887	hypothetical_protein_conserved
Tc00.1047053506863.10	TCSYLVIO_001889	alanyl-tRNA_synthetase_putative
Tc00.1047053506863.20	TCSYLVIO_001890	hypothetical_protein
Tc00.1047053506863.30	TCSYLVIO_001891	hypothetical_protein_conserved
Tc00.1047053506863.40	TCSYLVIO_001892	hypothetical_protein_conserved
Tc00.1047053506863.50	TCSYLVIO_001893	ribosomal_RNA_processing_protein_45_putative3'_exoribonuclease_putativeexosome_complex_exonuclease_putative
Tc00.1047053506863.60	TCSYLVIO_001894	hypothetical_protein_conserved
Tc00.1047053506863.70	TCSYLVIO_001895	hypothetical_protein_conserved
Tc00.1047053506863.80	TCSYLVIO_001896	serine/threonine_protein_phosphatase_putative
Tc00.1047053506865.10	TCSYLVIO_000302	ARP2/3_complex_subunit_putative
Tc00.1047053506865.20	TCSYLVIO_000301	hypothetical_protein
Tc00.1047053506865.30	TCSYLVIO_000300	hypothetical_protein_conserved
Tc00.1047053506865.40	TCSYLVIO_000299	translation_initiation_factor_eif-2b_beta_subunit_putativeeIF-2B_GDP-GTP_exchange_factor_putative
Tc00.1047053506865.60	TCSYLVIO_000298	hypothetical_protein_conserved
Tc00.1047053506865.70	TCSYLVIO_000297	hypothetical_protein_conserved
Tc00.1047053506867.10	TCSYLVIO_000058	endonuclease_G_putative
Tc00.1047053506869.20	TCSYLVIO_009359	hypothetical_protein_conserved
Tc00.1047053506869.60	TCSYLVIO_009362	protein_kinase_putative
Tc00.1047053506869.70	TCSYLVIO_009363	mitochondrial_structure_specific_endonuclease_I_(SSE-1)_putative
Tc00.1047053506885.10	TCSYLVIO_005651	alpha-12-mannosyltransferase_putative
Tc00.1047053506885.110	TCSYLVIO_005658	hypothetical_protein_conserved
Tc00.1047053506885.124	TCSYLVIO_005660	phosphatidylcholine:ceramide_cholinephosphotransferase_2_putative
Tc00.1047053506885.170	TCSYLVIO_005663	hypothetical_protein_conserved
Tc00.1047053506885.20	TCSYLVIO_005652	hypothetical_protein_conserved
Tc00.1047053506885.204	TCSYLVIO_005667	hypothetical_protein_conserved
Tc00.1047053506885.250	TCSYLVIO_005668	hypothetical_protein
Tc00.1047053506885.260	TCSYLVIO_005669	hypothetical_protein_conserved
Tc00.1047053506885.270	TCSYLVIO_005670	tubulin_tyrosine_ligase_putative
Tc00.1047053506885.280	TCSYLVIO_005671	NIMA-related_kinase_putative
Tc00.1047053506885.290	TCSYLVIO_005672	DNA_replication_factor_putative
Tc00.1047053506885.320	TCSYLVIO_005675	hypothetical_protein_conserved
Tc00.1047053506885.330	TCSYLVIO_005676	hypothetical_protein_conserved
Tc00.1047053506885.340	TCSYLVIO_005677	hypothetical_protein_conserved
Tc00.1047053506885.350	TCSYLVIO_005678	proteasome_alpha_1_subunit_putative
Tc00.1047053506885.354	TCSYLVIO_005679	hypothetical_protein_conserved
Tc00.1047053506885.360	TCSYLVIO_005680	hypothetical_protein_conserved
Tc00.1047053506885.364	TCSYLVIO_005681	hypothetical_protein_conserved
Tc00.1047053506885.370	TCSYLVIO_005682	hypothetical_protein_conserved
Tc00.1047053506885.380	TCSYLVIO_005683	hypothetical_protein_conserved
Tc00.1047053506885.394	TCSYLVIO_005685	hypothetical_protein_conserved
Tc00.1047053506885.400	TCSYLVIO_005686	40_kDa_cyclophilin_putativePPIase_putativerotamase_putativepeptidyl-prolyl_cis-trans_isomerase_putative
Tc00.1047053506885.413	TCSYLVIO_005687	glyceraldehyde-3-phosphate_dehydrogenase_putative
Tc00.1047053506885.416	TCSYLVIO_005688	regulator_of_chromosome_condensation_(RCC1)_putative
Tc00.1047053506885.440	TCSYLVIO_005689	hypothetical_protein_conserved
Tc00.1047053506885.450	TCSYLVIO_005690	MCAK-like_kinesin_putative
Tc00.1047053506885.50	TCSYLVIO_005653	hypothetical_protein_conserved
Tc00.1047053506885.60	TCSYLVIO_005654	hypothetical_protein_conserved
Tc00.1047053506885.70	TCSYLVIO_005656	polyadenylate-binding_protein_1_putative
Tc00.1047053506885.90	TCSYLVIO_005657	hypothetical_protein_conserved
Tc00.1047053506887.100	TCSYLVIO_005704	protein_kinase_putative
Tc00.1047053506887.110	TCSYLVIO_005705	hypothetical_protein_conserved_(pseudogene)
Tc00.1047053506887.40	TCSYLVIO_005699	hypothetical_protein_conserved
Tc00.1047053506887.50	TCSYLVIO_005700	katanin_putative
Tc00.1047053506887.60	TCSYLVIO_005701	small_nuclear_RNA_gene_activation_protein_(SNAP)_50_putative
Tc00.1047053506887.69	TCSYLVIO_005702	dual_specificity_protein_phosphatase_putative
Tc00.1047053506887.90	TCSYLVIO_005703	hypothetical_protein_conserved
Tc00.1047053506891.20	TCSYLVIO_007250	hypothetical_protein_conserved
Tc00.1047053506891.30	TCSYLVIO_007251	hypothetical_protein_conserved
Tc00.1047053506893.100	TCSYLVIO_003557	hypothetical_protein_conserved
Tc00.1047053506893.60	TCSYLVIO_003554	hypothetical_protein_conserved
Tc00.1047053506893.70	TCSYLVIO_003555	hypothetical_protein_conserved
Tc00.1047053506893.90	TCSYLVIO_003556	hypothetical_protein_conserved
Tc00.1047053506895.10	TCSYLVIO_003558	hypothetical_protein_conserved
Tc00.1047053506895.50	TCSYLVIO_003561	hypothetical_protein_conserved
Tc00.1047053506895.60	TCSYLVIO_003562	hypothetical_protein_conserved_(pseudogene)
Tc00.1047053506925.10	TCSYLVIO_007421	hypothetical_protein
Tc00.1047053506925.100	TCSYLVIO_007413	hypothetical_protein_conserved
Tc00.1047053506925.140	TCSYLVIO_007411	DNA_repair_protein_putative
Tc00.1047053506925.160	TCSYLVIO_007409	hypothetical_protein_conserved
Tc00.1047053506925.170	TCSYLVIO_007408	hypothetical_protein_conserved
Tc00.1047053506925.180	TCSYLVIO_007407	protein_kinase_putative
Tc00.1047053506925.20	TCSYLVIO_007420	hypothetical_protein_conserved
Tc00.1047053506925.200	TCSYLVIO_007406	hypothetical_protein_conserved
Tc00.1047053506925.210	TCSYLVIO_007405	hypothetical_protein_conserved
Tc00.1047053506925.220	TCSYLVIO_007404	hypothetical_protein_conserved
Tc00.1047053506925.230	TCSYLVIO_007403	hypothetical_protein_conserved
Tc00.1047053506925.250	TCSYLVIO_007402	hypothetical_protein_conserved_(pseudogene)
Tc00.1047053506925.260	TCSYLVIO_007401	protein_kinase_putative
Tc00.1047053506925.270	TCSYLVIO_007400	hypothetical_protein_conserved
Tc00.1047053506925.290	TCSYLVIO_007398	hypothetical_protein
Tc00.1047053506925.30	TCSYLVIO_007419	hypothetical_protein_conserved
Tc00.1047053506925.310	TCSYLVIO_007397	hypothetical_protein_conserved
Tc00.1047053506925.330	TCSYLVIO_007395	hypothetical_protein_conserved
Tc00.1047053506925.340	TCSYLVIO_007394	hypothetical_protein_conserved
Tc00.1047053506925.350	TCSYLVIO_007393	hypothetical_protein_conserved
Tc00.1047053506925.390	TCSYLVIO_007391	MP44_putative
Tc00.1047053506925.40	TCSYLVIO_007418	RNA_polymerase_I_second_largest_subunit_putative
Tc00.1047053506925.400	TCSYLVIO_007390	hypothetical_protein_conserved
Tc00.1047053506925.410	TCSYLVIO_007389	ATPase_putative
Tc00.1047053506925.420	TCSYLVIO_007388	hypothetical_protein_conserved
Tc00.1047053506925.450	TCSYLVIO_007386	hypothetical_protein_conserved
Tc00.1047053506925.470	TCSYLVIO_007385	heat_shock_protein_DNAJ_putative
Tc00.1047053506925.480	TCSYLVIO_007384	ribokinase_putative
Tc00.1047053506925.490	TCSYLVIO_007383	hypothetical_protein_conserved
Tc00.1047053506925.50	TCSYLVIO_007417	hypothetical_protein_conserved
Tc00.1047053506925.500	TCSYLVIO_007382	hypothetical_protein_conserved
Tc00.1047053506925.510	TCSYLVIO_007381	RNA_processing_factor_1_putativeribosome_biogenesis_protein_putative
Tc00.1047053506925.520	TCSYLVIO_007380	hypothetical_protein_conserved
Tc00.1047053506925.530	TCSYLVIO_007379	ABC_transporter_putative
Tc00.1047053506925.540	TCSYLVIO_007378	hypothetical_protein_conserved
Tc00.1047053506925.70	TCSYLVIO_007416	epsin_putative
Tc00.1047053506925.80	TCSYLVIO_007415	hypothetical_protein_conserved
Tc00.1047053506925.90	TCSYLVIO_007414	hypothetical_protein_conserved
Tc00.1047053506927.20	TCSYLVIO_005467	hypothetical_protein_conserved
Tc00.1047053506929.20	TCSYLVIO_002592	hypothetical_protein_conserved
Tc00.1047053506929.30	TCSYLVIO_002591	hypothetical_protein_conserved
Tc00.1047053506929.40	TCSYLVIO_002590	target_SNARE_putative
Tc00.1047053506929.50	TCSYLVIO_002589	hypothetical_protein_conserved
Tc00.1047053506929.54	TCSYLVIO_002588	hypothetical_protein
Tc00.1047053506931.20	TCSYLVIO_002575	hypothetical_protein_conserved
Tc00.1047053506931.40	TCSYLVIO_002574	hypothetical_protein_conserved
Tc00.1047053506931.60	TCSYLVIO_002573	hypothetical_protein
Tc00.1047053506931.64	TCSYLVIO_002572	hypothetical_protein_conserved
Tc00.1047053506931.70	TCSYLVIO_002571	hypothetical_protein_conserved
Tc00.1047053506933.20	TCSYLVIO_002561	ribonucleoside-diphosphate_reductase_large_chain_putative
Tc00.1047053506933.30	TCSYLVIO_002560	hypothetical_protein_conserved
Tc00.1047053506933.40	TCSYLVIO_002559	minichromosome_maintenance_(MCM)_complex_subunit_putative
Tc00.1047053506933.43	TCSYLVIO_002558	hypothetical_protein_conserved
Tc00.1047053506933.50	TCSYLVIO_002557	hypothetical_protein_conserved
Tc00.1047053506933.70	TCSYLVIO_002555	hypothetical_protein_conserved
Tc00.1047053506937.10	TCSYLVIO_002700	cytosolic_malate_dehydrogenase_putative
Tc00.1047053506937.20	TCSYLVIO_002701	hypothetical_protein_conserved
Tc00.1047053506937.40	TCSYLVIO_002702	dynein_heavy_chain_putative
Tc00.1047053506941.100	TCSYLVIO_003266	hypothetical_protein_conserved
Tc00.1047053506941.120	TCSYLVIO_003267	hypothetical_protein_conserved
Tc00.1047053506941.130	TCSYLVIO_003268	hypothetical_protein_conserved
Tc00.1047053506941.139	TCSYLVIO_003269	zinc_finger_protein_putative
Tc00.1047053506941.150	TCSYLVIO_003270	sphingosine_1-phosphate_lyase_putative;with=GeneDB:LmjF30.2350
Tc00.1047053506941.159	TCSYLVIO_003271	zinc_finger_protein_putative
Tc00.1047053506941.180	TCSYLVIO_003272	hypothetical_protein_conserved
Tc00.1047053506941.194	TCSYLVIO_003273	hypothetical_protein_conserved
Tc00.1047053506941.20	TCSYLVIO_003258	tRNA_modification_enzyme_putative
Tc00.1047053506941.210	TCSYLVIO_003274	hypothetical_protein_conserved
Tc00.1047053506941.220	TCSYLVIO_003275	hypothetical_protein_conserved
Tc00.1047053506941.229	TCSYLVIO_003276	pre-mRNA_cleavage_complex_II_Clp1_protein_putative
Tc00.1047053506941.238	TCSYLVIO_003277	hypothetical_protein_conserved
Tc00.1047053506941.250	TCSYLVIO_003278	hypothetical_protein_conserved
Tc00.1047053506941.260	TCSYLVIO_003279	hypothetical_protein_conserved
Tc00.1047053506941.270	TCSYLVIO_003280	DNA-J_protein_putative
Tc00.1047053506941.30	TCSYLVIO_003259	hypothetical_protein_conserved
Tc00.1047053506941.40	TCSYLVIO_003260	hypothetical_protein_conserved
Tc00.1047053506941.50	TCSYLVIO_003261	hypothetical_protein_conserved
Tc00.1047053506941.60	TCSYLVIO_003262	phospholipid-translocating_P-type_ATPase_(flippase)_putative
Tc00.1047053506941.70	TCSYLVIO_003263	hypothetical_protein_conserved
Tc00.1047053506941.80	TCSYLVIO_003264	tubulin-tyrosine_ligase-like_protein_putative
Tc00.1047053506941.90	TCSYLVIO_003265	ATP-dependent_DEAD/H_DNA_helicase_recQ_family_putative
Tc00.1047053506943.100	TCSYLVIO_003330	hypothetical_protein_conserved
Tc00.1047053506943.120	TCSYLVIO_003331	hypothetical_protein_conserved
Tc00.1047053506943.150	TCSYLVIO_003332	hypothetical_protein_conserved_(pseudogene)
Tc00.1047053506943.160	TCSYLVIO_003333	eukaryotic_translation_initiation_factor_3_subunit_7-like_protein_putative
Tc00.1047053506943.20	TCSYLVIO_003322	hypothetical_protein_conserved
Tc00.1047053506943.30	TCSYLVIO_003323	hypothetical_protein_conserved
Tc00.1047053506943.40	TCSYLVIO_003324	hypothetical_protein_conserved
Tc00.1047053506943.69	TCSYLVIO_003327	hypothetical_protein_conserved
Tc00.1047053506943.80	TCSYLVIO_003329	hypothetical_protein_conserved
Tc00.1047053506945.100	TCSYLVIO_003376	hypothetical_protein_conserved
Tc00.1047053506945.120	TCSYLVIO_003377	chromosomal_passenger_protein_putative
Tc00.1047053506945.140	TCSYLVIO_003378	hypothetical_protein_conserved_(pseudogene)hypothetical_protein_conserved_frameshift
Tc00.1047053506945.150	TCSYLVIO_003379	hypothetical_protein
Tc00.1047053506945.160	TCSYLVIO_003380	S-adenosylmethionine_synthetase_putative
Tc00.1047053506945.170	TCSYLVIO_003381	hypothetical_protein_conserved
Tc00.1047053506945.180	TCSYLVIO_003382	hypothetical_protein_conserved
Tc00.1047053506945.190	TCSYLVIO_003383	cytochrome_p450-like_protein_putative
Tc00.1047053506945.20	TCSYLVIO_003370	PAS-domain_containing_phosphoglycerate_kinase_putative
Tc00.1047053506945.210	TCSYLVIO_003384	zinc_finger-domain_protein_putative
Tc00.1047053506945.220	TCSYLVIO_003385	serine/arginine-rich_protein_specific_kinase_SRPK_putativeprotein_kinase_putative
Tc00.1047053506945.250	TCSYLVIO_003386	hypothetical_protein_conserved
Tc00.1047053506945.260	TCSYLVIO_003387	hypothetical_protein_conserved
Tc00.1047053506945.270	TCSYLVIO_003388	cyclin_putative
Tc00.1047053506945.280	TCSYLVIO_003389	hypothetical_protein_conserved
Tc00.1047053506945.30	TCSYLVIO_003371	CAS/CSE/importin_domain_protein_putative
Tc00.1047053506945.300	TCSYLVIO_003391	V-type_ATPase_C_subunit_putative
Tc00.1047053506945.320	TCSYLVIO_003393	hypothetical_protein_conserved
Tc00.1047053506945.330	TCSYLVIO_003394	hypothetical_protein_conserved
Tc00.1047053506945.340	TCSYLVIO_003395	hypothetical_protein_conserved
Tc00.1047053506945.350	TCSYLVIO_003396	serine/threonine_protein_kinase_putative
Tc00.1047053506945.359	TCSYLVIO_003397	damage-specific_DNA_binding_protein_putative
Tc00.1047053506945.40	TCSYLVIO_003372	hypothetical_protein_conserved
Tc00.1047053506945.50	TCSYLVIO_003373	hypothetical_protein_conserved
Tc00.1047053506945.70	TCSYLVIO_003374	hypothetical_protein_conserved
Tc00.1047053506945.80	TCSYLVIO_003375	DNA_ligase_I_putative
Tc00.1047053506947.100	TCSYLVIO_001227	hypothetical_protein_conserved
Tc00.1047053506947.110	TCSYLVIO_001228	myosin_heavy_chain_(pseudogene)_putativemyosin_heavy_chain_putative_frameshift
Tc00.1047053506947.20	TCSYLVIO_001219	hypothetical_protein_conserved
Tc00.1047053506947.30	TCSYLVIO_001220	hypothetical_protein_conserved
Tc00.1047053506947.40	TCSYLVIO_001221	peroxisome_assembly_protein_putative
Tc00.1047053506947.50	TCSYLVIO_001222	hypothetical_protein_conserved
Tc00.1047053506947.60	TCSYLVIO_001223	hypothetical_protein_conserved
Tc00.1047053506947.70	TCSYLVIO_001224	hypothetical_protein_conserved
Tc00.1047053506947.80	TCSYLVIO_001225	arginine_N-methyltransferase_type_I
Tc00.1047053506949.30	TCSYLVIO_001024	hypothetical_protein_conserved
Tc00.1047053506953.30	TCSYLVIO_004403	protein_kinase_putative
Tc00.1047053506953.40	TCSYLVIO_004402	hypothetical_protein_conserved
Tc00.1047053506953.49	TCSYLVIO_004401	glucose-6-phosphate_1-dehydrogenase_putative
Tc00.1047053506963.10	TCSYLVIO_006190	60S_ribosomal_protein_L10a_putative
Tc00.1047053506963.100	TCSYLVIO_009242	hypothetical_protein_conserved
Tc00.1047053506963.110	TCSYLVIO_009243	NUDIX_hydrolase_putative
Tc00.1047053506963.30	TCSYLVIO_009237	hypothetical_protein_conserved
Tc00.1047053506963.40	TCSYLVIO_009238	hypothetical_protein_conserved
Tc00.1047053506963.60	TCSYLVIO_009239	hypothetical_protein_conserved_(pseudogene)
Tc00.1047053506963.70	TCSYLVIO_009240	hypothetical_protein_conserved
Tc00.1047053506963.80	TCSYLVIO_009241	hypothetical_protein_conserved
Tc00.1047053506979.10	TCSYLVIO_000440	hypothetical_protein_conserved
Tc00.1047053506979.40	TCSYLVIO_000439	hypothetical_protein_conserved
Tc00.1047053507009.10	TCSYLVIO_005782	Gim5A_protein_putativeglycosomal_membrane_protein_putative
Tc00.1047053507009.110	TCSYLVIO_005788	hypothetical_protein_conserved
Tc00.1047053507009.120	TCSYLVIO_005789	DNA_repair_protein_RAD2_putative
Tc00.1047053507009.130	TCSYLVIO_005790	hypothetical_protein_conserved
Tc00.1047053507009.20	TCSYLVIO_005783	hypothetical_protein_conserved
Tc00.1047053507009.50	TCSYLVIO_005785	hypothetical_protein_conserved
Tc00.1047053507009.60	TCSYLVIO_005786	hypothetical_protein_conserved
Tc00.1047053507009.70	TCSYLVIO_005787	hypothetical_protein_conserved
Tc00.1047053507011.110	TCSYLVIO_007723	hypothetical_protein
Tc00.1047053507011.130	TCSYLVIO_005801	hypothetical_protein_conserved
Tc00.1047053507011.140	TCSYLVIO_005802	DNA-repair_protein_putative
Tc00.1047053507011.160	TCSYLVIO_005804	hypothetical_protein_conserved
Tc00.1047053507011.170	TCSYLVIO_005805	hypothetical_protein_conserved
Tc00.1047053507011.180	TCSYLVIO_005806	hypothetical_protein_conserved
Tc00.1047053507011.190	TCSYLVIO_005807	hypothetical_protein_conserved
Tc00.1047053507011.200	TCSYLVIO_005808	dihydroxyacetone_kinase_1-like_putative
Tc00.1047053507011.210	TCSYLVIO_005809	hypothetical_protein_conserved
Tc00.1047053507011.230	TCSYLVIO_005810	hypothetical_protein_conserved_(pseudogene)
Tc00.1047053507011.260	TCSYLVIO_005812	hypothetical_protein_conserved
Tc00.1047053507011.30	TCSYLVIO_005793	hypothetical_protein_conserved
Tc00.1047053507011.40	TCSYLVIO_005794	hypothetical_protein_conserved
Tc00.1047053507011.50	TCSYLVIO_005795	hypothetical_protein_conserved
Tc00.1047053507011.60	TCSYLVIO_005796	structural_maintenance_of_chromosome_(SMC)_family_protein_putative
Tc00.1047053507011.70	TCSYLVIO_005797	hypothetical_protein
Tc00.1047053507011.80	TCSYLVIO_005798	zinc_finger_protein_putative
Tc00.1047053507011.90	TCSYLVIO_005799	hypothetical_protein_conserved
Tc00.1047053507013.20	TCSYLVIO_005854	hypothetical_protein_conserved
Tc00.1047053507013.24	TCSYLVIO_005855	poly(ADP-ribose)_glycohydrolase_putative
Tc00.1047053507035.110	TCSYLVIO_005368	cyclic_nucleotide-binding_protein_putative
Tc00.1047053507035.130	TCSYLVIO_005367	hypothetical_protein_conserved
Tc00.1047053507037.20	TCSYLVIO_005384	RNA-binding_protein_putative
Tc00.1047053507037.40	TCSYLVIO_005385	hypothetical_protein_conserved_(pseudogene)
Tc00.1047053507037.50	TCSYLVIO_005386	exonuclease_putativeDNA_polymerase_III_epsilon_subunit-like_exonuclease_putative
Tc00.1047053507037.60	TCSYLVIO_005387	hypothetical_protein_conserved
Tc00.1047053507037.70	TCSYLVIO_005388	hypothetical_protein_conserved
Tc00.1047053507037.80	TCSYLVIO_005389	hypothetical_protein_conserved
Tc00.1047053507041.10	TCSYLVIO_004038	hypothetical_protein_conserved
Tc00.1047053507041.132	TCSYLVIO_010110	hypothetical_protein
Tc00.1047053507041.20	TCSYLVIO_004039	hypothetical_protein_conserved
Tc00.1047053507041.40	TCSYLVIO_004040	hypothetical_protein_conserved
Tc00.1047053507047.100	TCSYLVIO_008885	hypothetical_protein_conserved
Tc00.1047053507047.120	TCSYLVIO_008887	myo-inositol-1(or_4)-monophosphatase_1_putative
Tc00.1047053507047.130	TCSYLVIO_008888	hypothetical_protein_conserved
Tc00.1047053507047.140	TCSYLVIO_008889	hypothetical_protein_conserved
Tc00.1047053507047.150	TCSYLVIO_008890	L-galactonolactone_oxidase
Tc00.1047053507047.170	TCSYLVIO_008891	hypothetical_protein_conserved
Tc00.1047053507047.180	TCSYLVIO_008892	hypothetical_protein_conserved
Tc00.1047053507047.50	TCSYLVIO_008880	hypothetical_protein_conserved
Tc00.1047053507047.60	TCSYLVIO_008881	hypothetical_protein_conserved
Tc00.1047053507047.70	TCSYLVIO_008882	hypothetical_protein_conserved
Tc00.1047053507047.80	TCSYLVIO_008883	zinc-finger_protein_ZPR1_putative
Tc00.1047053507047.90	TCSYLVIO_008884	hypothetical_protein
Tc00.1047053507077.20	TCSYLVIO_002628	hypothetical_protein_conserved
Tc00.1047053507077.30	TCSYLVIO_002629	hypothetical_protein_conserved
Tc00.1047053507077.40	TCSYLVIO_002630	hypothetical_protein_conserved
Tc00.1047053507079.10	TCSYLVIO_002928	hypothetical_protein_conserved
Tc00.1047053507083.100	TCSYLVIO_001108	hypothetical_protein_conserved
Tc00.1047053507083.30	TCSYLVIO_001102	apurinic/apyrimidinic_endonuclease_putativeAPE1/exoIII-related_apurinic/apyrimidinic_endonuclease_putative
Tc00.1047053507083.40	TCSYLVIO_001103	hypothetical_protein_conserved
Tc00.1047053507083.70	TCSYLVIO_001105	hypothetical_protein_conserved
Tc00.1047053507083.80	TCSYLVIO_001106	hypothetical_protein_conserved
Tc00.1047053507083.90	TCSYLVIO_001107	hypothetical_protein_conserved
Tc00.1047053507089.100	TCSYLVIO_005330	hypothetical_protein_conserved
Tc00.1047053507089.110	TCSYLVIO_005329	hypothetical_protein_conserved
Tc00.1047053507089.120	TCSYLVIO_005328	hypothetical_protein_conserved
Tc00.1047053507089.130	TCSYLVIO_005327	hypothetical_protein_conserved
Tc00.1047053507089.140	TCSYLVIO_005326	hypothetical_protein_conserved
Tc00.1047053507089.170	TCSYLVIO_005324	hypothetical_protein_conserved
Tc00.1047053507089.180	TCSYLVIO_005323	hypothetical_protein_conserved
Tc00.1047053507089.190	TCSYLVIO_005322	hypothetical_protein_conserved
Tc00.1047053507089.200	TCSYLVIO_005321	chloride_channel_protein_putative
Tc00.1047053507089.210	TCSYLVIO_005320	hypothetical_protein_conserved
Tc00.1047053507089.220	TCSYLVIO_005319	hypothetical_protein_conserved
Tc00.1047053507089.230	TCSYLVIO_005318	hypothetical_protein_conserved
Tc00.1047053507089.260	TCSYLVIO_005317	CYC2-like_cyclin_putativecyclin_6_putative
Tc00.1047053507089.270	TCSYLVIO_005316	dihydrolipoyl_dehydrogenase_putative
Tc00.1047053507089.30	TCSYLVIO_005337	hypothetical_protein_conserved
Tc00.1047053507089.40	TCSYLVIO_005336	CMP-sialic_acid_transporter_putative
Tc00.1047053507089.50	TCSYLVIO_005335	ATP-dependent_DEAD/H_RNA_helicase_putative
Tc00.1047053507089.60	TCSYLVIO_005334	hypothetical_protein_conserved
Tc00.1047053507089.70	TCSYLVIO_005333	RNA-binding_protein_putative
Tc00.1047053507089.80	TCSYLVIO_005332	exosome-associated_protein_2_putative3'_exoribonuclease_putative
Tc00.1047053507089.90	TCSYLVIO_005331	hypothetical_protein_conserved
Tc00.1047053507093.10	TCSYLVIO_005420	hypothetical_protein_conserved
Tc00.1047053507093.150	TCSYLVIO_005432	hypothetical_protein_conserved_(pseudogene)
Tc00.1047053507093.160	TCSYLVIO_005433	hypothetical_protein_conserved
Tc00.1047053507093.170	TCSYLVIO_005434	hypothetical_protein_conserved
Tc00.1047053507093.180	TCSYLVIO_005435	transcription_factor_putative
Tc00.1047053507093.184	TCSYLVIO_005436	hypothetical_protein_conserved
Tc00.1047053507093.20	TCSYLVIO_005421	hypothetical_protein_conserved
Tc00.1047053507093.200	TCSYLVIO_005437	hypothetical_protein_conserved
Tc00.1047053507093.210	TCSYLVIO_005438	myosin_heavy_chain_putative
Tc00.1047053507093.240	TCSYLVIO_007427	hypothetical_protein_conserved
Tc00.1047053507093.260	TCSYLVIO_007426	ABC_transporter_putative
Tc00.1047053507093.270	TCSYLVIO_007425	guanine_nucleotide_releasing_protein_putative
Tc00.1047053507093.280	TCSYLVIO_007424	hypothetical_protein
Tc00.1047053507093.300	TCSYLVIO_007423	hypothetical_protein_SCD6.10
Tc00.1047053507093.310	TCSYLVIO_007422	hypothetical_protein_conserved
Tc00.1047053507093.40	TCSYLVIO_005422	hypothetical_protein_conserved
Tc00.1047053507093.50	TCSYLVIO_005423	hypothetical_protein_conserved
Tc00.1047053507093.60	TCSYLVIO_005424	hypothetical_protein_conserved
Tc00.1047053507093.63	TCSYLVIO_005425	hypothetical_protein_conserved
Tc00.1047053507093.66	TCSYLVIO_005426	hypothetical_protein_conserved
Tc00.1047053507093.72	TCSYLVIO_005427	hypothetical_protein_conserved
Tc00.1047053507093.80	TCSYLVIO_005428	hypothetical_protein_conserved
Tc00.1047053507093.90	TCSYLVIO_005429	hypothetical_protein_conserved
Tc00.1047053507099.10	TCSYLVIO_003475	hypothetical_protein_conserved
Tc00.1047053507099.100	TCSYLVIO_007576	hypothetical_protein_conserved
Tc00.1047053507099.110	TCSYLVIO_007577	hypothetical_protein_conserved
Tc00.1047053507099.120	TCSYLVIO_007578	hypothetical_protein_conserved
Tc00.1047053507099.130	TCSYLVIO_007579	hypothetical_protein_conserved
Tc00.1047053507099.140	TCSYLVIO_007580	endomembrane_protein_putative
Tc00.1047053507099.20	TCSYLVIO_003474	hypothetical_protein_conserved
Tc00.1047053507099.50	TCSYLVIO_003472	programmed_cell_death_6_protein-like_putative
Tc00.1047053507099.60	TCSYLVIO_003471	hypothetical_protein_conserved
Tc00.1047053507099.70	TCSYLVIO_003470	hypothetical_protein_conserved
Tc00.1047053507099.90	TCSYLVIO_007575	hypothetical_protein_conserved
Tc00.1047053507105.10	TCSYLVIO_004015	beta_prime_cop_protein_putative
Tc00.1047053507105.20	TCSYLVIO_004016	hypothetical_protein_conserved
Tc00.1047053507105.30	TCSYLVIO_004017	hypothetical_protein_conserved
Tc00.1047053507105.60	TCSYLVIO_004018	hypothetical_protein_conserved
Tc00.1047053507105.70	TCSYLVIO_004019	ABC_transporter_putative
Tc00.1047053507129.19	TCSYLVIO_004062	hypothetical_protein_conserved
Tc00.1047053507129.30	TCSYLVIO_004061	C-14_sterol_reductase_putative
Tc00.1047053507143.10	TCSYLVIO_002448	hypothetical_protein_conserved
Tc00.1047053507143.30	TCSYLVIO_002450	hypothetical_protein
Tc00.1047053507143.40	TCSYLVIO_002451	hypothetical_protein_conserved
Tc00.1047053507143.60	TCSYLVIO_002455	hypothetical_protein
Tc00.1047053507143.70	TCSYLVIO_002457	hypothetical_protein_conserved
Tc00.1047053507143.90	TCSYLVIO_002458	hypothetical_protein
Tc00.1047053507163.80	TCSYLVIO_008125	hypothetical_protein_conserved
Tc00.1047053507165.10	TCSYLVIO_008126	hypothetical_protein_conserved
Tc00.1047053507165.40	TCSYLVIO_008127	hypothetical_protein_conserved
Tc00.1047053507165.50	TCSYLVIO_008128	cysteine_synthase_putative
Tc00.1047053507165.59	TCSYLVIO_008129	hypothetical_protein_conserved
Tc00.1047053507211.10	TCSYLVIO_005955	choline/carnitine_O-acyltransferase_putative
Tc00.1047053507213.20	TCSYLVIO_005948	protein_kinase_putative
Tc00.1047053507213.30	TCSYLVIO_005947	potassium_voltage-gated_channel_putative
Tc00.1047053507257.100	TCSYLVIO_004347	hypothetical_protein_conserved
Tc00.1047053507257.110	TCSYLVIO_004346	hypothetical_protein_conserved
Tc00.1047053507257.120	TCSYLVIO_004345	hypothetical_protein_conserved
Tc00.1047053507257.130	TCSYLVIO_004344	hypothetical_protein_conserved
Tc00.1047053507257.140	TCSYLVIO_004343	hypothetical_protein_conserved
Tc00.1047053507257.150	TCSYLVIO_004342	hypothetical_protein_conserved
Tc00.1047053507257.160	TCSYLVIO_004341	hypothetical_protein_conserved
Tc00.1047053507257.20	TCSYLVIO_004353	hypothetical_protein_conserved
Tc00.1047053507257.40	TCSYLVIO_004352	hypothetical_protein_conserved
Tc00.1047053507257.50	TCSYLVIO_004351	hypothetical_protein_conserved
Tc00.1047053507257.70	TCSYLVIO_004349	protein_farnesyltransferase_alpha_subunit_putative
Tc00.1047053507257.80	TCSYLVIO_004348	diacylglycerol_kinase-like_protein_putative
Tc00.1047053507275.20	TCSYLVIO_007561	hypothetical_protein_conserved
Tc00.1047053507275.30	TCSYLVIO_007560	hypothetical_protein_conserved
Tc00.1047053507275.50	TCSYLVIO_007559	hypothetical_protein_conserved
Tc00.1047053507277.20	TCSYLVIO_002953	hypothetical_protein_conserved
Tc00.1047053507277.30	TCSYLVIO_002952	hypothetical_protein_conserved
Tc00.1047053507389.70	TCSYLVIO_002764	peptidase_putativemetallo-peptidase_Clan_ME_Family_M16_putative
Tc00.1047053507389.79	TCSYLVIO_002765	hypothetical_protein_conserved
Tc00.1047053507395.20	TCSYLVIO_002892	hypothetical_protein_conserved
Tc00.1047053507395.30	TCSYLVIO_002891	hypothetical_protein
Tc00.1047053507433.9	TCSYLVIO_001408	ATP-dependent_DEAD/H_DNA_helicase_recQ_putative
Tc00.1047053507447.10	TCSYLVIO_004805	hypothetical_protein_conserved
Tc00.1047053507465.10	TCSYLVIO_000736	receptor-type_adenylate_cyclase_putative
Tc00.1047053507467.100	TCSYLVIO_005528	hypothetical_protein
Tc00.1047053507467.110	TCSYLVIO_005527	hypothetical_protein_conserved
Tc00.1047053507467.119	TCSYLVIO_005526	hypothetical_protein_conserved
Tc00.1047053507467.50	TCSYLVIO_005531	hypothetical_protein_conserved
Tc00.1047053507467.70	TCSYLVIO_005530	diacylglycerol_acyltransferase_putative
Tc00.1047053507467.90	TCSYLVIO_005529	diacylglycerol_acyltransferase_putative
Tc00.1047053507483.20	TCSYLVIO_006560	ef-hand_protein_5_putative
Tc00.1047053507483.30	TCSYLVIO_006561	calmodulin_putative
Tc00.1047053507483.60	TCSYLVIO_006562	hypothetical_protein_conserved
Tc00.1047053507483.80	TCSYLVIO_006563	hypothetical_protein_conservedSLA/LP_autoantigen-like_protein_putative
Tc00.1047053507485.100	TCSYLVIO_003963	hypothetical_protein_conserved
Tc00.1047053507485.110	TCSYLVIO_003962	hypothetical_protein_conserved
Tc00.1047053507485.50	TCSYLVIO_003966	hypothetical_protein_conserved
Tc00.1047053507485.70	TCSYLVIO_003965	hypothetical_protein_conserved
Tc00.1047053507485.90	TCSYLVIO_003964	serine/threonine_protein_kinase_putativeprotein_kinase_putative
Tc00.1047053507507.20	TCSYLVIO_004180	ADP-ribosylation_factor_GTPase_activating_protein_1_putative
[truncated: 2,654 more rows]
